# Supplementary material for: E. coli Toxin YjjJ (HipH) Is a Ser/Thr Protein Kinase That Impacts Cell Division, Carbon Metabolism, and Ribosome Assembly
Source: mSystems. 2022 Dec 20;8(1):e01043-22. doi: 10.1128/msystems.01043-22 (PMC9948734; doi:10.1128/msystems.01043-22)
Supplement: DATA SET S1 [file msystems.01043-22-s0010.xlsx]

## Sheet: Contents
Table	Description
Sheet 0	Column description for Sheet 1 - 10
Sheet 1	Dimethyl label - Proteome dynamics protein groups (Fig.2, Fig.S2)
Sheet 2	SILAC-based - protein groups (Fig.3, Fig.S3)
Sheet 3	SILAC-based - phosphorylation sites (Fig.3, Fig.S3)
Sheet 4	SILAC-based, YjjJDK native background - protein groups (Fig.S4)
Sheet 5	SILAC-based, YjjJDK native background - phosphorylation sites (Fig.S4)
Sheet 6	SILAC-based, YjjJDK ∆hipBA background protein groups (Fig.S4)
Sheet 7	SILAC-based, YjjJDK ∆hipBA background - phosphorylation sites (Fig.S4)
Sheet 8	In vitro kinase - protein groups (Fig.3, Fig.S5)
Sheet 9	In vitro kinase - phosphorylation sites (Fig.3, Fig.S5)
Sheet 10	Proteome crude ribosome extract (Fig.S6)

## Sheet: Sheet 0
Sheet 1,2,4,6,8,10	Protein group tables
Column	Description
id	Unique identifier for protein
Protein.IDs	Identifiers of proteins contained in the protein group sorted by the number of identified peptides
Gene.names	Names of the genes associated to the protein contained within the group
Protein.names	Names of proteins contained within the group
Fasta.headers	Description of proteins contained within the group
Peptide.counts..all.	Number of peptides associated with each protein in protein group, for all the proteins in the group
Peptide.counts..razor.unique.	Number of razor + unique peptides associated with each protein in protein group. These peptides are shared with another group.
Peptide.counts..unique.	Number of unique peptides associated with each protein in protein group. These peptides are not shared with anouther group
Score	Protein score which is derived from peptide posterior error probabilites
Mol..weight..kDa.	Molecular weight of the leading protein sequence contained in the protein group
Sequence.lengths	The length of all sequences of the proteins contained in the group
Sequence.coverage....	Percentage of the sequence that is covered by the identified peptides of the longest protein sequence contained within the group
Number.of.proteins	Number of proteins contained in the protein group
Phospho..STY..site.positions	Positions of the sites in the leading protein of this group
Log2.Ratio.M.L.normalized	Log2 transformed protein SILAC normalized ratio between medium (M) and light (L) peptide
Log2.Ratio.H.L.normalized	Log2 transformed protein SILAC normalized ratio between heavy (H) and light (L) peptide log2 transformed
Log2.Ratio.H.M.normalized	Log2 transformed protein SILAC normalized ratio between heavy (H) and medium (M) peptide log2 transformed
Ratio.M.L.normalized	Protein normalized SILAC ratio between medium (M) and light (L) peptide. The median of the total ratio population was shifted to 1
Ratio.H.L.normalized	Protein normalized SILAC ratio between heavy (H) and light (L) peptide. The median of the total ratio population was shifted to 1
Ratio.H.M.normalized	Protein normalized SILAC ratio between heavy (H) and medium (M) peptide. The median of the total ratio population was shifted to 1
Intensity.L	Protein intensity in light (L) labeled cells
Intensity.M	Protein intensity in medium (M) labeled cells
Intensity.H	Protein intensity in heavy (H) labeled cells
M.L B significant	Protein that is significant (p-value treshold of 0.001) in the significance B test of medium (M) and light (L) labeled cells
M.L Significance B	P-value from the significance B test of medium (M) and light (L) labeled cells
Significant in Volcano plot H/L	Phosphorylation site that is significant in t-test analysis of proteome of hipA7 and wt hipA strains for Volcano plot
-Log(P-value) in Volcano plot H/L	P-value from the t-test analysis of the proteome of hipA7 and wt hipA strains for Volcano plot
Difference in Volcano plot H/L	Mean of the Log2.Ratio from the t-test analysis of proteome of hipA7 and wt hipA strains for Volcano plot
Sheet 3,5,7,9	Phosphorylation site tables
Column	Description
Id	Unique identifier for phosphorylation site
Proteins	UniProt identifiers of proteins this peptide is associated with
Protein	UniPort identifier of the protein this peptide is assciated with
Gene.names	Names of genes this peptide is associated with
Names + positions	Name of genes this peptide is associated with + phosphorylated amino acid and its position in the protein sequence
Protein.names	Names of proteins this peptide is associated with
Fasta.headers	Description of proteins this peptide is associated with
Number.of.Phospho..STY.	Different numbers of phosphorylation sites on peptides that this site is involved in
Amino.acid	Amino acid modified by phosphorylation
Positions.within.proteins	Position of phosphorylation site in the protein sequence
Sequence.window	Sequence window around phosphorylation site
Sequence window 15	Sequence window with 7 amino acid recisudes around phosphorylation site
Phospho..STY..Probabilities	Peptide sequence containing localization probability of the phosphorylation site
Sequence	Phosphopeptide seqeunces based on which particular phosphorylation site was identified
Position.in.peptide	Position of phosphorylation site in the peptide sequence
Protein.group.IDs	The identifier of the protein group this peptide sequence is associated with, which can be used to look up the extended protein information in protein group table.
id_proteome	The identifier of the protein group from the protein group table that the phosphorylation site was matched to.
PEP	The posterior error probability score of the best identified phosphorylated peptide containing this site
Score	The Andromeda score of the best identified peptide containing this site
Localization.prob	Localization probability of the phosphorylation site
Mass.error..ppm.	Mass error of the recalibrated mass-over-charge value of the precursor ion in comparison to the predicted monoisotopic mass of the identified peptide sequence
Diagnostic.peak	Diagnostic peak of characteristic immonium ion for tyrosine phosphorylation (composition C8H10O4P)
Log2.Ratio.M.L.normalized_x/y_Ratio.M.L.normalized_proteome	Log2 transformed p hosphorylation site SILAC ratio between medium (M) and light (L) peptide normalized to protein SILAC ratio between medium (M) and light (L) peptide
Log2.Ratio.H.L.normalized_x/y_Ratio.H.L.normalized_proteome	Log2 transformed p hosphorylation site SILAC ratio between heavy (H) and light (L) peptide normalized to protein SILAC ratio between heavy (H) and light (L) peptide
Log2.Ratio.H.M.normalized_x/y_Ratio.H.M.normalized_proteome	Log2 transformed p hosphorylation site SILAC ratio between heavy (H) and medium (M) peptide normalized to protein SILAC ratio between heavy (H) and medium (M) peptide
Log2.Ratio.M.L.normalized	Log2 transformed phosphorylation site SILAC normalized ratio between medium (M) and light (L) peptide
Log2.Ratio.H.L.normalized	Log2 transformed phosphorylation site SILAC normalized ratio between heavy (H) and light (L) peptide log2 transformed
Log2.Ratio.H.M.normalized	Log2 transformed phosphorylation site SILAC normalized ratio between heavy (H) and medium (M) peptide log2 transformed
Log2.Ratio.M.L.normalized_proteome	Log2 transformed protein SILAC normalized ratio between medium (M) and light (L) peptide from protein group table
Log2.Ratio.H.L.normalized_proteome	Log2 transformed protein SILAC normalized ratio between heavy (H) and light (L) peptide from protein group table
Log2.Ratio.H.M.normalized_proteome	Log2 transformed protein SILAC normalized ratio between heavy (H) and medium (M) peptide from protein group table
Ratio.M.L.Normalized	Phosphorylation site normalized SILAC ratio between medium (M) and light (L) peptide. The median of the total ratio population was shifted to 1
Ratio.H.L.Normalized	Phosphorylation site normalized SILAC ratio between heavy (H) and light (L) peptide. The median of the total ratio population was shifted to 1
Ratio.H.M.Normalized	Phosphorylation site normalized SILAC ratio between heavy (H) and medium (M) peptide. The median of the total ratio population was shifted to 1
Intensity.L	Phosphorylation site intensity in light (L) labeled cells
Intensity.M	Phosphorylation site intensity in medium (M) labeled cells
Intensity.H	Phosphorylation site intensity in heavy (H) labeled cells
Occupancy.L	Phosphorylation site stoichiometry in light (L) labeled cells (%)
Occupancy.M	Phosphorylation site stoichiometry in medium (M) labeled cells (%)
Occupancy.H	Phosphorylation site stoichiometry in heavy (H) labeled cells (%)
M.L B significant	Phosphorylation site that is significant (p-value treshold of 0.01) in the significance B test of medium (M) and light (L) labeled cells
M.L Significance B	P-value from the significance B test of medium (M) and light (L) labeled cells

## Sheet: Sheet 1
Dimethyl label, Proteome dynamics - Protein groups (Fig.2, Fig.S2)
Labels description
Label	L	H
	Empty vector	YjjJ
id	Protein.IDs	Gene.names	Protein.names	Fasta.headers	Peptide.counts..all.	Peptide.counts..razor.unique.	Peptide.counts..unique.	Score	Mol..weight..kDa.	Sequence.lengths	Sequence coverage_t0 [%]	Sequence coverage_t2 [%]	Sequence coverage_t3 [%]	Sequence coverage_t4 [%]	Sequence coverage_t6 [%]	Sequence coverage_t0 [%]	Sequence coverage_t2 [%]	Sequence coverage_t3 [%]	Sequence coverage_t4 [%]	Sequence coverage_t6 [%]	Sequence coverage_t0 [%]	Sequence coverage_t2 [%]	Sequence coverage_t3 [%]	Sequence coverage_t4 [%]	Sequence coverage_t6 [%]	Number.of.proteins	log2_Ratio H/L normalized rep1 _t0	log2_Ratio H/L normalized rep1 _t2	log2_Ratio H/L normalized rep1 _t3	log2_Ratio H/L normalized rep1 _t4	log2_Ratio H/L normalized rep1 _t6	log2_Ratio H/L normalized rep2 _t0	log2_Ratio H/L normalized rep2 _t2	log2_Ratio H/L normalized rep2 _t3	log2_Ratio H/L normalized rep2 _t4	log2_Ratio H/L normalized rep2 _t6	log2_Ratio H/L normalized rep3 _t0	log2_Ratio H/L normalized rep3 _t2	log2_Ratio H/L normalized rep3 _t3	log2_Ratio H/L normalized rep3 _t4	log2_Ratio H/L normalized rep3 _t6	Ratio H/L _rep1_t0	Ratio H/L _rep1_t2	Ratio H/L _rep1_t3	Ratio H/L _rep1_t4	Ratio H/L _rep1_t6	Ratio H/L _rep2_t0	Ratio H/L _rep2_t2	Ratio H/L _rep2_t3
24	P00350	gnd	6-phosphogluconate dehydrogenase, decarboxylating	>sp|P00350|6PGD_ECOLI 6-phosphogluconate dehydrogenase, decarboxylating OS=Escherichia coli (strain K12) GN=gnd PE=1 SV=2	33	33	33	323.31	51.481	468	61.5	61.5	57.1	66	61.1	60.7	62	60.3	61.5	59.8	62	59.6	62.8	57.5	53.4		0.0332292	-0.130413	-0.0305308	-0.0316806	0.0323829	0.0342158	-0.109328	-0.0788075	-0.0317986	0.0169242	0.128821	-0.102899	-0.254186	-0.121895	-0.232396	0.94586	0.89854	1.0897	0.90148	0.85322	0.87151	0.89982	1.0182
25	P00363	frdA	Fumarate reductase flavoprotein subunit	>sp|P00363|FRDA_ECOLI Fumarate reductase flavoprotein subunit OS=Escherichia coli (strain K12) GN=frdA PE=1 SV=3	28	28	28	323.31	65.971	602	30.6	33.9	45.3	42.7	40	36.5	37.2	36.5	27.2	37	22.9	21.3	31.4	34.1	25.4		0.0545011	-0.230093	-0.0841656	0.0380147	-0.0619627	0.0169242	0.0654344	0.00561564	-0.112241	-0.0396218	0.0560286	-0.111757	0.352307	0.260146	0.172103	0.96726	0.81237	1.0245	0.96289	0.76646	0.8713	1.0043	1.0217
26	P00370	gdhA	NADP-specific glutamate dehydrogenase	>sp|P00370|DHE4_ECOLI NADP-specific glutamate dehydrogenase OS=Escherichia coli (strain K12) GN=gdhA PE=1 SV=1	11	11	11	158.6	48.581	447	6.5	2.9	19	22.1	23.9	2.5	0	25.5	21.9	21.9	3.6	2.5	19.7	16.1	12.5		-0.0281898	NaN	-0.410275	-0.317984	-0.778284	NaN	NaN	-0.115894	-0.165354	-0.272907	NaN	NaN	-0.898242	-0.52195	-0.344135	0.87889	NaN	0.80517	0.75154	0.44591	NaN	NaN	0.94497
27	P00393	ndh	NADH dehydrogenase	>sp|P00393|DHNA_ECOLI NADH dehydrogenase OS=Escherichia coli (strain K12) GN=ndh PE=1 SV=2	25	25	25	323.31	47.358	434	55.8	45.6	27.6	25.8	30.4	51.6	42.9	27.2	25.8	29	41.7	44.7	27.9	21	23.5		0.20364	0.153157	0.104202	0.198117	-0.00368358	0.200379	0.239031	0.35558	0.453228	0.499068	0.263876	-0.0267341	0.206018	0.289126	-0.0101199	1.0738	1.1143	1.1307	1.0664	0.8638	1.0112	1.1441	1.3273
28	P00448	sodA	Superoxide dismutase [Mn]	>sp|P00448|SODM_ECOLI Superoxide dismutase [Mn] OS=Escherichia coli (strain K12) GN=sodA PE=1 SV=2	15	15	15	323.31	23.097	206	66	63.6	84	66	63.6	66	65.5	66	85	60.7	65.5	65.5	51	51.5	51.5		-0.212033	0.262433	1.34107	0.797594	0.733875	-0.0995253	0.171847	1.11157	1.05054	0.779302	0.124857	0.235237	0.361544	0.52306	0.566766	0.80924	1.1918	2.9256	1.582	1.4876	0.81872	1.0931	2.3864
29	P00452;P00452-2	nrdA	Ribonucleoside-diphosphate reductase 1 subunit alpha	>sp|P00452|RIR1_ECOLI Ribonucleoside-diphosphate reductase 1 subunit alpha OS=Escherichia coli (strain K12) GN=nrdA PE=1 SV=2;>sp|P00452-2|RIR1_ECOLI Isoform Alpha of Ribonucleoside-diphosphate reductase 1 subunit alpha OS=Escherichia coli (strain K12) GN	34;31	34;31	34;31	323.31	85.774	761	38.1	41.3	38.2	30.6	36.1	45.6	39.4	40.2	33.4	33.4	40.3	34.2	29	27.9	27.7		-0.0263079	0.0434844	0.516923	0.347325	0.722553	-0.0537183	-0.138743	0.475707	0.240009	0.339707	0.0308304	-0.0559812	0.52085	0.410667	0.46728	0.91733	1.0159	1.5104	1.1774	1.3869	0.8238	0.85962	1.483
30	P00490	malP	Maltodextrin phosphorylase	>sp|P00490|PHSM_ECOLI Maltodextrin phosphorylase OS=Escherichia coli (strain K12) GN=malP PE=1 SV=7	39	39	39	323.31	90.521	797	40.4	50.1	37.1	35.9	41.3	45.5	43.5	43.3	37.3	35.5	36.3	43	30.4	31.6	27.6		-0.238119	-0.0400518	-0.027028	0.253989	0.00388999	-0.08516	0.128953	-0.0783352	-0.0519824	-0.0366295	-0.83349	0.23217	-0.00711559	-0.0581274	-0.0183665	0.7914	0.95304	1.0696	1.1336	0.84847	0.82407	1.0452	0.99385
31	P00509	aspC	Aspartate aminotransferase	>sp|P00509|AAT_ECOLI Aspartate aminotransferase OS=Escherichia coli (strain K12) GN=aspC PE=1 SV=1	24	24	24	281.96	43.573	396	44.7	47.7	46.5	57.8	55.3	51	49.7	55.1	57.8	57.8	40.4	45.5	50.5	50	57.8		0.0844725	0.0132121	-0.123701	0.0154976	-0.171563	0.1125	0.10017	0.000144286	-0.0698001	-0.102125	-0.0973167	-0.0414171	-0.313405	-0.303757	0.00230651	0.98203	0.98151	1.0134	0.93602	0.70713	0.94129	1.041	1.0849
32	P00547	thrB	Homoserine kinase	>sp|P00547|KHSE_ECOLI Homoserine kinase OS=Escherichia coli (strain K12) GN=thrB PE=1 SV=2	5	5	5	9.6054	33.623	310	3.2	10	10	6.8	3.5	0	11.3	11.3	2.3	9	3.2	6.5	3.2	6.5	9		NaN	-0.322956	-0.67489	-0.606957	NaN	NaN	-0.356513	-0.712268	NaN	-0.134097	NaN	0.0309717	NaN	-0.300253	-1.08596	NaN	0.77213	0.66214	0.60512	NaN	NaN	0.75509	0.60206
33	P00550	mtlA	PTS system mannitol-specific EIICBA component;Mannitol permease IIC component;Mannitol-specific phosphotransferase enzyme IIB component;Mannitol-specific phosphotransferase enzyme IIA component	>sp|P00550|PTM3C_ECOLI PTS system mannitol-specific EIICBA component OS=Escherichia coli (strain K12) GN=mtlA PE=1 SV=1	12	12	12	115.39	67.971	637	18.7	16.6	18.5	15.4	16.6	10.7	11.6	19.3	18.5	14.4	14.8	11.9	10.7	11.9	12.7		0.165558	-0.320738	-0.159847	-0.133084	-0.164512	0.0294175	0.090447	-0.0591342	-0.0414914	-0.263335	0.216982	-0.0100037	-0.0941254	-0.274425	-0.300537	1.0149	0.76602	0.96622	0.82586	0.75941	0.88327	1.0134	0.98148
34	P00561	thrA	Bifunctional aspartokinase/homoserine dehydrogenase 1;Aspartokinase;Homoserine dehydrogenase	>sp|P00561|AK1H_ECOLI Bifunctional aspartokinase/homoserine dehydrogenase 1 OS=Escherichia coli (strain K12) GN=thrA PE=1 SV=2	32	32	32	323.31	89.119	820	24.6	25.5	23.4	37.9	31.7	20.6	33.9	28.3	24.8	32	12.8	23.2	18.5	20.2	26.2		-0.00264252	-0.214776	-0.429634	-0.538912	-0.554676	-0.165467	-0.294739	-0.473791	-0.4395	-0.546435	-0.0286018	-0.403599	-0.734827	-0.996052	-0.825057	0.9381	0.83821	0.78715	0.62248	0.56302	0.76892	0.77449	0.73072
35	P00562	metL	Bifunctional aspartokinase/homoserine dehydrogenase 2;Aspartokinase;Homoserine dehydrogenase	>sp|P00562|AK2H_ECOLI Bifunctional aspartokinase/homoserine dehydrogenase 2 OS=Escherichia coli (strain K12) GN=metL PE=1 SV=3	18	18	18	68.805	88.887	810	8.6	11.2	7	5.1	7.3	4.1	11.5	7.8	4.8	2.2	5.3	11.6	9.4	5.8	0		-0.416365	0.144177	0.403595	0.544584	0.442864	-0.279529	-0.214525	-0.23851	0.588517	0.264717	-0.617941	0.400319	0.0496307	0.134484	NaN	0.67643	1.0367	1.407	1.5233	1.2563	0.72831	0.83259	0.84719
36	P00579	rpoD	RNA polymerase sigma factor RpoD	>sp|P00579|RPOD_ECOLI RNA polymerase sigma factor RpoD OS=Escherichia coli (strain K12) GN=rpoD PE=1 SV=2	21	21	20	229.33	70.263	613	26.6	26.9	20.6	21.9	28.2	30.2	26.9	26.4	24.6	25.6	27.4	27.4	17	21.4	24.5		-0.152131	0.06226	0.165044	0.0608775	0.246591	0.0426443	0.0780633	0.101919	-0.00697059	-0.0415062	0.117296	0.135535	-0.0289697	-0.122397	0.0909888	0.85127	1.0266	1.1732	1.0362	1.0315	0.88931	1.0001	1.1226
37	P00582	polA	DNA polymerase I	>sp|P00582|DPO1_ECOLI DNA polymerase I OS=Escherichia coli (strain K12) GN=polA PE=1 SV=1	27	27	27	189.94	103.12	928	21	18.4	23.3	19.7	22.1	25.1	18	16.8	16.6	20.7	17.6	18.8	16.7	14.4	15.5		-0.0940638	-0.249273	-0.0195067	-0.0190681	0.233397	0.0662615	-0.137299	0.081476	-0.0900196	-0.153944	0.0441843	-0.189861	0.0574155	0.0500489	-0.169063	0.8516	0.81838	1.0705	0.92303	0.94863	0.89709	0.85981	1.0382
38	P00722	lacZ	Beta-galactosidase	>sp|P00722|BGAL_ECOLI Beta-galactosidase OS=Escherichia coli (strain K12) GN=lacZ PE=1 SV=2	4	4	4	1.3492	116.48	1024	0	1.2	0	0	1	0	1.2	0	0	1.2	0	0	0.7	0	0		NaN	NaN	NaN	NaN	NaN	NaN	NaN	NaN	NaN	NaN	NaN	NaN	NaN	NaN	NaN	NaN	NaN	NaN	NaN	NaN	NaN	NaN	NaN
39	P00803	lepB	Signal peptidase I	>sp|P00803|LEP_ECOLI Signal peptidase I OS=Escherichia coli (strain K12) GN=lepB PE=1 SV=2	11	11	11	62.314	35.96	324	24.7	20.4	14.5	7.4	15.1	17.6	13	12.7	10.2	16.7	13.9	16.7	9.9	7.4	7.4		-0.0162348	-0.117756	-0.246276	0.346985	-0.460767	-0.00482668	0.0875986	0.0251707	-0.215412	-0.335463	-0.0141207	0.0132121	-0.0681657	0.0292761	-0.10897	0.90028	0.91861	0.90887	1.2406	0.61575	0.8673	1.0136	1.0168
40	P00805	ansB	L-asparaginase 2	>sp|P00805|ASPG2_ECOLI L-asparaginase 2 OS=Escherichia coli (strain K12) GN=ansB PE=1 SV=2	12	12	12	143.53	36.85	348	17.8	16.7	33.3	35.6	39.4	19.3	16.4	25.3	21	16.4	9.2	0	27.9	21.3	28.4		-0.198146	0.150949	-0.645954	-0.287906	-0.534078	-0.0993862	-0.0571815	-1.38904	-1.40198	-1.74603	-0.0347514	NaN	0.350497	0.429321	-0.14358	0.76818	1.0427	0.66929	0.74743	0.53558	0.81841	0.94709	0.37803
41	P00864	ppc	Phosphoenolpyruvate carboxylase	>sp|P00864|CAPP_ECOLI Phosphoenolpyruvate carboxylase OS=Escherichia coli (strain K12) GN=ppc PE=1 SV=1	38	38	38	323.31	99.061	883	25.8	26.7	34.3	36	31	31.7	31.9	37.5	33.4	38.4	22.1	21.3	28.8	30.7	27.5		-0.0370883	-0.000966952	0.426855	0.427177	0.325386	-0.104589	0.0332292	0.449852	0.127765	0.259785	0.0514416	0.0728604	0.377624	0.272023	0.249506	0.91043	0.96961	1.4383	1.1815	1.0202	0.81075	0.9814	1.3955
42	P00887	aroH	Phospho-2-dehydro-3-deoxyheptonate aldolase, Trp-sensitive	>sp|P00887|AROH_ECOLI Phospho-2-dehydro-3-deoxyheptonate aldolase, Trp-sensitive OS=Escherichia coli (strain K12) GN=aroH PE=1 SV=4	4	4	4	10.927	38.735	348	2.9	2.9	0	0	0	3.7	0	0	0	0	3.7	11.2	0	0	0		NaN	NaN	NaN	NaN	NaN	NaN	NaN	NaN	NaN	NaN	NaN	0.177854	NaN	NaN	NaN	NaN	NaN	NaN	NaN	NaN	NaN	NaN	NaN
43	P00888	aroF	Phospho-2-dehydro-3-deoxyheptonate aldolase, Tyr-sensitive	>sp|P00888|AROF_ECOLI Phospho-2-dehydro-3-deoxyheptonate aldolase, Tyr-sensitive OS=Escherichia coli (strain K12) GN=aroF PE=1 SV=1	3	3	3	28.916	38.804	356	0	0	0	5.9	7.3	0	0	0	7.3	0	3.7	5.9	0	3.7	0		NaN	NaN	NaN	NaN	NaN	NaN	NaN	NaN	NaN	NaN	NaN	NaN	NaN	NaN	NaN	NaN	NaN	NaN	NaN	NaN	NaN	NaN	NaN
44	P00895	trpE	Anthranilate synthase component 1	>sp|P00895|TRPE_ECOLI Anthranilate synthase component 1 OS=Escherichia coli (strain K12) GN=trpE PE=1 SV=2	7	7	7	14.42	57.494	520	0	0	6.9	1.9	0	0	0	0	9.6	3.7	0	0	0	4.2	0		NaN	NaN	-0.415807	NaN	NaN	NaN	NaN	NaN	NaN	NaN	NaN	NaN	NaN	-0.875195	NaN	NaN	NaN	0.7871	NaN	NaN	NaN	NaN	NaN
45	P00904	trpGD	Bifunctional protein TrpGD;Anthranilate synthase component 2;Anthranilate phosphoribosyltransferase	>sp|P00904|TRPGD_ECOLI Bifunctional protein TrpGD OS=Escherichia coli (strain K12) GN=trpGD PE=1 SV=3	2	2	2	56.722	56.869	531	0	0	10.2	10.2	0	0	0	0	4	6.2	0	0	0	0	0		NaN	NaN	-0.527346	-0.217575	NaN	NaN	NaN	NaN	NaN	NaN	NaN	NaN	NaN	NaN	NaN	NaN	NaN	0.74328	0.81301	NaN	NaN	NaN	NaN
46	P00909	trpC	Tryptophan biosynthesis protein TrpCF;Indole-3-glycerol phosphate synthase;N-(5-phospho-ribosyl)anthranilate isomerase	>sp|P00909|TRPC_ECOLI Tryptophan biosynthesis protein TrpCF OS=Escherichia coli (strain K12) GN=trpC PE=1 SV=4	6	6	6	17.96	49.492	453	0	0	9.7	9.7	0	0	0	0	11.9	11.9	0	0	0	4.6	9.3		NaN	NaN	-0.498688	-0.174573	NaN	NaN	NaN	NaN	-1.04958	-1.29456	NaN	NaN	NaN	-1.13806	-0.858384	NaN	NaN	0.75194	0.89196	NaN	NaN	NaN	NaN
47	P00926	dsdA	D-serine dehydratase	>sp|P00926|SDHD_ECOLI D-serine dehydratase OS=Escherichia coli (strain K12) GN=dsdA PE=1 SV=3	5	5	5	33.688	47.9	442	2.9	8.6	11.3	11.1	5.4	0	2.9	5.7	2.9	2.9	2.9	5.7	2.9	2.9	2.9		NaN	-0.792157	-0.166519	-0.0759914	0.379954	NaN	-0.667401	-0.724516	NaN	NaN	NaN	-0.850637	NaN	NaN	NaN	NaN	0.53617	0.94208	0.9931	1.1452	NaN	0.62019	0.6201
48	P00934	thrC	Threonine synthase	>sp|P00934|THRC_ECOLI Threonine synthase OS=Escherichia coli (strain K12) GN=thrC PE=1 SV=1	11	11	11	188.13	47.113	428	21.7	30.1	26.2	30.1	28.5	21	26.2	25	17.5	26.9	21.7	24.5	29.2	24.5	25.2		0.00518438	-0.168463	-0.364144	-0.389697	-0.0666087	-0.0844409	-0.31811	-0.282	-0.316097	-0.421728	0.015212	0.100843	-0.313244	-0.000981409	-0.391588	0.91651	0.87841	0.84463	0.68872	0.7627	0.79091	0.76341	0.85495
49	P00944	xylA	Xylose isomerase	>sp|P00944|XYLA_ECOLI Xylose isomerase OS=Escherichia coli (strain K12) GN=xylA PE=3 SV=1	15	15	15	79.927	49.741	440	0	0	20.2	15.7	2	0	0	15	21.8	21.4	0	0	5	27.5	18.2		NaN	NaN	-0.118727	-0.0110645	NaN	NaN	NaN	-0.823652	0.173895	0.00662125	NaN	NaN	-1.4493	-0.247954	-0.558453	NaN	NaN	0.9883	0.93499	NaN	NaN	NaN	0.58978
50	P00946	manA	Mannose-6-phosphate isomerase	>sp|P00946|MANA_ECOLI Mannose-6-phosphate isomerase OS=Escherichia coli (strain K12) GN=manA PE=1 SV=1	10	10	10	231.5	42.849	391	25.1	25.1	27.6	25.1	25.1	27.4	28.4	30.9	30.9	30.9	20.2	20.2	23.5	23.5	27.6		0.0762854	0.0524158	-0.44285	-0.275035	-0.244805	0.103934	0.206018	-0.0222585	-0.33468	-0.314374	0.162468	0.152638	-0.187329	-0.310486	-0.426373	0.96271	1.0332	0.78908	0.77322	0.75263	0.94642	1.1124	0.99579
51	P00954	trpS	Tryptophan--tRNA ligase	>sp|P00954|SYW_ECOLI Tryptophan--tRNA ligase OS=Escherichia coli (strain K12) GN=trpS PE=1 SV=3	9	9	9	86.233	37.437	334	31.7	31.7	31.7	31.7	31.7	31.7	31.7	32	31.7	31.7	29.6	29.6	21.9	26.9	25.1		-0.0211308	-0.0558912	-0.179907	0.108223	-0.0326248	-0.0838138	-0.0645101	-0.153543	-0.266993	-0.0837833	0.108491	0.0193461	-0.059074	-0.0415062	-0.231092	0.89622	0.9047	0.95998	0.97801	0.79973	0.81666	0.92481	0.90595
52	P00956	ileS	Isoleucine--tRNA ligase	>sp|P00956|SYI_ECOLI Isoleucine--tRNA ligase OS=Escherichia coli (strain K12) GN=ileS PE=1 SV=5	47	47	47	323.31	104.3	938	39	50.3	32.6	39.2	40.3	47.7	39.2	43.9	35.9	39.8	37.3	37.4	30	35.6	31.3		0.00259443	0.0784732	-0.0516534	0.0476779	0.193456	-0.106234	0.0254541	0.0067647	-0.107632	0.0432045	-0.0838903	0.0468402	-0.0453272	-0.184474	-0.169615	0.93113	1.0259	1.0448	0.95626	0.93257	0.8092	0.97177	1.0247
53	P00957	alaS	Alanine--tRNA ligase	>sp|P00957|SYA_ECOLI Alanine--tRNA ligase OS=Escherichia coli (strain K12) GN=alaS PE=1 SV=2	47	47	47	323.31	96.031	876	53	47	41.7	44.1	44.7	53.7	46.2	46.5	43.8	46.3	52.7	46.9	41.2	45.1	43.5		-0.0574817	-0.0685439	-0.398285	-0.133464	-0.242226	-0.0262344	-0.0427391	-0.313872	-0.431929	-0.315056	-0.0719216	-0.0883468	-0.266177	-0.33774	-0.363141	0.89112	0.92249	0.8176	0.83545	0.67401	0.85134	0.93572	0.83617
54	P00959	metG	Methionine--tRNA ligase	>sp|P00959|SYM_ECOLI Methionine--tRNA ligase OS=Escherichia coli (strain K12) GN=metG PE=1 SV=2	28	28	28	284.17	76.254	677	39.9	34	33.1	28.8	34.9	34.6	39	36.6	32.5	32.8	35.2	36.6	28.8	27.2	31.8		-0.0924633	0.0353423	-0.293412	-0.0413281	-0.377819	-0.045491	-0.0595099	-0.173157	-0.441027	-0.198312	0.012068	-0.0581875	-0.206229	-0.164981	-0.0699364	0.87499	0.99968	0.86246	0.87835	0.64679	0.84804	0.91913	0.84712
55	P00960	glyQ	Glycine--tRNA ligase alpha subunit	>sp|P00960|SYGA_ECOLI Glycine--tRNA ligase alpha subunit OS=Escherichia coli (strain K12) GN=glyQ PE=1 SV=2	12	12	12	210.73	34.774	303	37	41.3	19.5	23.8	30.7	34	24.1	27.7	27.7	27.7	34	32.7	34	27.7	19.5		-0.0952347	0.0272956	0.00963388	0.166715	-0.170914	-0.0259112	-0.145478	0.0549179	-0.151186	-0.0483376	0.0278618	0.00733906	-0.0545721	0.126973	-0.0595851	0.88721	0.99254	1.0949	1.0267	0.7728	0.8408	0.87507	1.1078
56	P00961	glyS	Glycine--tRNA ligase beta subunit	>sp|P00961|SYGB_ECOLI Glycine--tRNA ligase beta subunit OS=Escherichia coli (strain K12) GN=glyS PE=1 SV=4	40	40	40	323.31	76.812	689	54.9	47.9	47.2	43.3	44	52.5	50.7	48.9	44.4	43.8	47.3	50.9	45.4	37.7	42.7		0.00129789	-0.0560262	-0.0512197	-0.0603221	0.10541	-0.0420705	-0.00424777	0.0399806	-0.0871969	-0.0963446	0.0315363	0.0211954	-0.0494569	-0.16448	-0.0564612	0.93552	0.95378	1.0463	0.88432	0.87843	0.83733	0.97139	1.0373
57	P00962	glnS	Glutamine--tRNA ligase	>sp|P00962|SYQ_ECOLI Glutamine--tRNA ligase OS=Escherichia coli (strain K12) GN=glnS PE=1 SV=3	23	23	23	219.16	63.477	554	34.7	30	27.1	24.7	31.6	37.4	35.2	31	20.6	24	26.7	33	20.6	19.1	15.5		-0.0133051	0.042084	0.00762616	0.208892	0.258459	-0.00291719	0.0258793	-0.0508162	0.144438	-0.0242231	0.0192037	0.0102069	-0.0701635	-0.122209	0.0680517	0.9269	1.0099	1.0879	1.0476	0.96788	0.85548	0.98362	1.0106
58	P00963	asnA	Aspartate--ammonia ligase	>sp|P00963|ASNA_ECOLI Aspartate--ammonia ligase OS=Escherichia coli (strain K12) GN=asnA PE=1 SV=1	11	11	11	122.25	36.65	330	21.8	12.7	31.2	25.5	40.6	16.1	16.1	30	33.3	18.2	3.3	7.9	33.6	29.7	23.9		0.163756	0.248535	0.675003	1.00842	0.0247452	-0.216568	0.342782	0.325271	0.491186	0.810649	NaN	0.275484	0.273576	0.986083	1.25248	1.033	1.1717	1.6866	1.7782	0.79209	0.747	1.1843	1.2073
59	P00968	carB	Carbamoyl-phosphate synthase large chain	>sp|P00968|CARB_ECOLI Carbamoyl-phosphate synthase large chain OS=Escherichia coli (strain K12) GN=carB PE=1 SV=2	11	11	11	26.486	117.84	1073	1.2	1.1	1.1	2.3	1.1	1	0	0	0	3.1	1.4	0	0	0	5.5		NaN	NaN	NaN	NaN	NaN	NaN	NaN	NaN	NaN	-0.447092	NaN	NaN	NaN	NaN	-0.987217	NaN	NaN	NaN	NaN	NaN	NaN	NaN	NaN
60	P02358	rpsF	30S ribosomal protein S6;30S ribosomal protein S6, fully modified isoform;30S ribosomal protein S6, non-modified isoform	>sp|P02358|RS6_ECOLI 30S ribosomal protein S6 OS=Escherichia coli (strain K12) GN=rpsF PE=1 SV=1	12	12	12	156.78	15.703	135	69.6	52.6	54.1	51.1	52.6	52.6	52.6	69.6	69.6	52.6	51.1	68.1	34.8	68.1	46.7		-0.473731	0.0147838	0.0870554	0.515107	0.56774	-0.0112826	0.277032	0.328492	0.19131	0.54092	-0.0157242	0.152118	0.0267293	0.0951818	0.192699	0.67525	0.98684	1.2183	1.3679	1.2908	0.863	1.1891	1.3051
61	P02359	rpsG	30S ribosomal protein S7	>sp|P02359|RS7_ECOLI 30S ribosomal protein S7 OS=Escherichia coli (strain K12) GN=rpsG PE=1 SV=3	16	16	16	323.31	20.019	179	64.2	54.7	63.1	63.1	64.8	67	64.8	63.1	47.5	53.6	64.8	63.1	63.1	47.5	53.6		-0.0486509	-0.0191704	0.113567	0.156655	0.385155	0.026021	0.0192037	0.0326651	0.0666747	0.106348	0.0655723	0.0877344	-0.00840653	-0.0102361	0.138028	0.90423	0.97326	1.3211	1.0398	1.0882	0.88987	0.97944	1.0962
62	P02413	rplO	50S ribosomal protein L15	>sp|P02413|RL15_ECOLI 50S ribosomal protein L15 OS=Escherichia coli (strain K12) GN=rplO PE=1 SV=1	11	11	11	156.8	14.98	144	59	59	58.3	58.3	58.3	59	59	59	59	58.3	58.3	58.3	58.3	58.3	58.3		0.113701	-0.0166434	0.14965	0.184344	0.292311	0.573278	0.198117	0.212507	0.124063	0.146394	0.0385766	0.0574155	0.129085	0.190931	0.229096	1.0393	0.97522	1.2825	1.0936	1.0982	1.3	1.1149	1.2429
63	P02916	malF	Maltose transport system permease protein MalF	>sp|P02916|MALF_ECOLI Maltose transport system permease protein MalF OS=Escherichia coli (strain K12) GN=malF PE=1 SV=1	4	4	4	33.17	57.013	514	5.1	5.1	5.1	2.7	10.5	5.1	5.1	7.6	2.7	0	2.9	10.1	10.1	2.9	2.3		-0.14468	-0.421438	0.0655723	NaN	-0.340861	0.153805	0.0776532	-0.117709	NaN	NaN	NaN	0.260267	0.0289935	NaN	NaN	0.81635	0.70515	1.1141	NaN	0.70332	0.98591	1.0521	0.95604
64	P02918	mrcA	Penicillin-binding protein 1A;Penicillin-insensitive transglycosylase;Penicillin-sensitive transpeptidase	>sp|P02918|PBPA_ECOLI Penicillin-binding protein 1A OS=Escherichia coli (strain K12) GN=mrcA PE=1 SV=1	3	3	3	11.608	93.635	850	1.3	4.4	0	0	0	1.3	1.3	0	0	0	0	1.3	0	0	0		NaN	-0.0893134	NaN	NaN	NaN	NaN	NaN	NaN	NaN	NaN	NaN	NaN	NaN	NaN	NaN	NaN	0.90084	NaN	NaN	NaN	NaN	NaN	NaN
65	P02919-2;P02919	mrcB	Penicillin-binding protein 1B;Penicillin-insensitive transglycosylase;Penicillin-sensitive transpeptidase	>sp|P02919-2|PBPB_ECOLI Isoform Gamma of Penicillin-binding protein 1B OS=Escherichia coli (strain K12) GN=mrcB;>sp|P02919|PBPB_ECOLI Penicillin-binding protein 1B OS=Escherichia coli (strain K12) GN=mrcB PE=1 SV=2	6;6	6;6	6;6	19.139	88.889	799	4.1	6	4.1	2.3	2.8	0.9	2.8	2.8	2.8	0.9	2.8	0.9	2.8	0	2.8		0.506805	-0.273029	0.357383	0.518132	0.305562	NaN	-0.214876	0.11063	0.0492126	NaN	0.0480967	NaN	0.169797	NaN	0.0858326	1.3032	0.79817	1.4361	1.3981	1.0004	NaN	0.8243	1.1141
66	P02924	araF	L-arabinose-binding periplasmic protein	>sp|P02924|ARAF_ECOLI L-arabinose-binding periplasmic protein OS=Escherichia coli (strain K12) GN=araF PE=1 SV=2	19	19	19	279.44	35.54	329	0	67.5	46.8	40.1	54.4	0	69.9	53.5	49.2	42.9	0	61.1	43.2	40.4	32.5		NaN	-0.428488	-0.269147	-0.442281	0.0103502	NaN	-0.100283	-0.104821	-0.0453124	-0.497588	NaN	-0.397068	-0.33003	-0.288012	-0.655694	NaN	0.74155	0.90072	0.65537	0.79918	NaN	0.90156	0.97054
67	P02925	rbsB	D-ribose-binding periplasmic protein	>sp|P02925|RBSB_ECOLI Ribose import binding protein RbsB OS=Escherichia coli (strain K12) GN=rbsB PE=1 SV=1	14	14	14	323.31	30.95	296	54.1	52.7	52.7	52.7	52.7	54.1	52.7	52.7	52.7	52.7	54.1	52.7	52.7	52.7	52.7		-0.0507863	-0.167863	-0.0220534	-0.270747	0.111432	0.142087	0.213129	0.177854	-0.109047	-0.549852	0.137504	-0.0219508	0.187768	-0.094757	-0.46176	0.89798	0.88138	1.1104	0.79472	0.94942	0.96537	1.1138	1.1925
68	P02929	tonB	Protein TonB	>sp|P02929|TONB_ECOLI Protein TonB OS=Escherichia coli (strain K12) GN=tonB PE=1 SV=2	1	1	1	6.2312	26.094	239	9.2	0	0	0	0	0	0	0	0	0	0	0	0	0	0		NaN	NaN	NaN	NaN	NaN	NaN	NaN	NaN	NaN	NaN	NaN	NaN	NaN	NaN	NaN	NaN	NaN	NaN	NaN	NaN	NaN	NaN	NaN
69	P02930	tolC	Outer membrane protein TolC	>sp|P02930|TOLC_ECOLI Outer membrane protein TolC OS=Escherichia coli (strain K12) GN=tolC PE=1 SV=3	20	20	20	323.31	53.74	493	48.9	44.4	44.4	38.9	56.6	48.9	47.3	48.9	44.4	44.8	43.6	40.6	38.1	34.3	38.1		-0.0336286	-0.00500037	-0.166794	-0.00933552	-0.326896	0.0742315	0.03492	-0.0700727	-0.294739	-0.268782	-0.0421746	-0.109234	-0.064676	-0.167345	-0.0441219	0.92935	0.97471	0.9697	0.90402	0.64894	0.90382	1.0025	0.98434
70	P02931;P02932	ompF	Outer membrane protein F	>sp|P02931|OMPF_ECOLI Outer membrane protein F OS=Escherichia coli (strain K12) GN=ompF PE=1 SV=1	19;2	19;2	17;0	323.31	39.333	362	42.8	55.2	49.7	43.4	61.9	30.7	49.7	44.8	49.7	50.3	36.2	40.9	36.2	45.6	33.4		-0.340897	-0.235348	0.358734	0.601982	0.537445	-0.0855733	0.104068	0.161436	0.333309	0.151729	-0.817206	-0.253808	0.223546	0.510759	0.871449	0.73154	0.8536	1.505	1.3805	1.2274	0.81069	1.0328	1.2236
71	P02943	lamB	Maltoporin	>sp|P02943|LAMB_ECOLI Maltoporin OS=Escherichia coli (strain K12) GN=lamB PE=1 SV=1	20	20	20	323.31	49.912	446	43.3	53.4	41.3	39.5	55.2	41	48.9	50	46.2	39.5	31.8	37.7	42.2	39.9	30.3		-0.656695	-0.0992781	-0.121094	-0.0195213	-0.482896	-0.348886	0.024887	-0.0934326	-0.155904	-0.213905	-1.03038	-0.137727	-0.179629	0.0142124	0.0268709	0.5904	0.88961	1.0602	0.88449	0.60306	0.67638	0.987	0.97719
72	P03004	dnaA	Chromosomal replication initiator protein DnaA	>sp|P03004|DNAA_ECOLI Chromosomal replication initiator protein DnaA OS=Escherichia coli (strain K12) GN=dnaA PE=1 SV=2	11	11	11	36.658	52.55	467	17.3	13.9	12.2	13.3	11.8	10.1	7.9	6.6	5.8	1.9	7.3	9.4	5.8	5.8	5.8		0.081067	-0.0932479	0.180148	-0.0710575	0.543595	-0.111867	-0.109623	-0.0647364	-0.00212236	NaN	-0.034574	0.236707	-0.0843491	-0.0499198	-0.00817432	0.91802	0.89527	1.2322	0.94548	1.1808	0.80391	0.90111	0.99481
73	P03018	uvrD	DNA helicase II	>sp|P03018|UVRD_ECOLI DNA helicase II OS=Escherichia coli (strain K12) GN=uvrD PE=1 SV=1	13	13	13	32.489	81.989	720	4.6	4.7	4.7	5.6	1.8	5.6	5	1.8	2.9	3.1	1.8	5	3.8	0	1		NaN	0.159113	NaN	0.933346	NaN	0.210763	0.477159	NaN	NaN	NaN	NaN	0.613437	0.921055	NaN	NaN	NaN	1.0816	NaN	1.927	NaN	1.0095	1.3275	NaN
74	P03023	lacI	Lactose operon repressor	>sp|P03023|LACI_ECOLI Lactose operon repressor OS=Escherichia coli (strain K12) GN=lacI PE=1 SV=3	3	3	3	3.7762	38.59	360	0	3.6	0	3.6	0	0	0	3.1	0	0	2.2	0	0	0	0		NaN	NaN	NaN	NaN	NaN	NaN	NaN	NaN	NaN	NaN	NaN	NaN	NaN	NaN	NaN	NaN	NaN	NaN	NaN	NaN	NaN	NaN	NaN
75	P03024	galR	HTH-type transcriptional regulator GalR	>sp|P03024|GALR_ECOLI HTH-type transcriptional regulator GalR OS=Escherichia coli (strain K12) GN=galR PE=1 SV=1	2	2	2	4.741	37.094	343	0	5	0	5	7.6	0	0	0	0	5	0	0	0	0	0		NaN	NaN	NaN	NaN	NaN	NaN	NaN	NaN	NaN	NaN	NaN	NaN	NaN	NaN	NaN	NaN	NaN	NaN	NaN	NaN	NaN	NaN	NaN
76	P03813	ygeA	Uncharacterized protein YgeA	>sp|P03813|YGEA_ECOLI Putative racemase YgeA OS=Escherichia coli (strain K12) GN=ygeA PE=1 SV=1	5	5	5	15.59	25.248	230	0	16.5	0	0	6.5	6.5	3.9	6.5	6.5	0	3	0	0	0	0		NaN	-0.0660195	NaN	NaN	NaN	NaN	NaN	NaN	NaN	NaN	NaN	NaN	NaN	NaN	NaN	NaN	0.92987	NaN	NaN	NaN	NaN	NaN	NaN
77	P03841	malM	Maltose operon periplasmic protein	>sp|P03841|MALM_ECOLI Maltose operon periplasmic protein OS=Escherichia coli (strain K12) GN=malM PE=3 SV=1	7	7	7	98.135	31.943	306	23.9	21.2	23.5	23.5	21.2	23.9	21.2	21.2	18	23.5	21.2	23.9	21.2	23.9	20.9		-1.07795	-0.142369	-0.441086	-0.869201	-0.244651	0.0422241	-0.14229	-0.439363	-0.742434	-0.530656	-0.883688	0.021764	-0.381724	-0.182704	-0.397372	0.43968	0.86869	0.76256	0.50583	0.74496	0.8896	0.87177	0.77341
78	P04036	dapB	4-hydroxy-tetrahydrodipicolinate reductase	>sp|P04036|DAPB_ECOLI 4-hydroxy-tetrahydrodipicolinate reductase OS=Escherichia coli (strain K12) GN=dapB PE=1 SV=1	9	9	9	130.57	28.756	273	32.2	20.9	26.4	32.6	44.7	27.1	32.2	28.9	23.8	20.5	20.5	20.5	20.5	20.5	23.8		-0.0517132	0.00345838	0.292782	0.191815	-0.267809	0.0625362	-0.235042	0.212756	0.0745054	0.021764	0.154713	-0.0491285	0.164529	0.41186	0.105678	0.88825	1.0094	1.2923	1.0531	0.70634	0.89258	0.81963	1.224
79	P04079	guaA	GMP synthase [glutamine-hydrolyzing]	>sp|P04079|GUAA_ECOLI GMP synthase [glutamine-hydrolyzing] OS=Escherichia coli (strain K12) GN=guaA PE=1 SV=1	27	27	27	323.31	58.679	525	38.5	44	38.7	39.2	37.7	44.6	44.6	40.2	35.8	40.2	46.3	47.8	33.3	30.3	36.4		0.0926134	0.0364681	0.0253123	0.0129261	0.108759	0.0313951	0.0103502	0.104739	0.100574	-0.0712999	0.197362	0.0238941	0.123004	0.110764	-0.316798	0.99238	1.0006	1.0544	0.91098	0.91622	0.87796	0.96158	1.1117
80	P04128	fimA	Type-1 fimbrial protein, A chain	>sp|P04128|FIMA1_ECOLI Type-1 fimbrial protein, A chain OS=Escherichia coli (strain K12) GN=fimA PE=1 SV=2	1	1	1	31.571	18.111	182	10.4	0	10.4	0	0	10.4	0	10.4	10.4	10.4	0	0	0	0	0		NaN	NaN	NaN	NaN	NaN	NaN	NaN	-0.811371	NaN	NaN	NaN	NaN	NaN	NaN	NaN	NaN	NaN	NaN	NaN	NaN	NaN	NaN	0.5742
81	P04335	frsA	Esterase FrsA	>sp|P04335|FRSA_ECOLI Esterase FrsA OS=Escherichia coli (strain K12) GN=frsA PE=3 SV=2	4	4	4	5.1684	47.008	414	3.6	0	5.1	8.5	0	0	0	3.4	0	3.4	0	0	0	0	0		NaN	NaN	NaN	-0.500055	NaN	NaN	NaN	NaN	NaN	NaN	NaN	NaN	NaN	NaN	NaN	NaN	NaN	NaN	0.67588	NaN	NaN	NaN	NaN
82	P04425	gshB	Glutathione synthetase	>sp|P04425|GSHB_ECOLI Glutathione synthetase OS=Escherichia coli (strain K12) GN=gshB PE=1 SV=1	12	12	12	84.613	35.56	316	34.8	28.8	22.2	28.8	28.8	38	22.5	28.5	26.3	27.5	33.2	31.3	21.2	26.3	21.2		0.134747	0.148348	-0.0330528	-0.280808	-0.197484	-0.248519	-0.385413	-0.118743	-0.343037	-0.270278	-0.042546	-0.369669	-0.350081	-0.0681808	-0.0766759	1.047	1.105	0.99985	0.75484	0.75374	0.71474	0.73363	0.92712
83	P04693	tyrB	Aromatic-amino-acid aminotransferase	>sp|P04693|TYRB_ECOLI Aromatic-amino-acid aminotransferase OS=Escherichia coli (strain K12) GN=tyrB PE=1 SV=1	12	12	12	96.112	43.537	397	14.1	8.1	24.4	21.4	34.5	23.2	11.3	31.5	24.4	15.1	19.6	15.1	21.4	19.9	20.2		0.0593554	-0.470409	0.715191	0.332507	0.901572	-0.0383767	-0.0610142	0.596458	0.537843	0.457752	0.0429245	0.292664	0.490057	0.274649	0.109427	0.94824	0.68398	1.7154	1.1492	1.5335	0.83908	0.90755	1.615
84	P04805	gltX	Glutamate--tRNA ligase	>sp|P04805|SYE_ECOLI Glutamate--tRNA ligase OS=Escherichia coli (strain K12) GN=gltX PE=1 SV=1	21	21	21	287.36	53.815	471	39.3	39.3	38.9	38.9	38.6	40.6	38.9	38.9	39.3	38.9	39.3	41.4	38.9	38.9	38.9		-0.078061	0.0231843	-0.223761	-0.220261	-0.268869	-0.0201795	0.206643	-0.156434	-0.166729	-0.137775	0.042084	0.00100953	-0.189072	-0.260428	-0.0839973	0.87384	0.9935	0.92459	0.77205	0.65934	0.84575	1.1176	0.90935
85	P04816	livK	Leucine-specific-binding protein	>sp|P04816|LIVK_ECOLI Leucine-specific-binding protein OS=Escherichia coli (strain K12) GN=livK PE=1 SV=2	1	1	1	6.1542	39.378	369	0	0	3.8	3.8	3.8	0	0	0	3.8	0	0	0	0	0	0		NaN	NaN	NaN	NaN	NaN	NaN	NaN	NaN	NaN	NaN	NaN	NaN	NaN	NaN	NaN	NaN	NaN	NaN	NaN	NaN	NaN	NaN	NaN
86	P04825	pepN	Aminopeptidase N	>sp|P04825|AMPN_ECOLI Aminopeptidase N OS=Escherichia coli (strain K12) GN=pepN PE=1 SV=2	37	37	37	323.31	98.918	870	25.5	24.7	27	31.8	34.3	27.5	25.6	32.5	32.2	33.9	18.5	20.5	23.3	23.3	23.1		0.11703	-0.0315185	-0.174491	-0.0565212	0.140909	0.0610158	-0.0259407	-0.0454612	0.00432164	-0.0225808	-0.0660951	-0.0278661	-0.533326	-0.21682	-0.168836	0.99701	0.9556	0.98102	0.89983	0.89558	0.88699	0.94588	0.97611
87	P04846	nlpA	Lipoprotein 28	>sp|P04846|NLPA_ECOLI Lipoprotein 28 OS=Escherichia coli (strain K12) GN=nlpA PE=1 SV=1	8	8	8	91.238	29.423	272	0	0	19.5	33.5	2.6	0	0	14.3	24.3	29.4	0	0	7.7	18	28.7		NaN	NaN	0.880646	0.649569	NaN	NaN	NaN	0.375623	0.0842003	0.278461	NaN	NaN	0.168899	-0.164221	-0.0817817	NaN	NaN	2.0205	1.4419	NaN	NaN	NaN	1.3323
88	P04951	kdsB	3-deoxy-manno-octulosonate cytidylyltransferase	>sp|P04951|KDSB_ECOLI 3-deoxy-manno-octulosonate cytidylyltransferase OS=Escherichia coli (strain K12) GN=kdsB PE=1 SV=2	10	10	10	94.75	27.614	248	35.9	32.3	26.6	26.6	28.2	23.8	26.6	15.7	14.1	21	31.5	23	14.1	23	14.1		-0.038999	-0.0332004	-0.0797982	0.162339	-0.159944	-0.124267	-0.13641	0.0600474	-0.0911564	0.0149266	0.241596	0.1503	0.143263	0.156914	-0.131139	0.91518	0.9577	1.0288	1.0272	0.70966	0.802	0.88571	1.0943
89	P04983	rbsA	Ribose import ATP-binding protein RbsA	>sp|P04983|RBSA_ECOLI Ribose import ATP-binding protein RbsA OS=Escherichia coli (strain K12) GN=rbsA PE=1 SV=1	10	10	10	38.805	55.041	501	15.8	0	3.8	0	4.2	15	3.6	2	0	0	11.4	2	0	0	0		-0.200465	NaN	NaN	NaN	0.18053	-0.329758	NaN	NaN	NaN	NaN	0.146264	NaN	NaN	NaN	NaN	0.81207	NaN	NaN	NaN	1.0638	0.70123	NaN	NaN
90	P04993	recD	RecBCD enzyme subunit RecD	>sp|P04993|RECD_ECOLI RecBCD enzyme subunit RecD OS=Escherichia coli (strain K12) GN=recD PE=1 SV=2	1	1	1	2.1363	66.902	608	2	2	2	2	2	2	2	2	2	2	2	2	2	2	2		NaN	NaN	NaN	NaN	NaN	NaN	NaN	0.596267	NaN	NaN	NaN	NaN	-0.309645	-1.09283	NaN	NaN	NaN	NaN	NaN	NaN	NaN	NaN	1.5703
91	P04995	sbcB	Exodeoxyribonuclease I	>sp|P04995|EX1_ECOLI Exodeoxyribonuclease I OS=Escherichia coli (strain K12) GN=sbcB PE=1 SV=2	5	5	5	9.3534	54.5	475	6.5	1.9	1.9	1.9	5.3	3.8	4.4	0	1.9	3.8	1.9	1.9	0	0	1.9		0.289008	NaN	NaN	NaN	0.386701	NaN	0.00647761	NaN	NaN	-0.916426	NaN	NaN	NaN	NaN	NaN	1.0661	NaN	NaN	NaN	1.1613	NaN	0.9494	NaN
92	P05020	pyrC	Dihydroorotase	>sp|P05020|PYRC_ECOLI Dihydroorotase OS=Escherichia coli (strain K12) GN=pyrC PE=1 SV=2	8	8	8	91.472	38.827	348	17.8	21.3	14.4	17.8	30.7	20.4	17.2	19	15.5	20.4	17.5	17.5	17.5	17.5	17.5		0.0396999	-0.352087	-0.439422	-0.392857	-0.0659289	-0.0722097	0.27858	-0.151586	-0.27645	-1.12992	0.205017	-0.190075	-0.228909	-0.262642	-0.647083	0.92766	0.79431	0.75411	0.69446	0.71286	0.83849	1.1481	0.96045
93	P05041	pabB	Aminodeoxychorismate synthase component 1	>sp|P05041|PABB_ECOLI Aminodeoxychorismate synthase component 1 OS=Escherichia coli (strain K12) GN=pabB PE=1 SV=1	2	2	2	5.318	50.969	453	3.1	3.1	0	0	0	0	0	0	2.4	0	0	0	0	0	0		NaN	NaN	NaN	NaN	NaN	NaN	NaN	NaN	NaN	NaN	NaN	NaN	NaN	NaN	NaN	NaN	NaN	NaN	NaN	NaN	NaN	NaN	NaN
94	P05042	fumC	Fumarate hydratase class II	>sp|P05042|FUMC_ECOLI Fumarate hydratase class II OS=Escherichia coli (strain K12) GN=fumC PE=1 SV=1	8	8	8	35.555	50.488	467	1.5	5.8	10.1	17.3	3.4	1.5	1.5	3	3	7.5	0	0	6	3.4	8.8		NaN	NaN	-0.43774	-0.350614	0.111298	NaN	NaN	-0.469629	-1.02503	-0.60632	NaN	NaN	0.396817	-0.878825	-0.612968	NaN	NaN	0.78713	0.70883	0.94408	NaN	NaN	0.72092
95	P05055	pnp	Polyribonucleotide nucleotidyltransferase	>sp|P05055|PNP_ECOLI Polyribonucleotide nucleotidyltransferase OS=Escherichia coli (strain K12) GN=pnp PE=1 SV=3	28	28	28	323.31	77.1	711	33.1	38.7	37	34.3	36.1	34.3	38	32.3	31.1	37.6	32.9	36.3	29.4	31.1	31.1		-0.0702393	-0.0802709	-0.0388656	-0.0140916	-0.0190972	-0.0948032	-0.0817054	0.013355	-0.0550816	-0.139681	-0.0925709	0.0250289	-0.0439731	-0.0914945	-0.0867372	0.90411	0.93309	1.0888	0.91992	0.81445	0.8015	0.9108	1.0662
96	P05194	aroD	3-dehydroquinate dehydratase	>sp|P05194|AROD_ECOLI 3-dehydroquinate dehydratase OS=Escherichia coli (strain K12) GN=aroD PE=1 SV=2	4	4	4	5.8007	27.466	252	0	9.1	9.1	9.1	5.2	4	7.9	9.1	13.1	9.1	0	7.1	0	0	4		NaN	0.139339	-0.61094	-0.265952	NaN	NaN	NaN	-0.397847	0.0828389	-0.0795237	NaN	NaN	NaN	NaN	NaN	NaN	1.0492	0.69318	0.80078	NaN	NaN	NaN	0.76964
97	P05459	pdxB	Erythronate-4-phosphate dehydrogenase	>sp|P05459|PDXB_ECOLI Erythronate-4-phosphate dehydrogenase OS=Escherichia coli (strain K12) GN=pdxB PE=2 SV=2	18	18	18	108.67	41.367	378	26.5	36.5	30.4	40.7	21.4	27.5	25.4	29.4	26.2	34.9	23.8	22.5	12.2	24.3	26.2		-0.00672417	0.149259	-0.169745	-0.140046	0.106214	-0.164787	-0.147554	-0.164011	-0.0364519	-0.187313	-0.261172	0.115166	-0.34463	-0.446069	-0.417945	0.92187	1.0785	0.95033	0.80421	0.94638	0.7542	0.86999	0.90287
98	P05637	apaH	Bis(5-nucleosyl)-tetraphosphatase [symmetrical]	>sp|P05637|APAH_ECOLI Bis(5-nucleosyl)-tetraphosphatase [symmetrical] OS=Escherichia coli (strain K12) GN=apaH PE=1 SV=2	1	1	1	2.0625	31.296	280	0	0	0	3.2	0	0	0	0	0	0	0	0	0	0	0		NaN	NaN	NaN	NaN	NaN	NaN	NaN	NaN	NaN	NaN	NaN	NaN	NaN	NaN	NaN	NaN	NaN	NaN	NaN	NaN	NaN	NaN	NaN
99	P05706	srlB	Glucitol/sorbitol-specific phosphotransferase enzyme IIA component	>sp|P05706|PTHA_ECOLI PTS system glucitol/sorbitol-specific EIIA component OS=Escherichia coli (strain K12) GN=srlB PE=1 SV=1	3	3	3	34.349	13.304	123	0	0	0	0	0	0	20.3	8.1	0	0	0	32.5	8.1	8.1	0		NaN	NaN	NaN	NaN	NaN	NaN	0.121148	NaN	NaN	NaN	NaN	-0.0965452	NaN	NaN	NaN	NaN	NaN	NaN	NaN	NaN	NaN	1.0298	NaN
100	P05707	srlD	Sorbitol-6-phosphate 2-dehydrogenase	>sp|P05707|SRLD_ECOLI Sorbitol-6-phosphate 2-dehydrogenase OS=Escherichia coli (strain K12) GN=srlD PE=1 SV=2	5	5	5	25.392	27.858	259	3.9	13.9	14.3	8.5	17	3.9	17	13.9	14.3	3.9	3.9	11.6	17	10.4	7.7		NaN	-0.250783	-0.386487	-0.367676	-0.525413	NaN	-0.796435	-0.444577	-0.239992	NaN	NaN	-0.107337	-0.306395	-0.948558	NaN	NaN	0.81621	0.81072	0.74469	0.56858	NaN	0.56167	0.75343
101	P05719	hsdS	Type-1 restriction enzyme EcoKI specificity protein	>sp|P05719|T1SK_ECOLI Type-1 restriction enzyme EcoKI specificity protein OS=Escherichia coli (strain K12) GN=hsdS PE=1 SV=1	4	4	4	2.3756	51.395	464	2.4	9.3	5.4	0	0	2.4	0	0	0	0	0	0	0	0	0		NaN	-0.346408	0.14978	NaN	NaN	NaN	NaN	NaN	NaN	NaN	NaN	NaN	NaN	NaN	NaN	NaN	0.72638	1.1975	NaN	NaN	NaN	NaN	NaN
102	P05791	ilvD	Dihydroxy-acid dehydratase	>sp|P05791|ILVD_ECOLI Dihydroxy-acid dehydratase OS=Escherichia coli (strain K12) GN=ilvD PE=1 SV=5	2	2	2	13.53	65.531	616	1.8	1.8	3.9	3.9	3.9	0	0	1.8	0	0	0	0	0	0	0		NaN	NaN	0.537048	0.171335	0.243182	NaN	NaN	NaN	NaN	NaN	NaN	NaN	NaN	NaN	NaN	NaN	NaN	1.5431	1.1693	1.0713	NaN	NaN	NaN
103	P05793	ilvC	Ketol-acid reductoisomerase	>sp|P05793|ILVC_ECOLI Ketol-acid reductoisomerase (NADP(+)) OS=Escherichia coli (strain K12) GN=ilvC PE=1 SV=4	18	18	18	123.85	54.068	491	9	23	27.1	21.4	35.4	10.8	18.1	33.6	21.2	14.9	4.5	15.1	23.4	17.5	16.7		-0.376789	0.579084	1.72561	1.42433	1.82802	-0.0933249	0.679874	1.17005	1.56218	1.44573	NaN	0.248171	1.76375	1.52887	0.914871	0.70402	1.4703	3.4741	2.6729	2.9209	0.78028	1.5443	2.2957
104	P05804	uidA	Beta-glucuronidase	>sp|P05804|BGLR_ECOLI Beta-glucuronidase OS=Escherichia coli (strain K12) GN=uidA PE=1 SV=2	1	1	1	8.2828	68.446	603	0	0	0	3.5	0	0	0	0	0	0	0	0	0	0	0		NaN	NaN	NaN	NaN	NaN	NaN	NaN	NaN	NaN	NaN	NaN	NaN	NaN	NaN	NaN	NaN	NaN	NaN	NaN	NaN	NaN	NaN	NaN
105	P05824	recN	DNA repair protein RecN	>sp|P05824|RECN_ECOLI DNA repair protein RecN OS=Escherichia coli (strain K12) GN=recN PE=1 SV=2	5	5	5	15.088	61.396	553	0	0	5.4	0	7.8	0	0	0	0	0	1.6	1.6	7.6	0	0		NaN	NaN	NaN	NaN	NaN	NaN	NaN	NaN	NaN	NaN	NaN	NaN	NaN	NaN	NaN	NaN	NaN	NaN	NaN	NaN	NaN	NaN	NaN
106	P05825	fepA	Ferrienterobactin receptor	>sp|P05825|FEPA_ECOLI Ferrienterobactin receptor OS=Escherichia coli (strain K12) GN=fepA PE=1 SV=2	9	9	9	158.31	82.106	746	15.4	7.9	1.6	1.6	0	14.6	8.4	0	0	0	12.2	4.7	0	0	0		-0.17511	-0.262798	NaN	NaN	NaN	-0.142895	-0.158333	NaN	NaN	NaN	0.0097772	-0.0510254	NaN	NaN	NaN	0.8085	0.80158	NaN	NaN	NaN	0.78212	0.87359	NaN
107	P05852	tsaD	tRNA N6-adenosine threonylcarbamoyltransferase	>sp|P05852|TSAD_ECOLI tRNA N6-adenosine threonylcarbamoyltransferase OS=Escherichia coli (strain K12) GN=tsaD PE=1 SV=2	9	9	9	36.597	36.008	337	24.6	24.6	7.1	8	16.3	7.1	6.5	3.6	3.6	0	11.3	3.6	0	0	0		0.27858	0.0791561	0.217727	-0.477161	-0.206096	-0.101552	0.19711	NaN	NaN	NaN	0.618802	NaN	NaN	NaN	NaN	1.0786	1.036	1.237	0.72549	0.74183	0.8179	1.0973	NaN
108	P06129	btuB	Vitamin B12 transporter BtuB	>sp|P06129|BTUB_ECOLI Vitamin B12 transporter BtuB OS=Escherichia coli (strain K12) GN=btuB PE=1 SV=2	16	16	16	108.75	68.406	614	16.6	23.9	13.5	5.9	27.7	18.2	15.3	14.5	9.1	3.7	6.8	12.1	9.4	11.6	6.2		-0.0597054	0.159113	0.172103	0.301354	0.392207	0.0858326	-0.0854967	0.388906	0.555031	-0.010861	-0.162331	0.132643	0.443607	0.623492	0.218719	0.89727	1.1016	1.2218	1.2902	1.002	0.88655	0.92135	1.2843
109	P06136	ftsQ	Cell division protein FtsQ	>sp|P06136|FTSQ_ECOLI Cell division protein FtsQ OS=Escherichia coli (strain K12) GN=ftsQ PE=1 SV=1	2	2	2	4.5084	31.433	276	0	4	0	0	0	0	10.1	0	0	0	0	4	0	0	0		NaN	NaN	NaN	NaN	NaN	NaN	-0.418736	NaN	NaN	NaN	NaN	NaN	NaN	NaN	NaN	NaN	NaN	NaN	NaN	NaN	NaN	0.72212	NaN
110	P06149	dld	D-lactate dehydrogenase	>sp|P06149|DLD_ECOLI Quinone-dependent D-lactate dehydrogenase OS=Escherichia coli (strain K12) GN=dld PE=1 SV=3	20	20	20	155.51	64.612	571	15.8	12.1	29.2	29.2	19.4	10.3	13	22.4	31.3	30.5	5.8	5.3	20.1	23.1	25.9		-0.108503	-0.35535	-0.709292	-0.122758	-0.484045	-0.129434	-0.0827133	-0.255891	-0.478346	-0.46035	-0.703501	-0.183081	-0.977639	-0.444203	-0.434481	0.85399	0.76564	0.64718	0.81422	0.61391	0.79329	0.88043	0.81252
111	P06610	btuE	Vitamin B12 transport periplasmic protein BtuE	>sp|P06610|BTUE_ECOLI Thioredoxin/glutathione peroxidase BtuE OS=Escherichia coli (strain K12) GN=btuE PE=1 SV=1	7	7	7	121.19	20.469	183	10.4	0	50.3	50.3	41.5	19.7	0	50.3	56.3	56.3	18	0	41.5	56.3	50.3		-0.232345	NaN	-0.343568	-0.457475	-0.350854	0.358846	NaN	-0.134778	-0.224772	-0.0102361	-0.190487	NaN	-0.408608	-0.605113	0.295958	0.76849	NaN	0.89439	0.65762	0.63285	1.1312	NaN	0.95479
112	P06612	topA	DNA topoisomerase 1	>sp|P06612|TOP1_ECOLI DNA topoisomerase 1 OS=Escherichia coli (strain K12) GN=topA PE=1 SV=2	35	35	35	284.37	97.349	865	32.7	33.1	26.9	27.6	29.8	24.3	24.4	16.6	20	16.2	26.5	16.6	17.3	14.9	18.5		0.0164963	0.0316775	-0.354686	-0.208611	-0.282158	0.0650208	0.0777899	-0.169144	-0.228402	-0.177147	-0.0638917	0.0387171	-0.350155	-0.376264	-0.324798	0.9147	1.0236	0.81891	0.8142	0.6756	0.88891	1.0022	0.8677
113	P06616	era	GTPase Era	>sp|P06616|ERA_ECOLI GTPase Era OS=Escherichia coli (strain K12) GN=era PE=1 SV=2	7	7	7	41.701	33.81	301	16.3	27.2	6.6	6.6	5.6	20.3	21.9	3	6.6	6.6	16.3	18.9	6.6	3	3		0.0255958	-0.21068	-0.428197	0.0437644	-0.105535	-0.0855274	-0.0194189	NaN	-0.283984	-0.0219215	-0.202091	-0.143835	-0.411157	NaN	NaN	0.93299	0.83793	0.79601	0.95039	0.83271	0.7961	0.93356	NaN
114	P06709	birA	Bifunctional ligase/repressor BirA	>sp|P06709|BIRA_ECOLI Bifunctional ligase/repressor BirA OS=Escherichia coli (strain K12) GN=birA PE=1 SV=1	1	1	1	2.484	35.312	321	3.1	3.1	3.1	3.1	3.1	3.1	3.1	3.1	3.1	3.1	3.1	0	0	0	0		NaN	NaN	NaN	NaN	NaN	NaN	NaN	NaN	NaN	NaN	NaN	NaN	NaN	NaN	NaN	NaN	NaN	NaN	NaN	NaN	NaN	NaN	NaN
115	P06710-2;P06710	dnaX	DNA polymerase III subunit tau	>sp|P06710-2|DPO3X_ECOLI Isoform gamma of DNA polymerase III subunit tau OS=Escherichia coli (strain K12) GN=dnaX;>sp|P06710|DPO3X_ECOLI DNA polymerase III subunit tau OS=Escherichia coli (strain K12) GN=dnaX PE=1 SV=1	3;3	3;3	3;3	7.4642	47.544	431	5.1	2.3	0	0	2.8	7.2	5.1	2.8	2.3	2.8	0	5.1	0	2.3	2.3		0.0886844	NaN	NaN	NaN	NaN	-0.000966952	0.459537	NaN	NaN	NaN	NaN	0.339821	NaN	NaN	NaN	0.94879	NaN	NaN	NaN	NaN	0.90538	1.29	NaN
116	P06715	gor	Glutathione reductase	>sp|P06715|GSHR_ECOLI Glutathione reductase OS=Escherichia coli (strain K12) GN=gor PE=1 SV=1	12	12	12	175.64	48.772	450	26	26	15.6	30.2	26	26	29.6	26	18	18	24.7	26.2	22.2	22.4	28		0.122871	-0.0359637	0.232661	-0.0684834	0.184471	0.27965	0.0359054	0.156785	0.0193461	-0.0513842	0.150949	0.176961	0.0893625	0.0668125	-0.108223	1.0225	0.97875	1.2178	0.87963	0.92318	1.0664	0.99957	1.1586
117	P06720	melA	Alpha-galactosidase	>sp|P06720|AGAL_ECOLI Alpha-galactosidase OS=Escherichia coli (strain K12) GN=melA PE=1 SV=1	3	3	3	6.2505	50.657	451	0	0	4.4	3.8	0	0	0	0	2	0	0	0	2	2	2		NaN	NaN	0.294547	NaN	NaN	NaN	NaN	NaN	NaN	NaN	NaN	NaN	NaN	NaN	NaN	NaN	NaN	1.3055	NaN	NaN	NaN	NaN	NaN
118	P06721	metC	Cystathionine beta-lyase MetC	>sp|P06721|METC_ECOLI Cystathionine beta-lyase MetC OS=Escherichia coli (strain K12) GN=metC PE=1 SV=1	2	2	2	4.6082	43.212	395	0	0	3.3	3.3	6.1	0	0	0	0	0	0	0	2.8	0	0		NaN	NaN	NaN	NaN	-0.103968	NaN	NaN	NaN	NaN	NaN	NaN	NaN	NaN	NaN	NaN	NaN	NaN	NaN	NaN	0.84277	NaN	NaN	NaN
119	P06959	aceF	Dihydrolipoyllysine-residue acetyltransferase component of pyruvate dehydrogenase complex	>sp|P06959|ODP2_ECOLI Dihydrolipoyllysine-residue acetyltransferase component of pyruvate dehydrogenase complex OS=Escherichia coli (strain K12) GN=aceF PE=1 SV=3	37	37	37	323.31	66.095	630	58.7	58.6	57.9	47.1	59.2	58.7	55.4	58.6	47.6	45.2	55.1	58.4	40.5	41.1	43.3		-0.0298679	0.0723116	-0.0996954	-0.0376657	0.143916	-0.0233577	0.0999011	0.0157831	-0.0547369	-0.0502186	0.161694	-0.0536734	0.0447438	0.0116388	0.0082	0.92028	1.0236	1.0607	0.9248	0.9488	0.85533	1.044	1.0639
120	P06961	cca	Multifunctional CCA protein;CCA-adding enzyme;2-nucleotidase;2,3-cyclic phosphodiesterase;Phosphatase	>sp|P06961|CCA_ECOLI Multifunctional CCA protein OS=Escherichia coli (strain K12) GN=cca PE=1 SV=1	3	3	3	2.3813	46.467	412	0	0	2.9	1.9	0	0	0	0	0	4.4	0	0	0	0	0		NaN	NaN	NaN	NaN	NaN	NaN	NaN	NaN	NaN	NaN	NaN	NaN	NaN	NaN	NaN	NaN	NaN	NaN	NaN	NaN	NaN	NaN	NaN
121	P06968	dut	Deoxyuridine 5-triphosphate nucleotidohydrolase	>sp|P06968|DUT_ECOLI Deoxyuridine 5-triphosphate nucleotidohydrolase OS=Escherichia coli (strain K12) GN=dut PE=1 SV=1	2	2	2	42.797	16.155	151	19.9	19.9	19.9	19.9	19.9	19.9	19.9	19.9	19.9	19.9	19.9	19.9	19.9	19.9	19.9		0.118626	0.10675	0.412294	0.457437	0.455649	-0.126612	0.330444	0.413377	0.221939	0.131458	-0.0814458	0.0415233	0.600079	0.525568	0.276199	1.0181	1.0718	1.4571	1.2633	1.0846	0.7871	1.195	1.3157
122	P06971	fhuA	Ferrichrome-iron receptor	>sp|P06971|FHUA_ECOLI Ferrichrome outer membrane transporter/phage receptor OS=Escherichia coli (strain K12) GN=fhuA PE=1 SV=2	17	17	17	231.27	82.181	747	14.9	22.6	6.2	11.8	17.9	14.3	17.5	16.9	16.3	19.5	6.7	17	5	10.2	15		0.0455827	-0.0189072	1.27798	0.387583	0.442545	-0.0225662	0.169027	0.85591	0.848478	0.412402	0.0144981	0.187388	0.216113	-0.439872	-0.0762651	0.92822	0.98767	2.4761	1.1619	1.1527	0.89367	1.0649	1.7949
123	P06983	hemC	Porphobilinogen deaminase	>sp|P06983|HEM3_ECOLI Porphobilinogen deaminase OS=Escherichia coli (strain K12) GN=hemC PE=1 SV=2	6	6	6	28.037	33.851	313	6.7	6.7	7.3	7.3	11.8	5.8	9.9	10.9	5.1	11.8	0	0	0	0	3.5		-0.000476127	0.0776532	-0.0591191	-0.0261169	0.412944	0.0911243	-0.184539	0.305212	-0.152644	-0.583593	NaN	NaN	NaN	NaN	NaN	0.93158	1.0027	1.0307	0.90913	1.1618	0.92518	0.84617	1.2928
124	P06986	hisC	Histidinol-phosphate aminotransferase	>sp|P06986|HIS8_ECOLI Histidinol-phosphate aminotransferase OS=Escherichia coli (strain K12) GN=hisC PE=1 SV=2	9	9	9	40.669	39.36	356	5.9	8.1	20.8	20.8	11.2	0	8.4	2.2	11.2	14	0	7.9	4.2	2	2.2		NaN	0.0306892	-0.729531	-0.370695	-0.460945	NaN	-0.198792	NaN	-0.641874	-0.78702	NaN	-0.290692	NaN	NaN	NaN	NaN	0.99638	0.6463	0.70033	0.59326	NaN	0.8298	NaN
125	P06987	hisB	Histidine biosynthesis bifunctional protein HisB;Histidinol-phosphatase;Imidazoleglycerol-phosphate dehydratase	>sp|P06987|HIS7_ECOLI Histidine biosynthesis bifunctional protein HisB OS=Escherichia coli (strain K12) GN=hisB PE=1 SV=1	6	6	6	22.37	40.278	355	0	10.4	17.5	17.5	16.1	3.9	3.9	7	11	11	0	0	3.9	0	0		NaN	0.320658	-0.579555	-0.388129	-0.838461	NaN	NaN	NaN	-0.780612	-0.566934	NaN	NaN	NaN	NaN	NaN	NaN	1.194	0.73519	0.71597	0.48908	NaN	NaN	NaN
126	P06988	hisD	Histidinol dehydrogenase	>sp|P06988|HISX_ECOLI Histidinol dehydrogenase OS=Escherichia coli (strain K12) GN=hisD PE=1 SV=5	6	6	6	18.106	46.11	434	6	8.8	5.3	8.3	12	3	8.8	6	3	6	0	5.1	5.8	2.8	3		0.0305479	-0.414134	-1.2746	-0.591571	-0.650204	NaN	-0.459556	-0.312796	-1.16984	-1.1166	NaN	NaN	NaN	NaN	NaN	0.89292	0.71067	0.44522	0.68463	0.50299	NaN	0.71916	0.81246
127	P06992	rsmA	Ribosomal RNA small subunit methyltransferase A	>sp|P06992|RSMA_ECOLI Ribosomal RNA small subunit methyltransferase A OS=Escherichia coli (strain K12) GN=rsmA PE=1 SV=1	3	3	3	10.786	30.42	273	8.1	8.1	8.1	8.1	8.1	8.1	8.1	8.1	8.1	8.1	8.1	11.4	8.1	11.4	8.1		-0.173059	-0.201211	0.177854	0.306029	0.68455	-0.0480542	0.156267	0.18053	-0.169453	0.0901759	0.125916	0.026021	-0.0177091	-0.0223757	-0.172441	0.8244	0.85997	1.2243	1.1409	1.3088	0.83774	1.0526	1.1571
128	P06993	malT	HTH-type transcriptional regulator MalT	>sp|P06993|MALT_ECOLI HTH-type transcriptional regulator MalT OS=Escherichia coli (strain K12) GN=malT PE=1 SV=2	13	13	13	35.428	103.12	901	1.7	0.8	11.9	1.7	11.7	0	0	7.4	10.1	0	0	2.4	3.6	3.9	2.2		NaN	NaN	-0.0813543	NaN	-0.432162	NaN	NaN	-0.465062	-0.159782	NaN	NaN	NaN	-0.903279	NaN	NaN	NaN	NaN	0.99038	NaN	0.62516	NaN	NaN	0.7526
129	P06996;P77519;P76335	ompC	Outer membrane protein C	>sp|P06996|OMPC_ECOLI Outer membrane protein C OS=Escherichia coli (strain K12) GN=ompC PE=1 SV=1	22;1;1	22;1;1	19;0;0	323.31	40.368	367	45.2	54.5	54.5	47.4	61	46.3	47.4	54.5	54.5	44.7	44.1	46.3	40.9	51.2	44.1		-0.202921	-0.316402	-0.0235484	0.171335	-0.119322	-0.407153	0.137897	-0.0532541	0.287945	-0.394866	-0.38728	-0.19248	-0.246652	0.0294175	0.275961	0.80659	0.80403	1.1592	1.0289	0.83341	0.65284	1.0635	1.0145
130	P06999	pfkB	ATP-dependent 6-phosphofructokinase isozyme 2	>sp|P06999|PFKB_ECOLI ATP-dependent 6-phosphofructokinase isozyme 2 OS=Escherichia coli (strain K12) GN=pfkB PE=1 SV=2	11	11	11	162.33	32.456	309	23.6	11.7	41.1	44.3	30.7	30.1	12.3	33.3	44.3	44.3	21.7	11.7	31.4	30.7	38.8		0.0147838	-0.019185	-0.454328	-0.336227	-0.689706	0.205393	0.107822	-0.323841	-0.0677423	-0.258373	0.0889556	-0.112116	-0.4993	-0.384565	-0.496712	0.90789	0.95539	0.75683	0.76008	0.49872	1.0039	1.063	0.83341
131	P07001	pntA	NAD(P) transhydrogenase subunit alpha	>sp|P07001|PNTA_ECOLI NAD(P) transhydrogenase subunit alpha OS=Escherichia coli (strain K12) GN=pntA PE=1 SV=2	12	12	12	93.074	54.623	510	12.5	15.7	18.4	20	18.2	15.5	18.8	15.5	17.8	16.5	9.6	21.2	21.2	18.8	19.8		-0.468651	-0.199885	-0.731111	-0.238357	0.00129789	-0.313495	0.1133	-0.4281	-0.578327	-0.552812	0.0850168	0.0231843	-0.513976	-0.678303	-0.597955	0.67916	0.83594	0.67927	0.77363	0.81557	0.6948	1.0358	0.77288
132	P07003	poxB	Pyruvate dehydrogenase [ubiquinone];Alpha-peptide	>sp|P07003|POXB_ECOLI Pyruvate dehydrogenase [ubiquinone] OS=Escherichia coli (strain K12) GN=poxB PE=1 SV=1	22	22	22	282.94	62.011	572	25.2	4.4	34.6	37.2	17.1	24	4.4	25.2	41.1	47.2	20.6	0	17	40.2	45.8		0.295488	-0.241458	-0.190322	-0.284458	-0.521825	-0.061526	-0.0125627	0.0192037	0.18574	0.0247452	0.0768327	NaN	-0.685617	-0.0518776	-0.15396	1.126	0.80996	0.96323	0.76785	0.60161	0.84156	0.95151	1.0106
133	P07004	proA	Gamma-glutamyl phosphate reductase	>sp|P07004|PROA_ECOLI Gamma-glutamyl phosphate reductase OS=Escherichia coli (strain K12) GN=proA PE=1 SV=2	13	13	13	78.21	44.63	417	18	18	15.6	21.6	17.5	18.7	12.2	16.3	19.4	26.9	6	7.9	13.7	16.3	18.9		-0.0727103	-0.149521	0.00518438	-0.00911769	-0.248948	0.234011	-0.252157	-0.339126	-0.0624748	-0.0844256	NaN	0.155361	-0.515047	-0.276398	-0.128251	0.88596	0.8779	1.0665	0.87542	0.70848	1.0131	0.80141	0.82508
134	P07012	prfB	Peptide chain release factor 2	>sp|P07012|RF2_ECOLI Peptide chain release factor RF2 OS=Escherichia coli (strain K12) GN=prfB PE=1 SV=3	16	16	16	184.45	41.25	365	38.1	36.2	31	31	33.7	35.9	35.9	31.8	31.5	29.3	38.1	34	25.8	31.5	33.7		-0.197914	-0.0364667	-0.133068	-0.0358602	0.197614	-0.022156	0.00475299	-0.103875	-0.246002	-0.180348	0.101784	-0.000779292	-0.142815	-0.172002	-0.087902	0.80938	0.94179	1.0066	0.88075	0.95936	0.85666	0.97351	0.98216
135	P07014	sdhB	Succinate dehydrogenase iron-sulfur subunit	>sp|P07014|SDHB_ECOLI Succinate dehydrogenase iron-sulfur subunit OS=Escherichia coli (strain K12) GN=sdhB PE=1 SV=1	17	17	17	323.31	26.77	238	51.3	45.8	60.5	54.2	51.7	51.3	46.2	59.7	57.1	59.7	37.4	46.2	58	51.7	54.2		0.132643	-0.150641	0.0531114	-0.0086387	0.248171	-0.189795	-0.0946337	-0.0552465	-0.158719	-0.0661555	-0.579555	-0.121738	-0.20317	-0.0845326	-0.0195798	1.01	0.8879	1.1222	0.9154	1.0313	0.7721	0.90329	1.0173
136	P07023	tyrA	T-protein;Chorismate mutase;Prephenate dehydrogenase	>sp|P07023|TYRA_ECOLI T-protein OS=Escherichia coli (strain K12) GN=tyrA PE=1 SV=1	3	3	3	3.2334	42.042	373	4.8	4.8	0	2.1	0	2.1	2.1	0	0	0	4.8	2.7	2.7	2.1	0		0.00187425	0.151339	NaN	NaN	NaN	NaN	NaN	NaN	NaN	NaN	NaN	NaN	NaN	NaN	NaN	0.91964	1.0439	NaN	NaN	NaN	NaN	NaN	NaN
137	P07024	ushA	Protein UshA;UDP-sugar hydrolase;5-nucleotidase	>sp|P07024|USHA_ECOLI Protein UshA OS=Escherichia coli (strain K12) GN=ushA PE=1 SV=2	19	19	19	132.02	60.823	550	0	4.7	31.5	30	13.5	0	2.4	10.7	15.8	33.8	0	4.5	13.8	16.2	22.5		NaN	NaN	-0.197567	-0.338962	-0.557858	NaN	NaN	-0.278934	-0.0673039	-0.115441	NaN	-0.203518	-0.08916	-0.316618	-0.488026	NaN	NaN	0.92276	0.73553	0.54982	NaN	NaN	0.82504
138	P07109	hisP	Histidine transport ATP-binding protein HisP	>sp|P07109|HISP_ECOLI Histidine transport ATP-binding protein HisP OS=Escherichia coli (strain K12) GN=hisP PE=1 SV=2	1	1	1	2.7658	28.653	257	0	0	3.9	3.9	0	0	0	0	0	0	0	0	0	0	0		NaN	NaN	NaN	NaN	NaN	NaN	NaN	NaN	NaN	NaN	NaN	NaN	NaN	NaN	NaN	NaN	NaN	NaN	NaN	NaN	NaN	NaN	NaN
139	P07117	putP	Sodium/proline symporter	>sp|P07117|PUTP_ECOLI Sodium/proline symporter OS=Escherichia coli (strain K12) GN=putP PE=1 SV=1	7	7	7	46.361	54.344	502	6	6	11.2	9.8	11.6	0	9.8	14.9	9.8	9.8	3.8	8.6	9.8	9.4	11.2		-0.119338	-0.278724	-0.457692	-0.105659	-0.566955	NaN	-0.144138	-0.289704	-0.457395	-0.125368	NaN	-0.26741	-0.648869	-0.343769	-0.158993	0.80551	0.79768	0.81388	0.95195	0.59519	NaN	0.86817	0.81488
140	P07118	valS	Valine--tRNA ligase	>sp|P07118|SYV_ECOLI Valine--tRNA ligase OS=Escherichia coli (strain K12) GN=valS PE=1 SV=2	47	47	47	323.31	108.19	951	36.3	38.2	33	26.7	31.8	35.5	35.9	31.9	25	26.9	36	40.7	31.7	28.7	26.8		-0.105101	-0.038273	0.0801119	0.168899	0.0594937	-0.0419368	0.0144981	0.073546	0.000576886	-0.00623147	0.0961269	-0.0309582	0.172744	0.0504668	0.103531	0.88061	0.93153	1.1521	1.0129	0.84309	0.82109	0.97105	1.0803
141	P07395	pheT	Phenylalanine--tRNA ligase beta subunit	>sp|P07395|SYFB_ECOLI Phenylalanine--tRNA ligase beta subunit OS=Escherichia coli (strain K12) GN=pheT PE=1 SV=2	37	37	37	323.31	87.377	795	41.4	39.6	41.4	41.3	40.6	39.7	38.7	41	33.5	34.8	39	38.5	34.8	36.1	35.7		0.0335111	0.0451634	-0.177702	-0.138584	-0.223761	0.0157831	0.0594937	-0.171791	-0.261569	-0.137505	-0.08916	-0.0584279	0.0150693	-0.204981	-0.131345	0.93808	1.0048	0.97412	0.83255	0.70673	0.86509	1.0071	0.93169
142	P07604	tyrR	Transcriptional regulatory protein TyrR	>sp|P07604|TYRR_ECOLI Transcriptional regulatory protein TyrR OS=Escherichia coli (strain K12) GN=tyrR PE=1 SV=2	8	8	8	11.273	57.655	513	9.6	7.8	2.5	5.8	4.1	2.5	4.1	2.5	2.5	8.2	0	3.9	1.6	0	4.9		0.198494	-0.423159	NaN	-0.0920787	-0.630483	NaN	0.000288558	NaN	NaN	-0.275559	NaN	NaN	NaN	NaN	-0.102868	1.0269	0.70825	NaN	0.94442	0.61484	NaN	0.97307	NaN
143	P07639	aroB	3-dehydroquinate synthase	>sp|P07639|AROB_ECOLI 3-dehydroquinate synthase OS=Escherichia coli (strain K12) GN=aroB PE=1 SV=1	7	7	7	43.791	38.881	362	9.9	6.4	9.1	12.7	6.4	9.4	7.7	9.4	9.4	9.4	9.9	13	15.7	12.2	12.4		0.139862	-0.231125	-0.377669	-0.165402	0.0610158	0.0899048	-0.285829	0.0429245	-0.183212	-0.184572	-0.0325215	0.0237522	-0.341427	-0.183507	-0.472009	0.97723	0.83547	0.81952	0.91364	0.88962	0.92569	0.77843	0.99758
144	P07650	deoA	Thymidine phosphorylase	>sp|P07650|TYPH_ECOLI Thymidine phosphorylase OS=Escherichia coli (strain K12) GN=deoA PE=1 SV=3	13	13	13	61.833	47.207	440	16.1	9.5	15.5	21.1	5.5	16.1	10	7.7	13	18	8.9	9.1	2.3	12.5	15.2		0.0140695	-0.47293	0.0848807	0.111031	-0.58435	0.226015	0.249021	-0.609156	-0.0997263	0.028852	0.0339339	-0.352013	NaN	0.0278618	0.0243196	0.92905	0.69768	1.1435	0.95941	0.59033	1.0104	1.1488	0.67501
145	P07654	pstA	Phosphate transport system permease protein PstA	>sp|P07654|PSTA_ECOLI Phosphate transport system permease protein PstA OS=Escherichia coli (strain K12) GN=pstA PE=1 SV=1	1	1	1	4.5179	32.321	296	3.4	0	0	0	0	3.4	0	0	0	0	0	0	0	0	0		NaN	NaN	NaN	NaN	NaN	NaN	NaN	NaN	NaN	NaN	NaN	NaN	NaN	NaN	NaN	NaN	NaN	NaN	NaN	NaN	NaN	NaN	NaN
146	P07762	glgB	1,4-alpha-glucan branching enzyme GlgB	>sp|P07762|GLGB_ECOLI 1,4-alpha-glucan branching enzyme GlgB OS=Escherichia coli (strain K12) GN=glgB PE=1 SV=1	10	10	10	23.877	84.336	728	0	0	6.3	6.6	3.7	0	1	8	4.7	4	0	1	2.6	6.3	6.6		NaN	NaN	-0.12792	-0.363531	-0.38913	NaN	NaN	-0.087856	-0.340587	-0.229213	NaN	NaN	-0.419797	0.0855606	0.311503	NaN	NaN	0.96742	0.75595	0.67372	NaN	NaN	0.95827
147	P07813	leuS	Leucine--tRNA ligase	>sp|P07813|SYL_ECOLI Leucine--tRNA ligase OS=Escherichia coli (strain K12) GN=leuS PE=1 SV=2	40	40	40	323.31	97.233	860	39.3	44.8	40.9	40.8	35.9	41.7	41.3	35.7	37.7	35.9	35.5	41.3	35.9	34.8	32.6		-0.0232258	-0.0213211	-0.199156	-0.0100037	0.135929	-0.075596	-0.0462356	-0.238749	-0.264478	-0.0282928	0.0554733	-0.106762	-0.139856	-0.280107	-0.177702	0.91147	0.95272	0.93555	0.90441	0.86784	0.81545	0.91928	0.89741
148	P07862	ddlB	D-alanine--D-alanine ligase B	>sp|P07862|DDLB_ECOLI D-alanine--D-alanine ligase B OS=Escherichia coli (strain K12) GN=ddlB PE=1 SV=3	5	5	5	19.98	32.839	306	13.4	10.8	6.9	6.9	6.9	13.4	10.8	13.4	13.4	10.8	13.4	10.8	6.9	2.6	6.9		-0.376114	-0.157045	-0.248656	NaN	0.0639171	0.00791302	0.148348	0.116498	-0.0975945	-0.0225808	0.296898	-0.230161	0.110497	NaN	0.222557	0.70209	0.85656	0.88447	NaN	0.91856	0.86628	1.0714	1.0381
149	P07913	tdh	L-threonine 3-dehydrogenase	>sp|P07913|TDH_ECOLI L-threonine 3-dehydrogenase OS=Escherichia coli (strain K12) GN=tdh PE=1 SV=1	12	12	12	126.23	37.239	341	18.2	13.2	35.8	34.6	33.4	8.5	10.9	18.8	21.1	24.9	16.4	18.8	14.1	22.6	32.6		0.148088	-0.106933	0.478817	0.0734089	0.109829	-0.0311056	0.354452	0.55768	0.126576	0.287709	0.137635	0.0318186	0.518334	0.557091	0.356933	1.0421	0.89647	1.5524	1.0562	0.93885	0.86604	1.2417	1.4878
150	P08142	ilvB	Acetolactate synthase isozyme 1 large subunit	>sp|P08142|ILVB_ECOLI Acetolactate synthase isozyme 1 large subunit OS=Escherichia coli (strain K12) GN=ilvB PE=1 SV=1	14	14	14	151.02	60.44	562	2.3	4.8	27.6	29	20.8	2.8	4.8	21.5	24.7	26.3	2.8	5.2	14.1	20.3	27.8		NaN	0.295253	0.596172	0.104471	0.543793	NaN	0.364685	0.795351	0.333424	-0.125636	NaN	-0.164205	0.528871	0.13829	0.24184	NaN	1.196	1.6563	0.97681	1.08	NaN	1.2359	1.8218
151	P08178	purM	Phosphoribosylformylglycinamidine cyclo-ligase	>sp|P08178|PUR5_ECOLI Phosphoribosylformylglycinamidine cyclo-ligase OS=Escherichia coli (strain K12) GN=purM PE=1 SV=3	6	6	6	44.294	36.854	345	0	8.7	11.6	15.7	11.6	4.6	18	7	11.6	13.9	0	22.3	4.1	8.7	6.4		NaN	-0.191574	-0.273814	-0.596536	-0.677195	NaN	-0.202738	NaN	-0.0801642	-0.946972	NaN	-0.269843	NaN	NaN	-1.45906	NaN	0.85468	0.87921	0.6095	0.58702	NaN	0.84956	NaN
152	P08179	purN	Phosphoribosylglycinamide formyltransferase	>sp|P08179|PUR3_ECOLI Phosphoribosylglycinamide formyltransferase OS=Escherichia coli (strain K12) GN=purN PE=1 SV=1	2	2	2	5.6887	23.238	212	0	5.2	0	11.3	0	5.2	5.2	0	0	5.2	5.2	5.2	5.2	0	5.2		NaN	NaN	NaN	-0.349364	NaN	NaN	NaN	NaN	NaN	NaN	NaN	NaN	NaN	NaN	NaN	NaN	NaN	NaN	0.80379	NaN	NaN	NaN	NaN
153	P08192	folC	Bifunctional protein FolC;Folylpolyglutamate synthase;Dihydrofolate synthase	>sp|P08192|FOLC_ECOLI Dihydrofolate synthase/folylpolyglutamate synthase OS=Escherichia coli (strain K12) GN=folC PE=1 SV=2	8	8	8	61.803	45.405	422	14.7	13	6.9	9.5	16.6	12.3	17.8	14.9	12.1	6.9	9.5	17.3	4.3	9.5	6.9		0.0592169	-0.0591342	-0.0875801	-0.265553	0.0199154	-0.284458	-0.109437	0.147307	-0.210964	-0.731661	-0.101258	0.133958	NaN	-0.226493	-0.311077	0.95167	0.92382	1.0026	0.80809	0.87196	0.69517	0.89231	1.1474
154	P08194	glpT	Glycerol-3-phosphate transporter	>sp|P08194|GLPT_ECOLI Glycerol-3-phosphate transporter OS=Escherichia coli (strain K12) GN=glpT PE=1 SV=1	8	8	8	50.873	50.31	452	20.4	7.5	2	0	3.1	14.8	7.5	2	0	0	7.5	4	0	0	0		0.158854	-0.165904	NaN	NaN	NaN	0.0732718	0.166458	NaN	NaN	NaN	0.067914	NaN	NaN	NaN	NaN	1.0447	0.86567	NaN	NaN	NaN	0.91689	1.0741	NaN
155	P08200	icd	Isocitrate dehydrogenase [NADP]	>sp|P08200|IDH_ECOLI Isocitrate dehydrogenase [NADP] OS=Escherichia coli (strain K12) GN=icd PE=1 SV=1	27	27	27	323.31	45.756	416	53.4	51.4	57.9	58.4	56.5	46.9	56.5	54.8	54.8	59.6	52.9	49.8	46.6	54.8	59.9		-0.00749258	0.00446549	0.0743684	0.136323	0.244765	-0.0356531	-0.0101634	0.0922074	0.155231	0.140386	-0.176935	-0.158236	-0.131266	0.0200577	0.0440444	0.86616	1.0068	1.1969	1.0237	1.0029	0.83405	0.96929	1.1435
156	P08202	araA	L-arabinose isomerase	>sp|P08202|ARAA_ECOLI L-arabinose isomerase OS=Escherichia coli (strain K12) GN=araA PE=1 SV=3	28	28	28	323.31	56.073	500	0	53.4	50.6	44.8	49.4	0	60.6	52.4	54	53.8	0	53	39.4	48.8	39.2		NaN	0.0935602	0.088413	0.356933	-0.135443	NaN	0.203389	0.235482	0.228973	0.230941	NaN	0.0462816	0.0156403	0.179129	0.322966	NaN	1.0485	1.2036	1.1551	0.74844	NaN	1.1239	1.2314
157	P08203	araD	L-ribulose-5-phosphate 4-epimerase	>sp|P08203|ARAD_ECOLI L-ribulose-5-phosphate 4-epimerase AraD OS=Escherichia coli (strain K12) GN=araD PE=1 SV=2	9	9	9	162.28	25.519	231	0	51.5	51.1	51.1	51.1	0	51.5	51.1	37.7	37.7	0	51.1	37.7	51.1	24.7		NaN	0.0243196	0.131589	0.197362	0.142348	NaN	-0.00212236	0.126841	0.104337	0.182692	NaN	0.0529723	0.179384	0.289716	0.562768	NaN	1.0071	1.2024	1.0483	0.90758	NaN	0.96812	1.1413
158	P08204	araB	Ribulokinase	>sp|P08204|ARAB_ECOLI Ribulokinase OS=Escherichia coli (strain K12) GN=araB PE=1 SV=4	19	19	19	323.31	61.089	566	0	38.2	27.6	20	24.4	0	38.3	30	24.4	22.4	0	40.6	24.9	25.1	22.4		NaN	0.0990932	0.188401	0.398898	0.255682	NaN	0.0799754	0.0949116	0.186627	0.269632	NaN	0.15017	0.196733	0.353436	0.214374	NaN	1.0617	1.2151	1.2345	0.96057	NaN	1.0281	1.1282
159	P08244	pyrF	Orotidine 5-phosphate decarboxylase	>sp|P08244|PYRF_ECOLI Orotidine 5-phosphate decarboxylase OS=Escherichia coli (strain K12) GN=pyrF PE=1 SV=1	6	6	6	32.224	26.35	245	16.7	16.7	10.6	7.3	7.3	16.7	20.4	20	6.5	3.3	16.7	13.5	20	3.3	6.1		0.110497	0.0130691	-0.25639	NaN	NaN	0.0381553	0.0107799	0.213752	NaN	NaN	0.0966667	0.0691523	-0.33661	NaN	NaN	1.0166	0.96013	0.88387	NaN	NaN	0.88167	0.96641	1.1313
160	P08245	yciH	Uncharacterized protein YciH	>sp|P08245|YCIH_ECOLI Uncharacterized protein YciH OS=Escherichia coli (strain K12) GN=yciH PE=1 SV=1	2	2	2	2.188	11.396	108	13	23.1	0	13	13	13	0	0	0	0	0	13	0	0	0		-1.14567	0.240986	NaN	NaN	NaN	NaN	NaN	NaN	NaN	NaN	NaN	NaN	NaN	NaN	NaN	0.42498	1.1257	NaN	NaN	NaN	NaN	NaN	NaN
161	P08312	pheS	Phenylalanine--tRNA ligase alpha subunit	>sp|P08312|SYFA_ECOLI Phenylalanine--tRNA ligase alpha subunit OS=Escherichia coli (strain K12) GN=pheS PE=1 SV=2	19	19	19	321.86	36.831	327	55	58.4	55	55	58.4	57.8	54.7	55	55	57.5	51.4	49.5	55	54.7	42.2		-0.0308698	0.0102069	-0.160266	-0.218783	-0.214424	0.00863037	-0.119918	-0.155229	-0.32896	-0.298371	-0.0801337	-0.12301	-0.0214236	-0.133495	-0.155759	0.91677	0.97801	0.95392	0.80738	0.68835	0.84784	0.9006	0.94586
162	P08331	cpdB	2,3-cyclic-nucleotide 2-phosphodiesterase/3-nucleotidase	>sp|P08331|CPDB_ECOLI 2,3-cyclic-nucleotide 2-phosphodiesterase/3-nucleotidase OS=Escherichia coli (strain K12) GN=cpdB PE=1 SV=2	15	15	15	49.118	70.831	647	3.9	15.1	18.5	18.5	20.4	5.4	8.2	20.2	10.2	13.3	0	1.7	14.2	11.7	12.8		-0.169923	0.0753272	-0.0102215	0.032242	-0.237422	NaN	-0.335717	0.15017	-0.122978	-0.257839	NaN	NaN	-0.164157	-0.0237097	-0.140905	0.82168	1.0119	1.073	0.93662	0.75511	NaN	0.76342	1.0609
163	P08373	murB	UDP-N-acetylenolpyruvoylglucosamine reductase	>sp|P08373|MURB_ECOLI UDP-N-acetylenolpyruvoylglucosamine reductase OS=Escherichia coli (strain K12) GN=murB PE=1 SV=1	6	6	6	28.273	37.851	342	12.6	9.9	0	0	10.8	6.7	3.8	0	0	0	6.7	3.8	0	0	0		0.216362	-0.0170083	NaN	NaN	0.471239	-0.196608	NaN	NaN	NaN	NaN	NaN	NaN	NaN	NaN	NaN	1.0935	0.93347	NaN	NaN	1.3351	0.72779	NaN	NaN
164	P08390	usg	USG-1 protein	>sp|P08390|USG_ECOLI USG-1 protein OS=Escherichia coli (strain K12) GN=usg PE=1 SV=1	5	5	5	30.003	36.364	337	15.7	13.6	11.6	6.2	12.2	13.6	15.7	10.1	13.6	10.1	13.6	11	6.8	10.1	2.7		0.179511	0.326307	-0.372524	-0.384866	0.258579	-0.327348	-0.0819802	0.245496	0.0772429	0.481299	0.0366088	-0.0598558	-0.268747	-0.479392	NaN	1.0426	1.1824	0.81885	0.68382	1.0542	0.70384	0.87775	1.2053
165	P08395	sppA	Protease 4	>sp|P08395|SPPA_ECOLI Protease 4 OS=Escherichia coli (strain K12) GN=sppA PE=1 SV=2	7	7	7	27.14	67.219	618	5.8	8.3	0	1.6	5.8	8.6	4.5	2.1	0	0	3.7	2.1	2.1	0	0		-0.154169	-0.301995	NaN	NaN	-0.43014	0.176706	0.412402	NaN	NaN	NaN	0.182184	NaN	NaN	NaN	NaN	0.83328	0.80034	NaN	NaN	0.60702	1.0112	1.3141	NaN
166	P08506	dacC	D-alanyl-D-alanine carboxypeptidase DacC	>sp|P08506|DACC_ECOLI D-alanyl-D-alanine carboxypeptidase DacC OS=Escherichia coli (strain K12) GN=dacC PE=1 SV=2	18	17	17	288.97	43.608	400	9.8	25.5	36.2	42.5	33.2	22	29.8	40	47.2	51.8	20.8	16.2	31.2	34.2	44		-0.023871	-0.599659	-0.592441	-0.31493	-0.877712	-0.43735	-0.480237	-0.494231	-0.493337	-0.296598	-0.33159	-0.472629	-0.699794	-0.726281	-0.528989	0.88911	0.65681	0.72761	0.73169	0.44169	0.65078	0.68965	0.72729
167	P08622	dnaJ	Chaperone protein DnaJ	>sp|P08622|DNAJ_ECOLI Chaperone protein DnaJ OS=Escherichia coli (strain K12) GN=dnaJ PE=1 SV=3	16	16	16	159.32	41.1	376	28.7	28.5	25.3	27.9	31.1	33.8	28.5	31.1	26.6	28.5	25.3	29	22.3	26.1	25.3		-0.0637861	0.127765	0.207518	0.384271	0.475085	0.0122111	0.0994973	0.0524158	-0.05116	0.0458623	-0.443693	0.317304	-0.0822246	0.0340749	0.014641	0.87909	1.0625	1.2185	1.1731	1.2597	0.86698	1.0288	1.0588
168	P08660	lysC	Lysine-sensitive aspartokinase 3	>sp|P08660|AK3_ECOLI Lysine-sensitive aspartokinase 3 OS=Escherichia coli (strain K12) GN=lysC PE=1 SV=2	1	1	1	3.0878	48.531	449	0	0	0	0	2.7	0	0	0	0	0	0	0	0	0	0		NaN	NaN	NaN	NaN	NaN	NaN	NaN	NaN	NaN	NaN	NaN	NaN	NaN	NaN	NaN	NaN	NaN	NaN	NaN	NaN	NaN	NaN	NaN
169	P08839	ptsI	Phosphoenolpyruvate-protein phosphotransferase	>sp|P08839|PT1_ECOLI Phosphoenolpyruvate-protein phosphotransferase OS=Escherichia coli (strain K12) GN=ptsI PE=1 SV=1	26	26	26	323.31	63.561	575	49.7	38.1	35	45.4	42.8	43	35	45.2	39.8	42.4	40.3	36.7	30.4	38.1	36.9		0.176578	0.00230651	-0.384132	-0.328272	-0.420318	0.110497	0.214747	-0.24708	-0.188825	-0.230584	0.145612	0.0723116	-0.243506	-0.412213	-0.430431	1.0475	0.99728	0.81508	0.72752	0.61511	0.92885	1.0948	0.86909
170	P08956	hsdR	Type I restriction enzyme EcoKI R protein	>sp|P08956|T1RK_ECOLI Type I restriction enzyme EcoKI R protein OS=Escherichia coli (strain K12) GN=hsdR PE=3 SV=3	24	24	24	100.75	134.09	1170	6.1	10.6	9.2	8.1	13.5	5.7	4.1	13.6	6.1	8.6	1.8	4.7	5.6	3.1	4.3		-0.331808	-0.600905	-0.557476	-0.0362003	-0.0411054	0.13606	-0.0339831	-0.342909	-0.748093	-0.568837	NaN	-0.42111	-0.579081	-0.506476	-0.932499	0.84421	0.63919	0.72463	1.1137	0.79348	0.97198	0.92442	0.77998
171	P08957	hsdM	Type I restriction enzyme EcoKI M protein	>sp|P08957|T1MK_ECOLI Type I restriction enzyme EcoKI M protein OS=Escherichia coli (strain K12) GN=hsdM PE=1 SV=1	25	25	25	214.5	59.306	529	40.8	46.1	22.7	14.9	34	43.3	35.5	32.5	23.8	15.9	40.6	37.4	33.6	18	16.1		-0.0117043	-0.0161327	0.186754	0.158983	-0.00336541	0.0163537	0.0381553	0.0812032	0.0211954	0.0893625	0.0691523	-0.0977798	0.00877379	-0.0183226	-0.159895	0.92376	0.94488	1.2067	1.021	0.82314	0.88689	0.97712	1.0821
172	P08997	aceB	Malate synthase A	>sp|P08997|MASY_ECOLI Malate synthase A OS=Escherichia coli (strain K12) GN=aceB PE=1 SV=1	47	47	47	323.31	60.273	533	27.6	17.8	66.4	66.4	53.3	19.9	17.8	60.6	64.2	60.2	14.3	9.4	45.2	60.6	56.8		0.0426443	-0.160572	0.312201	-0.0911103	-0.0566413	0.0932897	-0.000808115	0.561106	0.222557	0.0450235	-0.0227127	-0.282123	-0.0524161	0.22132	0.101112	0.93485	0.87739	1.425	0.89967	0.80058	0.92443	0.97127	1.5714
173	P09029	purK	N5-carboxyaminoimidazole ribonucleotide synthase	>sp|P09029|PURK_ECOLI N5-carboxyaminoimidazole ribonucleotide synthase OS=Escherichia coli (strain K12) GN=purK PE=1 SV=2	3	3	3	4.7648	39.461	355	0	0	0	0	0	0	9	0	0	0	0	0	0	0	0		NaN	NaN	NaN	NaN	NaN	NaN	0.159371	NaN	NaN	NaN	NaN	NaN	NaN	NaN	NaN	NaN	NaN	NaN	NaN	NaN	NaN	1.058	NaN
174	P09030	xthA	Exodeoxyribonuclease III	>sp|P09030|EX3_ECOLI Exodeoxyribonuclease III OS=Escherichia coli (strain K12) GN=xthA PE=1 SV=4	9	9	9	49.247	30.969	268	20.1	20.1	24.3	24.6	20.1	27.2	28.4	17.5	17.5	17.5	15.3	20.1	14.9	11.6	10.8		-0.227354	-0.0557263	-0.415538	-0.209795	-0.210296	-0.0908798	-0.0129412	-0.146627	-0.523255	-0.3102	-0.0576619	-0.0922786	-0.553786	-0.775589	-0.46546	0.80202	0.94306	0.79201	0.80641	0.72647	0.78225	0.94708	0.86124
175	P09053	avtA	Valine--pyruvate aminotransferase	>sp|P09053|AVTA_ECOLI Valine--pyruvate aminotransferase OS=Escherichia coli (strain K12) GN=avtA PE=1 SV=3	5	5	5	7.4509	46.711	417	6	4.1	1.7	3.8	3.4	2.2	2.2	1.9	1.9	0	0	1.9	1.9	0	0		-0.119683	-0.0966378	NaN	-0.137442	NaN	NaN	NaN	NaN	NaN	NaN	NaN	NaN	NaN	NaN	NaN	0.83382	0.90294	NaN	0.92066	NaN	NaN	NaN	NaN
176	P09127	hemX	Putative uroporphyrinogen-III C-methyltransferase	>sp|P09127|HEMX_ECOLI Putative uroporphyrinogen-III C-methyltransferase OS=Escherichia coli (strain K12) GN=hemX PE=1 SV=1	13	13	13	318.25	42.962	393	27.5	31.8	31.8	31.8	29.8	19.3	27.5	37.2	30	37.2	19.3	34.4	34.4	37.2	36.4		-0.314141	0.19131	0.428571	0.444879	0.992478	-0.237881	0.0713507	0.362217	0.209141	0.0402613	0.063641	0.38637	0.56881	0.423955	0.305679	0.72486	1.1051	1.4477	1.2516	1.594	0.731	1.0421	1.3155
177	P09147	galE	UDP-glucose 4-epimerase	>sp|P09147|GALE_ECOLI UDP-glucose 4-epimerase OS=Escherichia coli (strain K12) GN=galE PE=1 SV=1	10	10	10	102.41	37.265	338	15.1	17.5	30.8	22.8	17.5	11.2	23.7	26.9	15.1	24.3	24.9	35.8	34	28.4	30.8		-0.316977	-0.238357	0.664938	0.631523	-0.0219215	0.0801119	-0.110059	0.413269	0.69635	0.702569	-0.0377249	-0.0915099	0.302641	0.835358	0.710614	0.75096	0.82611	1.6531	1.4255	0.86049	0.89063	0.86535	1.2781
178	P09148	galT	Galactose-1-phosphate uridylyltransferase	>sp|P09148|GAL7_ECOLI Galactose-1-phosphate uridylyltransferase OS=Escherichia coli (strain K12) GN=galT PE=1 SV=2	8	8	8	24.391	39.645	348	3.2	11.8	15.2	12.9	8.9	0	3.2	14.7	8.9	11.8	0	8	5.7	9.2	6		NaN	-0.250062	0.578987	0.800082	0.0927488	NaN	NaN	0.0473989	0.188528	0.332278	NaN	0.0328061	0.457016	0.630965	NaN	NaN	0.82052	1.615	1.8614	0.98235	NaN	NaN	1.0251
179	P09152	narG	Respiratory nitrate reductase 1 alpha chain	>sp|P09152|NARG_ECOLI Respiratory nitrate reductase 1 alpha chain OS=Escherichia coli (strain K12) GN=narG PE=1 SV=4	22	22	19	92.422	140.49	1247	5.5	0	12.3	7.3	12.2	5.3	0	1.8	3	0.6	3	0	5.2	3.5	1.8		0.224164	NaN	-0.849544	-0.27113	-0.717738	0.153676	NaN	-2.1881	-1.55423	NaN	0.4246	NaN	-0.0981812	-0.718854	-0.695185	1.0709	NaN	0.58121	0.78975	0.54547	0.92575	NaN	0.22182
180	P09155	rnd	Ribonuclease D	>sp|P09155|RND_ECOLI Ribonuclease D OS=Escherichia coli (strain K12) GN=rnd PE=1 SV=1	3	3	3	4.3535	42.734	375	4.8	0	0	0	0	0	0	0	0	0	2.9	2.1	0	0	0		-0.167993	NaN	NaN	NaN	NaN	NaN	NaN	NaN	NaN	NaN	NaN	NaN	NaN	NaN	NaN	0.80782	NaN	NaN	NaN	NaN	NaN	NaN	NaN
181	P09158	speE	Polyamine aminopropyl transferase	>sp|P09158|SPEE_ECOLI Polyamine aminopropyltransferase OS=Escherichia coli (strain K12) GN=speE PE=1 SV=2	8	8	8	101.81	32.321	288	35.1	27.8	16.7	26.7	35.1	30.6	10.8	21.2	5.9	19.1	35.1	29.9	11.1	13.5	8.7		0.237931	0.569783	0.373509	0.59703	0.0130691	-0.00550715	0.905659	0.339821	0.707613	0.276794	-0.039177	-0.132752	-0.195203	2.38303	-0.343696	1.1091	1.5004	1.3396	1.3328	0.89027	0.86647	1.7796	1.3448
182	P09169	ompT	Protease 7	>sp|P09169|OMPT_ECOLI Protease 7 OS=Escherichia coli (strain K12) GN=ompT PE=1 SV=1	18	18	18	289.37	35.562	317	53.3	47	39.4	47	47	39.4	44.2	47	47	47	33.1	43.5	39.7	40.1	43.5		-0.223357	-0.325124	-0.309878	-0.159686	-0.797563	0.0487942	-0.165111	-0.153976	-0.177229	-0.198908	0.181675	-0.215396	-0.480398	-0.358565	-0.277324	0.79706	0.78093	0.9072	0.92026	0.48604	0.90317	0.8761	0.92579
183	P09323	nagE	PTS system N-acetylglucosamine-specific EIICBA component;N-acetylglucosamine permease IIC component;N-acetylglucosamine-specific phosphotransferase enzyme IIB component;N-acetylglucosamine-specific phosphotransferase enzyme IIA component	>sp|P09323|PTW3C_ECOLI PTS system N-acetylglucosamine-specific EIICBA component OS=Escherichia coli (strain K12) GN=nagE PE=1 SV=1	12	12	12	103.04	68.346	648	12.2	12.2	14.7	15.1	16.2	5.7	13	14.7	14.7	12.3	5.7	7.3	6.8	6.8	6.8		0.0313951	-0.413999	-0.411387	-0.265865	-0.602679	0.291014	-0.407478	-0.321892	-0.198096	-0.127006	-0.0558312	-0.0822857	-0.0894209	0.0284277	-0.0589538	0.96139	0.75159	0.80739	0.78448	0.53908	0.99661	0.71772	0.82046
184	P09372;REV__P22106	grpE	Protein GrpE	>sp|P09372|GRPE_ECOLI Protein GrpE OS=Escherichia coli (strain K12) GN=grpE PE=1 SV=1	14;1	14;1	14;1	288.28	21.798	197	53.8	53.8	48.7	42.1	50.3	53.8	57.4	46.2	49.2	53.3	27.9	28.4	24.4	40.6	43.7		0.00158601	0.0699771	-0.0200917	-0.185359	-0.305664	-0.0351061	-0.0602318	-0.221623	-0.0573916	-0.0176799	-0.0662763	-0.0754592	-0.113551	-0.0961904	-0.213069	0.92808	1.0053	1.0986	0.81677	0.72044	0.84746	0.93116	0.90321
185	P09373	pflB	Formate acetyltransferase 1	>sp|P09373|PFLB_ECOLI Formate acetyltransferase 1 OS=Escherichia coli (strain K12) GN=pflB PE=1 SV=2	56	56	51	323.31	85.356	760	73.6	58.4	61.7	56.3	64.7	69.6	62.5	57.6	56.8	58.9	70.8	57.4	52.8	53	53.9		0.108357	0.00129789	0.00619029	0.171591	-0.0907261	-0.0161327	0.191815	-0.0778326	0.0936954	0.199374	-0.000187559	-0.100175	0.0457225	0.105544	0.218967	1.0023	0.97949	1.1613	1.0518	0.7772	0.85933	1.1099	1.0195
186	P09394	glpQ	Glycerophosphoryl diester phosphodiesterase	>sp|P09394|GLPQ_ECOLI Glycerophosphodiester phosphodiesterase, periplasmic OS=Escherichia coli (strain K12) GN=glpQ PE=1 SV=2	19	19	19	310.19	40.843	358	64.5	43	19.8	14.8	15.1	64	47.8	15.4	7.8	15.4	50	34.4	10.9	7.8	2		-0.110075	0.0522768	-0.231109	0.233643	0.482126	0.113567	-0.0359194	-0.170183	-0.303223	-0.149361	-0.176593	0.285343	-0.0969926	-0.340715	NaN	0.84607	1.0186	0.95137	1.0882	1.2162	0.92278	0.93098	0.91069
187	P09424	mtlD	Mannitol-1-phosphate 5-dehydrogenase	>sp|P09424|MTLD_ECOLI Mannitol-1-phosphate 5-dehydrogenase OS=Escherichia coli (strain K12) GN=mtlD PE=1 SV=3	14	14	14	167.42	41.139	382	33.5	17.5	21.2	20.7	30.9	28	22	21.7	29.3	23.8	28.5	11.8	18.8	18.3	18.3		0.0122111	0.00834347	-0.0657326	-0.0311793	0.0539454	-0.0785941	0.15082	0.131721	0.250962	0.129349	0.0265876	-0.201958	0.189793	-0.0573316	0.0728604	0.93384	0.97223	1.0389	0.8682	0.88133	0.82235	1.0474	1.1061
188	P09546	putA	Bifunctional protein PutA;Proline dehydrogenase;Delta-1-pyrroline-5-carboxylate dehydrogenase	>sp|P09546|PUTA_ECOLI Bifunctional protein PutA OS=Escherichia coli (strain K12) GN=putA PE=1 SV=3	45	45	45	323.31	143.81	1320	3.4	18.9	33.6	28.9	35.4	5.5	18.9	35.2	31.1	27.4	4.7	21.4	33.9	32	29.9		-0.0928786	-0.219841	-0.332353	0.0196308	-0.39935	0.260508	0.0614305	-0.348225	-0.232074	0.0430645	-0.234754	-0.439363	-0.888408	-0.253257	0.247928	0.84387	0.83496	0.86722	0.95661	0.62665	1.0507	1.0072	0.82796
189	P09549	dedD	Protein DedD	>sp|P09549|DEDD_ECOLI Cell division protein DedD OS=Escherichia coli (strain K12) GN=dedD PE=3 SV=2	4	4	4	19.375	22.938	220	18.2	22.3	22.3	13.6	18.2	13.6	13.6	5.5	5.5	5.5	10	18.2	10	5.5	10		-0.0522067	-0.152324	-0.449552	-0.418215	-0.217591	-0.13768	-0.0758089	NaN	NaN	-0.505799	-0.161573	0.0840642	-0.520149	NaN	-0.633815	0.85705	0.85013	0.81469	0.73164	0.85915	0.76052	0.91521	NaN
190	P09551	argT	Lysine/arginine/ornithine-binding periplasmic protein	>sp|P09551|ARGT_ECOLI Lysine/arginine/ornithine-binding periplasmic protein OS=Escherichia coli (strain K12) GN=argT PE=1 SV=3	15	15	15	146.1	27.991	260	0	4.6	37.3	50.4	24.6	0	0	42.7	46.5	54.2	0	0	25.4	33.8	35.4		NaN	NaN	-0.561154	-1.10755	-0.659085	NaN	NaN	-0.404172	-0.361917	-1.06202	NaN	NaN	-0.98819	-0.551289	-1.06007	NaN	NaN	0.75095	0.42879	0.49298	NaN	NaN	0.77243
191	P09831	gltB	Glutamate synthase [NADPH] large chain	>sp|P09831|GLTB_ECOLI Glutamate synthase [NADPH] large chain OS=Escherichia coli (strain K12) GN=gltB PE=1 SV=3	17	17	17	83.597	163.3	1486	4.8	6.8	7.5	4.3	9.4	3.6	7.5	5.2	5.5	3	2.6	1.1	3.8	2.5	3.8		-0.0549167	0.441802	-0.25484	0.670206	-0.392118	-0.143962	0.242572	0.0054719	-0.297644	-0.240708	0.352307	NaN	-1.05409	-0.883688	-0.772185	0.84248	1.3148	0.87593	1.452	0.66754	0.77914	1.1506	0.99174
192	P09832	gltD	Glutamate synthase [NADPH] small chain	>sp|P09832|GLTD_ECOLI Glutamate synthase [NADPH] small chain OS=Escherichia coli (strain K12) GN=gltD PE=1 SV=3	6	6	6	38.749	52.015	472	7.8	3.6	10.4	7.8	11.2	0	3.6	7.8	5.5	3.6	0	6.6	8.5	6.6	0		0.0549179	NaN	-0.438131	-0.14081	-0.682719	NaN	NaN	-0.267219	0.244035	NaN	NaN	NaN	-0.202273	-0.0564011	NaN	0.95961	NaN	0.79193	0.83022	0.50617	NaN	NaN	0.87092
193	P09980	rep	ATP-dependent DNA helicase Rep	>sp|P09980|REP_ECOLI ATP-dependent DNA helicase Rep OS=Escherichia coli (strain K12) GN=rep PE=1 SV=3	4	4	4	4.5154	77.023	673	2.2	3.3	0	1.6	0	2.2	4.5	2.2	0	0	0	0	0	0	0		NaN	NaN	NaN	NaN	NaN	NaN	0.186501	NaN	NaN	NaN	NaN	NaN	NaN	NaN	NaN	NaN	NaN	NaN	NaN	NaN	NaN	1.0998	NaN
194	P0A698	uvrA	UvrABC system protein A	>sp|P0A698|UVRA_ECOLI UvrABC system protein A OS=Escherichia coli (strain K12) GN=uvrA PE=1 SV=1	25	25	25	237.67	103.87	940	8.8	14.1	18.7	26.6	16.6	10.9	8.7	16.3	14.9	24.9	5.4	5.4	13.3	17.6	17		-0.0976408	0.438719	0.849919	0.59684	1.1927	-0.326299	0.12618	0.783415	0.771548	0.585732	-0.0597205	0.173	0.789604	0.930018	0.728835	0.8326	1.3227	1.9897	1.4278	1.8376	0.68556	1.0591	1.7033
195	P0A6A3	ackA	Acetate kinase	>sp|P0A6A3|ACKA_ECOLI Acetate kinase OS=Escherichia coli (strain K12) GN=ackA PE=1 SV=1	18	18	18	323.31	43.29	400	59.2	53.5	38.5	43.8	50.5	47.2	49.5	43	39	38.2	62.2	45.8	41.2	35	43.5		0.235605	0.214	-0.101552	-0.209145	-0.443026	0.173767	0.288418	0.103397	-0.075444	-0.0585031	0.270708	-0.0141353	0.0611541	0.186501	-0.0314595	1.097	1.1445	1.0188	0.81213	0.64333	0.97943	1.1713	1.1173
196	P0A6A6	leuC	3-isopropylmalate dehydratase large subunit	>sp|P0A6A6|LEUC_ECOLI 3-isopropylmalate dehydratase large subunit OS=Escherichia coli (strain K12) GN=leuC PE=1 SV=2	3	3	3	5.8778	49.881	466	0	0	0	3.2	0	0	0	0	0	0	0	0	3.4	1.7	0		NaN	NaN	NaN	NaN	NaN	NaN	NaN	NaN	NaN	NaN	NaN	NaN	-0.28051	NaN	NaN	NaN	NaN	NaN	NaN	NaN	NaN	NaN	NaN
197	P0A6A8	acpP	Acyl carrier protein	>sp|P0A6A8|ACP_ECOLI Acyl carrier protein OS=Escherichia coli (strain K12) GN=acpP PE=1 SV=2	3	3	3	68.45	8.6394	78	33.3	33.3	33.3	33.3	33.3	33.3	33.3	33.3	33.3	33.3	33.3	33.3	33.3	33.3	33.3		-0.193321	-0.0173148	-0.491267	-0.486428	0.421156	-0.0320347	0.224164	-0.465799	-0.158429	-0.311077	0.145612	0.38084	0.272501	0.0769695	0.610606	0.82926	0.98058	0.87638	0.69708	1.1837	0.83303	1.1315	0.79269
198	P0A6B7	iscS	Cysteine desulfurase IscS	>sp|P0A6B7|ISCS_ECOLI Cysteine desulfurase IscS OS=Escherichia coli (strain K12) GN=iscS PE=1 SV=1	26	26	26	323.31	45.089	404	66.6	67.6	46.3	54.5	61.1	63.6	52	55.4	51.7	58.9	61.4	51.2	45	40.3	50.7		0.0556121	0.121679	0.210514	0.128821	-0.0511301	0.00360232	-0.0257644	0.100978	0.0790197	0.044464	-0.102961	-0.0130285	-0.267045	-0.225936	-0.387902	0.96331	1.057	1.258	1.0096	0.77753	0.86692	0.94526	1.1292
199	P0A6C1	nfo	Endonuclease 4	>sp|P0A6C1|END4_ECOLI Endonuclease 4 OS=Escherichia coli (strain K12) GN=nfo PE=1 SV=1	8	8	8	51.729	31.479	285	20.7	10.9	15.8	29.5	11.2	7	4.6	4.6	9.1	3.9	14.4	21.8	4.6	0	7		0.388686	-0.399235	-0.512761	-0.140301	-0.476518	0.342441	NaN	NaN	NaN	NaN	0.263275	-0.459378	NaN	NaN	0.0501883	1.1264	0.73386	0.75089	0.91532	0.60005	1.0981	NaN	NaN
200	P0A6C8	argB	Acetylglutamate kinase	>sp|P0A6C8|ARGB_ECOLI Acetylglutamate kinase OS=Escherichia coli (strain K12) GN=argB PE=1 SV=1	1	1	1	2.4574	27.159	258	0	0	0	0	0	0	0	0	7.8	0	0	0	0	0	0		NaN	NaN	NaN	NaN	NaN	NaN	NaN	NaN	NaN	NaN	NaN	NaN	NaN	NaN	NaN	NaN	NaN	NaN	NaN	NaN	NaN	NaN	NaN
201	P0A6D3	aroA	3-phosphoshikimate 1-carboxyvinyltransferase	>sp|P0A6D3|AROA_ECOLI 3-phosphoshikimate 1-carboxyvinyltransferase OS=Escherichia coli (strain K12) GN=aroA PE=1 SV=1	9	9	9	33.543	46.095	427	1.6	5.6	7.3	7.3	3	4.2	8.7	6.1	4.7	9.6	4.2	7.3	5.6	8.7	10.3		NaN	0.116897	0.107286	-0.065793	NaN	-0.114754	0.0231843	NaN	-0.553744	0.0538064	-0.139474	-0.198477	-0.218263	-0.612284	-0.037636	NaN	1.0465	1.1407	0.82376	NaN	0.78511	1.0053	NaN
202	P0A6D7	aroK	Shikimate kinase 1	>sp|P0A6D7|AROK_ECOLI Shikimate kinase 1 OS=Escherichia coli (strain K12) GN=aroK PE=1 SV=2	7	7	7	171.85	19.538	173	45.7	45.1	34.1	26.6	45.1	45.7	45.1	45.1	27.2	37.6	45.1	34.1	37.6	34.1	27.2		-0.119025	-0.0665029	0.180403	0.661385	0.332164	0.0382958	-0.036659	0.0709388	0.122076	0.363564	0.147307	0.0425042	0.0167816	0.105544	0.00705191	0.8262	0.92132	1.2362	1.6282	1.1077	0.8795	0.937	1.0965
203	P0A6E4	argG	Argininosuccinate synthase	>sp|P0A6E4|ASSY_ECOLI Argininosuccinate synthase OS=Escherichia coli (strain K12) GN=argG PE=1 SV=2	24	24	24	296.44	49.898	447	12.8	23	40.9	49	44.7	20.4	13.2	33.8	45.4	49	12.5	12.8	21.7	33.8	40.7		-0.0465783	-0.0376509	-0.385733	-0.166276	-0.543972	0.00417777	0.0472592	-0.415711	-0.153655	-0.0985055	-0.059961	-0.293624	-0.618163	-0.194262	-0.0633338	0.87349	0.92467	0.83183	0.81395	0.57128	0.88279	0.99616	0.79289
204	P0A6E6	atpC	ATP synthase epsilon chain	>sp|P0A6E6|ATPE_ECOLI ATP synthase epsilon chain OS=Escherichia coli (strain K12) GN=atpC PE=1 SV=2	6	6	6	128.59	15.068	139	35.3	35.3	35.3	35.3	35.3	35.3	51.1	41	35.3	35.3	38.8	17.3	35.3	17.3	17.3		-0.215094	0.494569	0.298541	-0.362269	0.00906043	0.120219	0.485736	1.34261	1.04544	-0.111757	-0.319568	NaN	0.472384	NaN	NaN	0.80999	1.4177	1.3414	0.72636	0.80593	0.95099	1.3434	2.6264
205	P0A6E9	bioD2	ATP-dependent dethiobiotin synthetase BioD 2	>sp|P0A6E9|BIOD2_ECOLI ATP-dependent dethiobiotin synthetase BioD 2 OS=Escherichia coli (strain K12) GN=bioD2 PE=3 SV=1	2	2	2	4.4068	24.981	231	0	0	0	0	0	4.8	0	10.4	4.8	4.8	4.8	0	0	4.8	4.8		NaN	NaN	NaN	NaN	NaN	NaN	NaN	NaN	NaN	NaN	NaN	NaN	NaN	NaN	NaN	NaN	NaN	NaN	NaN	NaN	NaN	NaN	NaN
206	P0A6F1	carA	Carbamoyl-phosphate synthase small chain	>sp|P0A6F1|CARA_ECOLI Carbamoyl-phosphate synthase small chain OS=Escherichia coli (strain K12) GN=carA PE=1 SV=1	5	5	5	8.7773	41.431	382	0	3.9	0	7.1	0	3.9	2.6	0	0	3.9	0	3.1	3.1	0	10.2		NaN	NaN	NaN	NaN	NaN	NaN	NaN	NaN	NaN	NaN	NaN	NaN	NaN	NaN	NaN	NaN	NaN	NaN	NaN	NaN	NaN	NaN	NaN
207	P0A6F3	glpK	Glycerol kinase	>sp|P0A6F3|GLPK_ECOLI Glycerol kinase OS=Escherichia coli (strain K12) GN=glpK PE=1 SV=2	34	34	34	323.31	56.23	502	60	54.8	45.8	42.2	52.2	58.2	46.2	44.8	43	41.6	55	48.4	49.8	46.6	42.6		-0.226172	-0.0549317	0.303225	0.588517	0.0439044	0.0446039	-0.0463548	0.095587	0.170951	0.245374	-0.0780305	0.137897	0.328377	0.43157	0.32987	0.80939	0.93519	1.3436	1.3823	0.86759	0.89633	0.91984	1.122
208	P0A6F5	groL	60 kDa chaperonin	>sp|P0A6F5|CH60_ECOLI 60 kDa chaperonin OS=Escherichia coli (strain K12) GN=groL PE=1 SV=2	36	36	36	323.31	57.328	548	65.3	70.3	70.4	84.3	70.1	74.1	64.8	79.6	78.1	55.5	63.5	64.2	64.4	64.4	70.3		-0.164011	0.0545011	0.675635	0.448372	0.406863	0.0792927	0.15082	0.299714	0.458802	0.446362	-0.278619	0.0747794	0.40174	0.61504	0.451224	0.83165	1.0245	1.8669	1.3042	1.1841	0.92281	1.0842	1.3364
209	P0A6F9	groS	10 kDa chaperonin	>sp|P0A6F9|CH10_ECOLI 10 kDa chaperonin OS=Escherichia coli (strain K12) GN=groS PE=1 SV=1	7	7	7	113.32	10.387	97	64.9	64.9	64.9	64.9	64.9	64.9	64.9	64.9	64.9	64.9	64.9	64.9	64.9	64.9	64.9		-0.333007	0.018919	0.721416	0.62499	0.454808	-0.0460718	0.120086	0.319502	0.47467	0.445197	-0.382194	0.017922	0.436908	0.375735	0.368824	0.76148	1.0273	1.981	1.4766	1.1878	0.85508	1.0603	1.3682
210	P0A6G3	pncC	Nicotinamide-nucleotide amidohydrolase PncC	>sp|P0A6G3|PNCC_ECOLI Nicotinamide-nucleotide amidohydrolase PncC OS=Escherichia coli (strain K12) GN=pncC PE=1 SV=1	3	3	3	12.13	17.582	165	6.1	0	6.1	13.3	6.1	6.1	6.1	6.1	6.1	6.1	6.1	14.5	6.1	14.5	14.5		NaN	NaN	NaN	0.00719549	NaN	NaN	NaN	NaN	NaN	NaN	NaN	-0.702304	NaN	-0.909932	-0.525268	NaN	NaN	NaN	1.0418	NaN	NaN	NaN	NaN
211	P0A6G7	clpP	ATP-dependent Clp protease proteolytic subunit	>sp|P0A6G7|CLPP_ECOLI ATP-dependent Clp protease proteolytic subunit OS=Escherichia coli (strain K12) GN=clpP PE=1 SV=1	8	8	8	227.64	23.186	207	36.7	29.5	39.6	39.6	40.6	29.5	39.6	39.6	39.6	39.6	39.6	39.6	29.5	39.6	26.6		0.19862	0.20063	0.135404	0.116897	-0.191327	0.134484	0.324235	0.225645	-0.0507863	-0.0229766	0.0258793	0.0758749	-0.170443	0.341644	0.0487942	1.0637	1.1302	1.1886	1.0418	0.7653	0.93009	1.2051	1.1131
212	P0A6H1	clpX	ATP-dependent Clp protease ATP-binding subunit ClpX	>sp|P0A6H1|CLPX_ECOLI ATP-dependent Clp protease ATP-binding subunit ClpX OS=Escherichia coli (strain K12) GN=clpX PE=1 SV=2	17	17	17	227.57	46.355	424	33.3	33	38	32.8	31.1	38.2	38	32.5	38.2	29.2	33	33	28.5	29	23.1		-0.0849457	0.0144981	0.181039	0.0600474	-0.245301	0.00317045	-0.0510404	-0.0321969	0.125387	0.207768	-0.100175	-0.0153013	0.0560286	0.235727	0.263155	0.86012	0.99166	1.1994	0.96725	0.679	0.86156	0.93901	1.002
213	P0A6H5	hslU	ATP-dependent protease ATPase subunit HslU	>sp|P0A6H5|HSLU_ECOLI ATP-dependent protease ATPase subunit HslU OS=Escherichia coli (strain K12) GN=hslU PE=1 SV=1	29	29	29	312.74	49.593	443	49.9	48.3	44.5	54	47.9	48.1	46.3	48.1	45.8	49.2	43.3	45.1	45.4	45.6	42.2		-0.185031	0.033793	0.798921	0.447949	0.489954	-0.0348991	0.0545011	0.389457	0.507008	0.381726	-0.252071	0.163499	0.423847	0.428786	0.585059	0.82359	1.006	1.8277	1.2486	1.136	0.83582	0.99678	1.3575
214	P0A6H8	clsA	Cardiolipin synthase A	>sp|P0A6H8|CLSA_ECOLI Cardiolipin synthase A OS=Escherichia coli (strain K12) GN=clsA PE=1 SV=1	2	2	2	4.9921	54.822	486	0	0	0	0	0	0	0	0	2.1	0	0	0	0	2.5	2.5		NaN	NaN	NaN	NaN	NaN	NaN	NaN	NaN	NaN	NaN	NaN	NaN	NaN	NaN	NaN	NaN	NaN	NaN	NaN	NaN	NaN	NaN	NaN
215	P0A6I0	cmk	Cytidylate kinase	>sp|P0A6I0|KCY_ECOLI Cytidylate kinase OS=Escherichia coli (strain K12) GN=cmk PE=1 SV=1	8	8	8	82.386	24.746	227	40.5	32.6	33.5	40.5	40.5	30	40.5	36.6	19.8	31.3	17.6	29.1	22	17.6	25.6		-0.136157	0.459851	-0.250474	-0.403542	-0.0326838	0.165944	-0.0687859	0.00273846	0.0192037	0.0589399	-0.0657025	0.073546	-0.118743	0.00115371	-0.400111	0.85382	1.325	0.89552	0.68221	0.76051	0.9763	0.92543	1.0016
216	P0A6I3	coaA	Pantothenate kinase	>sp|P0A6I3|COAA_ECOLI Pantothenate kinase OS=Escherichia coli (strain K12) GN=coaA PE=1 SV=1	6	6	6	15.441	36.359	316	4.4	4.4	5.7	7.9	11.4	12.3	2.2	2.2	0	2.2	4.4	4.4	9.5	2.5	0		NaN	NaN	NaN	0.216982	0.205017	-0.168658	NaN	NaN	NaN	NaN	NaN	NaN	0.614003	NaN	NaN	NaN	NaN	NaN	1.2104	1.0189	0.80621	NaN	NaN
217	P0A6I6	coaD	Phosphopantetheine adenylyltransferase	>sp|P0A6I6|COAD_ECOLI Phosphopantetheine adenylyltransferase OS=Escherichia coli (strain K12) GN=coaD PE=1 SV=1	5	5	5	7.8097	17.836	159	21.4	15.7	0	22.6	0	5.7	10.1	0	0	0	10.1	0	0	10.1	0		0.124063	-0.384471	NaN	-0.119291	NaN	NaN	NaN	NaN	NaN	NaN	NaN	NaN	NaN	NaN	NaN	0.9711	0.74529	NaN	0.88694	NaN	NaN	NaN	NaN
218	P0A6J1	cysC	Adenylyl-sulfate kinase	>sp|P0A6J1|CYSC_ECOLI Adenylyl-sulfate kinase OS=Escherichia coli (strain K12) GN=cysC PE=1 SV=2	3	3	3	22.626	22.321	201	0	0	0	16.9	0	0	0	0	0	0	0	0	0	0	6.5		NaN	NaN	NaN	-0.336246	NaN	NaN	NaN	NaN	NaN	NaN	NaN	NaN	NaN	NaN	NaN	NaN	NaN	NaN	0.76708	NaN	NaN	NaN	NaN
219	P0A6J3	cysZ	Protein CysZ	>sp|P0A6J3|CYSZ_ECOLI Sulfate transporter CysZ OS=Escherichia coli (strain K12) GN=cysZ PE=1 SV=1	2	2	2	11.836	29.305	253	0	0	0	0	0	6.3	6.3	0	0	0	4.3	0	0	0	0		NaN	NaN	NaN	NaN	NaN	NaN	NaN	NaN	NaN	NaN	NaN	NaN	NaN	NaN	NaN	NaN	NaN	NaN	NaN	NaN	NaN	NaN	NaN
220	P0A6J5	dadA	D-amino acid dehydrogenase	>sp|P0A6J5|DADA_ECOLI D-amino acid dehydrogenase OS=Escherichia coli (strain K12) GN=dadA PE=1 SV=1	15	15	15	161.59	47.607	432	27.1	28.7	34.7	36.3	29.6	22.9	25.9	41.4	37.3	29.2	20.1	25.2	34	34.7	31.5		-0.149777	-0.315953	-0.432961	-0.501504	-0.10597	-0.00597068	-0.213671	-0.472249	-0.325847	-0.284985	-0.335736	-0.267601	-0.756575	-0.572458	-0.300377	0.81535	0.78094	0.78339	0.65113	0.75872	0.85366	0.83371	0.7622
221	P0A6J8	ddlA	D-alanine--D-alanine ligase A	>sp|P0A6J8|DDLA_ECOLI D-alanine--D-alanine ligase A OS=Escherichia coli (strain K12) GN=ddlA PE=3 SV=1	15	15	15	112.71	39.315	364	29.1	39.3	37.1	24.2	40.1	26.9	36.5	34.1	37.1	30.2	38.2	31	23.9	37.1	34.1		0.0669503	-0.0863848	0.0610158	0.195726	0.108223	0.121679	-0.206961	0.186374	0.101247	0.138159	-0.174475	0.0117819	0.114634	0.10675	0.278223	0.96357	0.94522	1.1137	1.008	0.89536	0.93486	0.82654	1.2038
222	P0A6K1	dapF	Diaminopimelate epimerase	>sp|P0A6K1|DAPF_ECOLI Diaminopimelate epimerase OS=Escherichia coli (strain K12) GN=dapF PE=1 SV=1	2	2	2	10.35	30.208	274	6.2	12	6.2	12	6.2	0	0	0	0	0	0	0	5.8	0	0		NaN	0.299596	NaN	-0.0745474	-0.0608035	NaN	NaN	NaN	NaN	NaN	NaN	NaN	NaN	NaN	NaN	NaN	1.185	NaN	0.92858	0.85447	NaN	NaN	NaN
223	P0A6K3	def	Peptide deformylase	>sp|P0A6K3|DEF_ECOLI Peptide deformylase OS=Escherichia coli (strain K12) GN=def PE=1 SV=2	5	5	5	62.958	19.328	169	35.5	27.8	35.5	35.5	35.5	27.8	27.8	35.5	35.5	35.5	27.8	27.8	27.8	27.8	35.5		-0.0759305	-0.0923709	0.191436	-0.203851	0.495695	-0.0699212	0.0626743	-0.0253239	0.184598	-0.105939	-0.0875494	0.00891703	-0.146419	-0.149905	0.0251707	0.88453	0.92329	1.2489	0.78729	1.1154	0.83625	0.99449	1.0562
224	P0A6K6	deoB	Phosphopentomutase	>sp|P0A6K6|DEOB_ECOLI Phosphopentomutase OS=Escherichia coli (strain K12) GN=deoB PE=1 SV=1	22	22	22	323.31	44.369	407	59	39.1	61.2	69	51.4	59	35.6	50.1	59	62.4	48.4	35.6	41.8	48.4	43.5		0.122341	0.140648	0.436908	0.0593554	0.395063	0.119954	0.128425	0.267116	0.738119	0.294665	0.155102	0.067088	0.133037	0.470198	0.25544	1.0088	1.0743	1.5145	0.98209	1.0664	0.94092	1.0466	1.2213
225	P0A6L0	deoC	Deoxyribose-phosphate aldolase	>sp|P0A6L0|DEOC_ECOLI Deoxyribose-phosphate aldolase OS=Escherichia coli (strain K12) GN=deoC PE=1 SV=1	13	13	13	249.85	27.733	259	45.2	40.2	46.7	45.2	42.5	49.8	38.6	47.1	34	46.7	37.5	36.7	32.4	31.3	31.3		0.0243196	0.0697021	0.332278	0.216362	0.451224	0.125122	0.222557	0.486663	0.52657	0.368377	0.0216219	0.28558	0.540424	0.699729	0.663481	0.9508	1.0229	1.4039	1.0537	1.099	0.93621	1.1057	1.4737
226	P0A6L2	dapA	4-hydroxy-tetrahydrodipicolinate synthase	>sp|P0A6L2|DAPA_ECOLI 4-hydroxy-tetrahydrodipicolinate synthase OS=Escherichia coli (strain K12) GN=dapA PE=1 SV=1	9	9	9	118.8	31.27	292	47.9	40.4	42.5	40.4	47.9	42.5	33.9	34.9	32.5	23.3	27.1	34.9	30.8	34.6	34.9		0.0612924	-0.0351652	-0.327348	-0.170183	-0.232566	-0.0465634	-0.100732	-0.169453	-0.267948	-0.258926	0.1149	0.0107799	-0.340824	-0.265535	-0.312527	0.94757	0.94317	0.8655	0.8079	0.74513	0.81435	0.90798	0.91671
227	P0A6L4	nanA	N-acetylneuraminate lyase	>sp|P0A6L4|NANA_ECOLI N-acetylneuraminate lyase OS=Escherichia coli (strain K12) GN=nanA PE=1 SV=2	12	12	12	150.98	32.593	297	26.9	44.1	26.9	22.9	26.9	26.9	30	26.9	26.9	22.9	26.6	26.6	26.9	26.9	13.5		-0.10925	-0.237796	0.247928	0.443076	0.179511	-0.023739	-0.0666691	0.0432045	0.264957	0.416948	-0.793632	-0.257373	0.0938305	0.308244	0.438932	0.86221	0.8521	1.2542	1.2054	0.93273	0.8477	0.92782	1.1046
228	P0A6L9	hscB	Co-chaperone protein HscB	>sp|P0A6L9|HSCB_ECOLI Co-chaperone protein HscB OS=Escherichia coli (strain K12) GN=hscB PE=1 SV=1	3	3	3	8.592	20.137	171	24.6	31	0	0	0	6.4	24.6	0	0	0	0	0	0	0	0		0.237441	0.225398	NaN	NaN	NaN	NaN	NaN	NaN	NaN	NaN	NaN	NaN	NaN	NaN	NaN	1.1007	1.1321	NaN	NaN	NaN	NaN	NaN	NaN
229	P0A6M4	dtd	D-tyrosyl-tRNA(Tyr) deacylase	>sp|P0A6M4|DTD_ECOLI D-aminoacyl-tRNA deacylase OS=Escherichia coli (strain K12) GN=dtd PE=1 SV=1	2	2	2	12.159	15.95	145	0	0	16.6	16.6	4.8	0	0	4.8	4.8	4.8	0	0	11.7	11.7	0		NaN	NaN	NaN	0.337083	NaN	NaN	NaN	NaN	NaN	NaN	NaN	NaN	NaN	NaN	NaN	NaN	NaN	NaN	1.1635	NaN	NaN	NaN	NaN
230	P0A6M8	fusA	Elongation factor G	>sp|P0A6M8|EFG_ECOLI Elongation factor G OS=Escherichia coli (strain K12) GN=fusA PE=1 SV=2	47	47	47	323.31	77.58	704	67.6	71.3	62.1	62.9	61.1	70	67.5	65.3	62.9	63.1	64.2	63.1	53.7	59.7	59.5		0.00216244	0.0281448	-0.0298237	-0.0640877	-0.275245	0.032524	0.0648829	0.0289935	-0.0412835	-0.0606079	0.00158601	0.0646069	0.0739573	0.168514	-0.0181473	0.944	1.0095	1.1698	0.90841	0.71442	0.89207	1.0173	1.0928
231	P0A6N4	efp	Elongation factor P	>sp|P0A6N4|EFP_ECOLI Elongation factor P OS=Escherichia coli (strain K12) GN=efp PE=1 SV=2	6	6	6	124.01	20.591	188	35.6	35.6	29.3	29.3	35.6	39.4	35.6	35.6	35.6	29.3	35.6	35.6	35.6	35.6	35.6		-0.243455	-0.131108	0.462995	0.402286	0.595981	-0.175012	0.192447	0.320542	0.222681	0.317188	0.0618453	0.088413	0.482126	0.443607	0.265797	0.78623	0.90679	1.5358	1.2913	1.3279	0.74317	1.0922	1.3692
232	P0A6N8	yeiP	Elongation factor P-like protein	>sp|P0A6N8|EFPL_ECOLI Elongation factor P-like protein OS=Escherichia coli (strain K12) GN=yeiP PE=1 SV=1	9	9	9	60.367	21.532	190	35.3	39.5	26.8	34.2	40	22.6	26.8	30.5	22.6	34.2	17.9	17.9	24.7	30	17.9		0.040682	-0.0320493	-0.201112	-0.158751	0.0231843	-0.198576	-0.238885	-0.293271	-0.134382	-0.120498	-0.166859	-0.046936	-0.107042	-0.00132789	0.17645	0.96388	0.94011	0.93289	0.88902	0.76149	0.75396	0.81452	0.85227
233	P0A6P1	tsf	Elongation factor Ts	>sp|P0A6P1|EFTS_ECOLI Elongation factor Ts OS=Escherichia coli (strain K12) GN=tsf PE=1 SV=2	28	28	28	323.31	30.423	283	82.3	82.3	82.3	82.3	79.5	86.6	82.3	82	76	82	82.3	79.5	76	76	76		-0.0250155	0.0852886	0.0180643	0.185867	0.0606008	0.132906	0.161952	0.0909888	0.114367	0.121015	0.0106367	-0.0716032	0.209516	0.188021	0.202386	0.92101	1.037	1.2039	1.0823	0.83663	0.9559	1.0827	1.1395
234	P0A6P5	der	GTPase Der	>sp|P0A6P5|DER_ECOLI GTPase Der OS=Escherichia coli (strain K12) GN=der PE=1 SV=1	22	22	22	70.182	55.035	490	28.6	28.6	24.1	29.4	26.3	28.2	25.3	23.7	21.4	32.7	26.9	23.7	10.8	18.6	18.8		0.127237	0.0640551	-0.261829	-0.194328	0.363115	0.14952	0.0832474	-0.100051	-0.118523	-0.207128	-0.0547519	-0.0090887	0.0426443	-0.399997	-0.206046	0.99772	1.019	0.88212	0.78759	1.1066	0.95488	1.0087	0.9643
235	P0A6P7	engB	Probable GTP-binding protein EngB	>sp|P0A6P7|ENGB_ECOLI Probable GTP-binding protein EngB OS=Escherichia coli (strain K12) GN=engB PE=1 SV=1	10	10	10	119.2	23.561	210	48.1	42.4	26.2	33.3	29.5	35.7	33.3	24.8	33.3	33.3	33.3	40.5	33.3	26.2	26.2		0.0201999	-0.0372956	0.53665	0.524064	0.261711	-0.00794222	0.0485151	0.467071	0.46801	0.064469	-0.0306339	-0.119354	0.539233	0.289008	0.244887	0.93614	0.95962	1.5359	1.2982	0.96246	0.85815	0.99572	1.3705
236	P0A6P9	eno	Enolase	>sp|P0A6P9|ENO_ECOLI Enolase OS=Escherichia coli (strain K12) GN=eno PE=1 SV=2	23	23	23	323.31	45.654	432	72	69.7	61.1	69.7	68.1	68.1	63	58.3	69.7	71.5	67.8	58.6	53.2	52.5	68.3		0.0275787	-0.000894759	-0.270556	-0.233464	-0.0593597	0.000432815	0.0927488	-0.0950805	0.0347792	-0.00846457	0.0531114	-0.066367	-0.154329	-0.125589	-0.210947	0.97101	1.0071	0.97818	0.82844	0.82452	0.88015	1.0247	0.9992
237	P0A6Q3	fabA	3-hydroxydecanoyl-[acyl-carrier-protein] dehydratase	>sp|P0A6Q3|FABA_ECOLI 3-hydroxydecanoyl-[acyl-carrier-protein] dehydratase OS=Escherichia coli (strain K12) GN=fabA PE=1 SV=2	11	11	11	97.035	18.969	172	48.8	53.5	53.5	52.9	48.8	48.8	53.5	53.5	53.5	47.7	48.8	52.9	53.5	48.8	53.5		0.168	0.213876	0.277152	0.324004	0.221815	-0.262867	0.221815	0.431463	0.101381	0.610133	-0.0738942	0.148999	0.297602	0.0680517	0.462052	1.0524	1.1625	1.393	1.1889	0.90642	0.72343	1.1271	1.3609
238	P0A6Q6	fabZ	3-hydroxyacyl-[acyl-carrier-protein] dehydratase FabZ	>sp|P0A6Q6|FABZ_ECOLI 3-hydroxyacyl-[acyl-carrier-protein] dehydratase FabZ OS=Escherichia coli (strain K12) GN=fabZ PE=1 SV=1	11	11	11	68	17.033	151	45.7	50.3	23.8	17.9	36.4	47.7	39.7	37.1	23.8	31.1	43.7	45	29.1	36.4	23.8		0.057277	0.369159	0.375512	0.776694	0.357496	-0.133385	0.0567222	0.109829	0.336283	0.645886	0.215989	0.161694	0.371838	0.732226	0.62742	0.96832	1.2591	1.4482	1.5579	1.0685	0.76623	1.013	1.1698
239	P0A6R0	fabH	3-oxoacyl-[acyl-carrier-protein] synthase 3	>sp|P0A6R0|FABH_ECOLI 3-oxoacyl-[acyl-carrier-protein] synthase 3 OS=Escherichia coli (strain K12) GN=fabH PE=1 SV=1	11	11	11	140.14	33.515	317	38.2	38.2	38.2	42	32.2	37.2	32.5	26.5	23.3	29.3	18.9	31.2	21.8	24.6	25.2		0.0787465	0.230326	0.33754	0.0630888	-0.247782	0.0842003	0.00532815	-0.139506	-0.0405414	0.0540844	-0.052865	0.10541	0.0519985	0.172487	0.06226	0.97006	1.1246	1.3655	0.94043	0.67738	0.9023	0.96588	0.99162
240	P0A6R3	fis	DNA-binding protein Fis	>sp|P0A6R3|FIS_ECOLI DNA-binding protein Fis OS=Escherichia coli (strain K12) GN=fis PE=1 SV=1	4	4	4	177.61	11.24	98	32.7	32.7	29.6	9.2	36.7	36.7	32.7	32.7	20.4	0	32.7	32.7	29.6	20.4	0		-0.0895129	0.250355	0.332622	NaN	-0.437369	-0.0654307	-0.0255881	0.000576886	NaN	NaN	0.169155	-0.067969	0.163499	0.229711	NaN	0.87419	1.1958	1.361	NaN	0.59686	0.82924	0.95976	1.0606
241	P0A6S5	ftsB	Cell division protein FtsB	>sp|P0A6S5|FTSB_ECOLI Cell division protein FtsB OS=Escherichia coli (strain K12) GN=ftsB PE=1 SV=1	1	1	1	6.9368	11.622	103	13.6	13.6	13.6	13.6	13.6	13.6	13.6	0	13.6	0	0	0	0	0	0		NaN	NaN	NaN	NaN	NaN	NaN	NaN	NaN	NaN	NaN	NaN	NaN	NaN	NaN	NaN	NaN	NaN	NaN	NaN	NaN	NaN	NaN	NaN
242	P0A6S7	gpsA	Glycerol-3-phosphate dehydrogenase [NAD(P)+]	>sp|P0A6S7|GPDA_ECOLI Glycerol-3-phosphate dehydrogenase [NAD(P)+] OS=Escherichia coli (strain K12) GN=gpsA PE=3 SV=1	5	5	5	32.308	36.361	339	10.3	10.3	10.3	10.3	15.3	10.3	10.3	10.3	10.3	10.3	10.3	7.7	9.7	9.7	5.3		-0.12345	-0.0576619	0.44869	0.337426	0.667937	-0.191656	-0.276083	0.35061	-0.0976563	0.131589	-0.0815221	-0.352474	0.237808	0.292546	0.026021	0.83741	0.91941	1.4367	1.1936	1.4336	0.72961	0.78831	1.2204
243	P0A6T1	pgi	Glucose-6-phosphate isomerase	>sp|P0A6T1|G6PI_ECOLI Glucose-6-phosphate isomerase OS=Escherichia coli (strain K12) GN=pgi PE=1 SV=1	33	33	32	323.31	61.529	549	54.6	55	56.6	56.5	50.3	59.4	44.3	51.2	60.7	54.8	57.9	46.3	48.8	54.1	56.5		0.0457225	-0.0570914	0.332164	0.276437	0.201006	0.0144981	-0.0354165	0.284869	0.275961	0.272501	-0.0767063	-0.0392807	0.251689	0.29678	0.243791	0.94142	0.94164	1.4202	1.1283	1.0113	0.87276	0.93916	1.2775
244	P0A6T3	galK	Galactokinase	>sp|P0A6T3|GAL1_ECOLI Galactokinase OS=Escherichia coli (strain K12) GN=galK PE=1 SV=2	10	10	10	127.73	41.442	382	8.1	19.9	20.2	20.2	17	12.6	17.5	16.5	12.8	12.8	7.9	17.8	12.8	16.5	19.6		-0.619315	-0.145095	0.732139	0.87074	-0.200697	0.517427	-0.09525	0.227248	0.643764	0.801076	-0.374299	-0.0167309	0.156138	1.3069	0.954866	0.6056	0.87647	1.72	1.7272	0.73725	1.2229	0.904	1.221
245	P0A6T5	folE	GTP cyclohydrolase 1	>sp|P0A6T5|GCH1_ECOLI GTP cyclohydrolase 1 OS=Escherichia coli (strain K12) GN=folE PE=1 SV=2	8	8	8	40.325	24.83	222	12.2	23.4	30.6	31.5	27.9	18.5	25.7	19.4	16.7	19.8	12.2	6.8	8.6	8.6	14.9		-0.140762	-0.173694	-0.544456	-0.0563262	-0.914086	-0.365983	-0.296899	-0.104651	-0.400263	-0.46955	-0.0215554	-0.0579022	-0.429129	-0.780364	-0.433662	0.81957	0.8808	0.7274	0.92269	0.49053	0.67154	0.78711	0.8858
246	P0A6T9	gcvH	Glycine cleavage system H protein	>sp|P0A6T9|GCSH_ECOLI Glycine cleavage system H protein OS=Escherichia coli (strain K12) GN=gcvH PE=1 SV=2	3	3	3	7.0512	13.811	129	7	7	12.4	12.4	7	0	7	7	7	7	0	0	0	11.6	7		NaN	NaN	-0.709458	-0.634711	0.289834	NaN	0.57124	0.419539	-0.0252211	NaN	NaN	NaN	NaN	NaN	-0.269686	NaN	NaN	0.64287	0.66483	1.0389	NaN	1.4321	1.3475
247	P0A6U3	mnmG	tRNA uridine 5-carboxymethylaminomethyl modification enzyme MnmG	>sp|P0A6U3|MNMG_ECOLI tRNA uridine 5-carboxymethylaminomethyl modification enzyme MnmG OS=Escherichia coli (strain K12) GN=mnmG PE=1 SV=1	13	13	13	62.879	69.52	629	17.6	18.3	2.5	1.9	12.2	18.6	14.9	9.2	3.7	1.9	9.7	11.9	1.7	1.7	1.7		0.0901759	0.00590291	NaN	NaN	0.215492	-0.230262	-0.395682	0.167486	0.187008	NaN	-0.271461	-0.0995718	NaN	NaN	NaN	0.99585	0.98177	NaN	NaN	0.95011	0.76645	0.7398	1.154
248	P0A6U5	rsmG	Ribosomal RNA small subunit methyltransferase G	>sp|P0A6U5|RSMG_ECOLI Ribosomal RNA small subunit methyltransferase G OS=Escherichia coli (strain K12) GN=rsmG PE=1 SV=1	4	4	4	20.673	23.431	207	18.8	21.3	0	5.8	5.3	20.8	11.1	0	0	0	13.5	13.5	7.7	0	0		-0.0574817	0.00719549	NaN	NaN	NaN	-0.0596152	0.403704	NaN	NaN	NaN	-0.250766	0.591679	NaN	NaN	NaN	0.87508	0.97273	NaN	NaN	NaN	0.82565	1.2663	NaN
249	P0A6U8	glgA	Glycogen synthase	>sp|P0A6U8|GLGA_ECOLI Glycogen synthase OS=Escherichia coli (strain K12) GN=glgA PE=1 SV=1	13	13	13	78.989	52.822	477	0	0	15.1	25.2	8.2	0	0	7.3	7.3	9.4	0	0	8.8	11.5	14.7		NaN	NaN	-0.388809	-0.503241	-0.745527	NaN	NaN	-0.223879	-0.234839	-0.403313	NaN	NaN	-0.492383	-0.446738	-0.209812	NaN	NaN	0.82166	0.65101	0.50626	NaN	NaN	0.84232
250	P0A6V1	glgC	Glucose-1-phosphate adenylyltransferase	>sp|P0A6V1|GLGC_ECOLI Glucose-1-phosphate adenylyltransferase OS=Escherichia coli (strain K12) GN=glgC PE=1 SV=2	12	12	12	131.35	48.697	431	0	0	18.3	17.9	16	2.3	4.2	16.2	11.6	18.1	0	5.6	14.6	14.6	9.7		NaN	NaN	-0.00157338	-0.181395	0.288418	NaN	0.0504668	-0.34161	-0.0824689	-0.261742	NaN	NaN	-0.161121	-0.0879787	-0.304558	NaN	NaN	1.0358	0.9631	1.0731	NaN	0.98715	0.81594
251	P0A6V8	glk	Glucokinase	>sp|P0A6V8|GLK_ECOLI Glucokinase OS=Escherichia coli (strain K12) GN=glk PE=1 SV=1	9	9	9	64.046	34.723	321	17.4	17.4	24.6	22.4	25.2	14.6	27.4	10	21.5	25.9	10	11.5	7.8	13.7	13.7		0.0415233	-0.0961751	-0.302796	-0.0920018	-0.232447	-0.375066	-0.311811	-0.317049	-0.429382	-0.439813	-0.487176	0.210264	-0.624332	-0.392326	-0.310826	0.94091	0.90276	0.85091	0.95499	0.66979	0.66548	0.77759	0.76965
252	P0A6W3	mraY	Phospho-N-acetylmuramoyl-pentapeptide-transferase	>sp|P0A6W3|MRAY_ECOLI Phospho-N-acetylmuramoyl-pentapeptide-transferase OS=Escherichia coli (strain K12) GN=mraY PE=1 SV=1	2	2	2	3.9049	39.874	360	5.3	5.3	0	0	3.1	5.3	2.2	0	0	2.2	2.2	2.2	0	0	0		-0.449474	-0.205763	NaN	NaN	NaN	-0.0454463	NaN	NaN	NaN	NaN	NaN	NaN	NaN	NaN	NaN	0.69482	0.82465	NaN	NaN	NaN	0.85058	NaN	NaN
253	P0A6W5	greA	Transcription elongation factor GreA	>sp|P0A6W5|GREA_ECOLI Transcription elongation factor GreA OS=Escherichia coli (strain K12) GN=greA PE=1 SV=1	7	7	7	85.722	17.641	158	48.7	48.7	43	48.7	43	48.7	48.7	48.7	43	43	48.7	48.7	48.7	48.7	43		-0.029971	-0.0301919	0.111966	0.098689	0.423309	-0.0729987	-0.0486062	0.0855606	0.0160683	-0.0525208	-0.00749258	-0.0795085	0.1141	0.081885	0.248778	0.88805	0.95607	1.187	1.0017	1.0969	0.80291	0.92876	1.1062
254	P0A6W9	gshA	Glutamate--cysteine ligase	>sp|P0A6W9|GSH1_ECOLI Glutamate--cysteine ligase OS=Escherichia coli (strain K12) GN=gshA PE=1 SV=1	11	11	11	108.68	58.269	518	7.3	13.5	11.8	11.8	10	11.2	11	12.9	5.6	12.9	4.1	7.7	7.3	3.3	12.9		0.143132	0.303576	-0.170881	-0.0449849	-0.536064	-0.0375176	-0.00686915	0.0569996	-0.199355	-0.221489	0.551688	0.121148	-0.198129	NaN	-0.475876	0.99081	1.1969	0.95519	0.88838	0.56454	0.85216	0.95943	1.029
255	P0A6X3	hfq	RNA-binding protein Hfq	>sp|P0A6X3|HFQ_ECOLI RNA-binding protein Hfq OS=Escherichia coli (strain K12) GN=hfq PE=1 SV=2	6	6	6	114.81	11.166	102	52	52	36.3	52	52	36.3	36.3	36.3	36.3	36.3	36.3	36.3	36.3	36.3	36.3		0.0487942	-0.0517132	0.619178	0.217603	0.457121	-0.121549	-0.207228	0.220082	0.173383	0.165044	-0.0983665	0.0295589	0.0882773	0.0335111	0.145221	0.96632	0.95355	1.7117	1.0188	1.2092	0.78884	0.84215	1.2439
256	P0A6X7	ihfA	Integration host factor subunit alpha	>sp|P0A6X7|IHFA_ECOLI Integration host factor subunit alpha OS=Escherichia coli (strain K12) GN=ihfA PE=1 SV=1	8	8	8	72.071	11.354	99	50.5	62.6	63.6	63.6	62.6	62.6	50.5	62.6	63.6	63.6	39.4	51.5	39.4	52.5	63.6		0.0220482	-0.220009	-0.181068	-0.259392	-0.209011	-0.066231	-0.0112971	-0.264634	-0.137314	-0.108954	0.032242	-0.042026	-0.518515	-0.528448	-0.661752	0.92988	0.84374	0.9723	0.81806	0.79385	0.80703	0.93215	0.884
257	P0A6Y1	ihfB	Integration host factor subunit beta	>sp|P0A6Y1|IHFB_ECOLI Integration host factor subunit beta OS=Escherichia coli (strain K12) GN=ihfB PE=1 SV=1	7	7	7	83.932	10.651	94	47.9	47.9	55.3	66	42.6	47.9	47.9	47.9	47.9	70.2	47.9	47.9	38.3	47.9	55.3		-0.172961	-0.11774	-0.130823	-0.236333	-0.395189	-0.199007	-0.209895	-0.285425	-0.00750711	-0.217541	0.0618453	-0.0724676	-0.182721	-0.376658	-0.375422	0.83995	0.8964	1.0131	0.9231	0.6227	0.74685	0.82675	0.84817
258	P0A6Y5	hslO	33 kDa chaperonin	>sp|P0A6Y5|HSLO_ECOLI 33 kDa chaperonin OS=Escherichia coli (strain K12) GN=hslO PE=1 SV=1	5	5	5	51.65	32.534	292	13.4	17.1	17.1	16.4	13.4	17.1	13.4	17.1	10.3	14	13.4	13.4	13.4	10.3	10.3		-0.160218	0.106214	0.28889	0.0312541	-0.0906032	0.121679	0.121281	0.205017	0.222805	0.171591	-0.409221	0.215989	0.311038	0.468948	0.620399	0.83654	1.0507	1.3405	0.93013	0.77424	0.9439	1.0423	1.2003
259	P0A6Y8	dnaK	Chaperone protein DnaK	>sp|P0A6Y8|DNAK_ECOLI Chaperone protein DnaK OS=Escherichia coli (strain K12) GN=dnaK PE=1 SV=2	57	57	57	323.31	69.114	638	70.8	69.7	65.7	79	70.4	67.1	69.6	66.9	69.1	64.3	69.9	69.4	61.4	68	60.7		-0.0278809	0.0772429	0.233888	0.00245056	-0.0549468	0.0214797	0.119423	-0.019536	0.255682	0.0963968	-0.251195	-0.110604	-0.0720732	0.192194	0.095587	0.91115	1.0343	1.3222	0.97763	0.80313	0.88237	1.0476	1.0477
260	P0A6Z1	hscA	Chaperone protein HscA	>sp|P0A6Z1|HSCA_ECOLI Chaperone protein HscA OS=Escherichia coli (strain K12) GN=hscA PE=1 SV=1	18	18	18	323.31	65.652	616	33.6	30.7	14.4	17	17.9	29.2	21.9	15.9	14	13.8	25.5	20	15.6	8.6	9.3		-0.0430661	-0.0343524	-0.0904957	0.131194	0.321697	-0.051743	-0.00150116	0.064469	-0.169144	0.0265876	0.192573	0.0413831	-0.421438	-0.0482183	-0.387185	0.90743	0.95536	0.98988	0.9837	1.0109	0.83245	0.95538	1.0862
261	P0A6Z3	htpG	Chaperone protein HtpG	>sp|P0A6Z3|HTPG_ECOLI Chaperone protein HtpG OS=Escherichia coli (strain K12) GN=htpG PE=1 SV=1	44	44	44	323.31	71.422	624	56.6	53.8	52.2	53.5	56.2	55.6	59	55.8	56.9	55.8	53.2	56.7	47.1	47.3	50.8		-0.255426	0.0450235	0.221197	0.280481	0.351402	-0.0630022	0.0712136	-0.0237977	0.24306	0.162726	-0.51711	0.109294	0.0668125	0.22885	0.144568	0.77777	1.0316	1.3177	1.1132	1.0458	0.82097	1.0119	1.0645
262	P0A6Z6	nikR	Nickel-responsive regulator	>sp|P0A6Z6|NIKR_ECOLI Nickel-responsive regulator OS=Escherichia coli (strain K12) GN=nikR PE=1 SV=1	3	3	3	14.729	15.094	133	6.8	6.8	20.3	0	19.5	0	0	0	0	0	0	0	0	0	0		NaN	NaN	NaN	NaN	-0.159009	NaN	NaN	NaN	NaN	NaN	NaN	NaN	NaN	NaN	NaN	NaN	NaN	NaN	NaN	0.78761	NaN	NaN	NaN
263	P0A705;P0A705-3;P0A705-2	infB	Translation initiation factor IF-2	>sp|P0A705|IF2_ECOLI Translation initiation factor IF-2 OS=Escherichia coli (strain K12) GN=infB PE=1 SV=1;>sp|P0A705-3|IF2_ECOLI Isoform Beta of Translation initiation factor IF-2 OS=Escherichia coli (strain K12) GN=infB;>sp|P0A705-2|IF2_ECOLI Isoform Be	46;37;37	46;37;37	46;37;37	323.31	97.349	890	44.6	46.6	45.7	40.6	46.9	46.1	44.3	41.7	46	37.9	47	44.5	35.3	34	31.8		-0.0388361	0.0936954	0.0756011	0.10044	-0.205264	0.00158601	0.0426443	0.0156403	0.0564447	-0.0181473	0.00791302	0.0771063	-0.0197261	0.0708015	0.173128	0.92266	1.045	1.1914	0.991	0.74287	0.86511	0.99585	1.0525
264	P0A707	infC	Translation initiation factor IF-3;Translation initiation factor IF-3, N-terminally processed;Translation initiation factor IF-3S	>sp|P0A707|IF3_ECOLI Translation initiation factor IF-3 OS=Escherichia coli (strain K12) GN=infC PE=1 SV=1	9	9	9	211.1	20.564	180	50.6	54.4	37.8	50.6	50.6	50.6	49.4	50.6	50.6	49.4	49.4	50.6	44.4	49.4	49.4		0.0822938	0.222434	0.242206	0.0174944	-0.135475	0.117163	0.201258	0.194213	0.15056	-0.020677	0.11836	0.138421	0.396488	0.17031	-0.0760826	0.97613	1.1608	1.3091	0.92672	0.80356	0.93941	1.1148	1.1919
265	P0A715	kdsA	2-dehydro-3-deoxyphosphooctonate aldolase	>sp|P0A715|KDSA_ECOLI 2-dehydro-3-deoxyphosphooctonate aldolase OS=Escherichia coli (strain K12) GN=kdsA PE=1 SV=1	15	15	15	128.73	30.832	284	44.4	51.8	51.8	47.2	51.4	51.4	48.2	47.2	48.2	51.4	41.5	45.1	48.9	45.4	45.4		0.052555	0.0615688	-0.177474	-0.0756873	0.196229	0.0356239	0.06226	-0.164577	-0.0844867	-0.0208234	0.0319598	-0.0211747	-0.297484	-0.412021	-0.313818	0.97382	1.0054	0.93729	0.86996	0.93764	0.89409	0.99908	0.90823
266	P0A717	prs	Ribose-phosphate pyrophosphokinase	>sp|P0A717|KPRS_ECOLI Ribose-phosphate pyrophosphokinase OS=Escherichia coli (strain K12) GN=prs PE=1 SV=2	14	14	14	223.33	34.218	315	31.7	45.1	35.6	35.6	40.3	39.7	39.7	35.6	31.1	31.4	39.7	44.8	35.2	35.2	31.4		0.0734089	-0.0167309	0.286408	0.0342158	0.297367	-0.0404227	0.00633396	0.179384	0.0614305	0.00906043	0.0788831	0.0565835	0.147828	0.0703893	0.0950467	0.97639	0.99373	1.3422	0.94138	0.98846	0.83992	0.96594	1.1912
267	P0A720	tmk	Thymidylate kinase	>sp|P0A720|KTHY_ECOLI Thymidylate kinase OS=Escherichia coli (strain K12) GN=tmk PE=1 SV=1	3	3	3	8.5793	23.783	213	9.4	5.2	0	0	9.4	12.7	12.7	0	4.2	3.3	9.4	0	0	0	0		0.161823	NaN	NaN	NaN	NaN	0.00302647	0.0176369	NaN	NaN	NaN	0.37362	NaN	NaN	NaN	NaN	1.047	NaN	NaN	NaN	NaN	0.89601	0.98552	NaN
268	P0A722	lpxA	Acyl-[acyl-carrier-protein]--UDP-N-acetylglucosamine O-acyltransferase	>sp|P0A722|LPXA_ECOLI Acyl-[acyl-carrier-protein]--UDP-N-acetylglucosamine O-acyltransferase OS=Escherichia coli (strain K12) GN=lpxA PE=1 SV=1	7	7	7	106.22	28.08	262	36.3	36.3	30.5	32.1	35.5	35.5	30.5	24	19.1	27.1	22.9	6.5	22.1	22.1	27.1		0.153287	0.200379	0.19333	0.0565835	-0.146627	-0.0377545	0.000865329	0.300768	-0.0192143	0.066537	-0.0227714	NaN	0.0666747	-0.0107447	-0.0134216	1.0305	1.1241	1.214	0.94285	0.73259	0.83437	0.94469	1.3002
269	P0A725	lpxC	UDP-3-O-[3-hydroxymyristoyl] N-acetylglucosamine deacetylase	>sp|P0A725|LPXC_ECOLI UDP-3-O-acyl-N-acetylglucosamine deacetylase OS=Escherichia coli (strain K12) GN=lpxC PE=1 SV=1	3	3	3	8.2302	33.956	305	4.6	9.5	4.6	4.6	0	0	0	0	4.6	7.2	4.6	9.5	0	4.6	9.5		NaN	-0.573123	NaN	NaN	NaN	NaN	NaN	NaN	NaN	0.181929	-0.463708	NaN	NaN	NaN	NaN	NaN	0.64193	NaN	NaN	NaN	NaN	NaN	NaN
270	P0A729	yceF	Maf-like protein YceF	>sp|P0A729|YCEF_ECOLI Maf-like protein YceF OS=Escherichia coli (strain K12) GN=yceF PE=1 SV=1	5	5	5	42.596	21.691	194	5.7	5.7	5.7	28.9	5.7	0	5.7	12.4	12.4	29.9	5.7	0	0	5.7	5.7		NaN	NaN	NaN	-0.0156367	NaN	NaN	NaN	NaN	-0.833028	0.781486	NaN	NaN	NaN	NaN	NaN	NaN	NaN	NaN	0.96532	NaN	NaN	NaN	NaN
271	P0A731	mgsA	Methylglyoxal synthase	>sp|P0A731|MGSA_ECOLI Methylglyoxal synthase OS=Escherichia coli (strain K12) GN=mgsA PE=1 SV=1	3	3	3	16.855	16.918	152	7.2	27.6	21.7	27.6	13.2	0	14.5	14.5	14.5	0	5.9	20.4	5.9	5.9	5.9		NaN	0.0976109	NaN	0.128689	-0.120279	NaN	NaN	NaN	-0.237541	NaN	-0.0938175	0.202637	NaN	NaN	NaN	NaN	1.0407	NaN	1.0245	0.79274	NaN	NaN	NaN
272	P0A734	minE	Cell division topological specificity factor	>sp|P0A734|MINE_ECOLI Cell division topological specificity factor OS=Escherichia coli (strain K12) GN=minE PE=1 SV=1	11	11	11	46.903	10.235	88	38.6	42	54.5	53.4	55.7	27.3	40.9	51.1	43.2	53.4	27.3	9.1	9.1	50	31.8		0.00748262	-0.263993	-0.250045	-0.549557	-1.05511	-0.0276456	-0.202788	-0.263283	-0.401997	-0.521308	0.128953	NaN	0.0742315	-0.435046	0.822526	0.95021	0.77701	0.92914	0.67591	0.3891	0.84209	0.8208	0.82836
273	P0A738	moaC	Cyclic pyranopterin monophosphate synthase accessory protein	>sp|P0A738|MOAC_ECOLI Cyclic pyranopterin monophosphate synthase OS=Escherichia coli (strain K12) GN=moaC PE=1 SV=2	6	6	6	30.13	17.467	161	20.5	25.5	0	8.1	21.7	13	8.1	13	8.1	18	13	8.1	8.1	8.1	13		-0.12279	0.327342	NaN	NaN	-0.7607	0.128029	NaN	-0.143978	NaN	-0.0914637	NaN	NaN	NaN	NaN	-0.212183	0.84462	1.2071	NaN	NaN	0.45567	0.94121	NaN	0.9269
274	P0A742	mscL	Large-conductance mechanosensitive channel	>sp|P0A742|MSCL_ECOLI Large-conductance mechanosensitive channel OS=Escherichia coli (strain K12) GN=mscL PE=1 SV=1	6	6	6	15.273	14.957	136	0	5.9	22.1	22.1	17.6	0	0	19.1	25.7	25.7	5.1	11.8	11.8	11.8	17.6		NaN	NaN	-0.0331118	-0.10785	-0.184916	NaN	NaN	-0.099479	0.0801119	-0.2388	NaN	-0.560536	-0.0590139	-0.0738791	0.00733906	NaN	NaN	1.0675	0.81449	0.76036	NaN	NaN	0.93564
275	P0A744	msrA	Peptide methionine sulfoxide reductase MsrA	>sp|P0A744|MSRA_ECOLI Peptide methionine sulfoxide reductase MsrA OS=Escherichia coli (strain K12) GN=msrA PE=1 SV=2	3	3	3	25.269	23.315	212	0	7.1	13.7	13.7	13.7	7.1	7.1	13.7	31.1	13.7	7.1	0	0	13.7	13.7		NaN	NaN	0.53456	0.274888	0.095587	NaN	NaN	0.127897	0.789771	0.477574	NaN	NaN	NaN	0.811964	0.141825	NaN	NaN	1.547	1.1287	0.94755	NaN	NaN	1.1364
276	P0A746	msrB	Peptide methionine sulfoxide reductase MsrB	>sp|P0A746|MSRB_ECOLI Peptide methionine sulfoxide reductase MsrB OS=Escherichia coli (strain K12) GN=msrB PE=1 SV=1	5	5	5	85.518	15.451	137	0	32.1	60.6	54.7	32.1	0	16.1	32.1	32.1	32.1	16.1	16.1	16.1	16.1	16.1		NaN	0.453333	-0.0502484	-0.831178	-0.691243	NaN	NaN	-0.389205	-0.366411	-0.389262	NaN	NaN	NaN	NaN	-0.214843	NaN	1.3478	0.99484	0.58351	0.49487	NaN	NaN	0.76897
277	P0A749	murA	UDP-N-acetylglucosamine 1-carboxyvinyltransferase	>sp|P0A749|MURA_ECOLI UDP-N-acetylglucosamine 1-carboxyvinyltransferase OS=Escherichia coli (strain K12) GN=murA PE=1 SV=1	12	12	12	57.72	44.817	419	13.6	24.8	5	7.9	19.1	9.3	21.5	9.5	3.1	5	12.4	5	6.9	3.8	3.1		0.316841	0.064469	0.257252	0.490878	-0.265848	-0.109188	0.141956	0.0082	NaN	-0.263906	-0.126407	-0.913488	-1.4907	NaN	NaN	1.1541	1.0283	1.2464	1.237	0.7681	0.78517	1.0525	1.0622
278	P0A752	nadD	Nicotinate-nucleotide adenylyltransferase	>sp|P0A752|NADD_ECOLI Nicotinate-nucleotide adenylyltransferase OS=Escherichia coli (strain K12) GN=nadD PE=1 SV=1	1	1	1	2.7268	24.528	213	5.6	5.6	0	5.6	5.6	5.6	0	0	0	0	0	0	0	0	0		NaN	NaN	NaN	NaN	NaN	NaN	NaN	NaN	NaN	NaN	NaN	NaN	NaN	NaN	NaN	NaN	NaN	NaN	NaN	NaN	NaN	NaN	NaN
279	P0A759	nagB	Glucosamine-6-phosphate deaminase	>sp|P0A759|NAGB_ECOLI Glucosamine-6-phosphate deaminase OS=Escherichia coli (strain K12) GN=nagB PE=1 SV=1	8	8	8	126.79	29.774	266	33.5	29.3	39.5	44	23.7	18.8	23.7	29.3	32.3	38	23.7	18.4	18	28.2	33.8		0.258941	-0.100376	0.0705267	-0.423371	-0.351811	0.116498	-0.010425	-0.272576	-0.0251477	-0.116004	0.11023	0.0216219	-0.576971	-0.085711	-0.072589	1.1015	0.90625	1.1761	0.69461	0.67275	0.90303	0.92887	0.82687
280	P0A761	nanE	Putative N-acetylmannosamine-6-phosphate 2-epimerase	>sp|P0A761|NANE_ECOLI Putative N-acetylmannosamine-6-phosphate 2-epimerase OS=Escherichia coli (strain K12) GN=nanE PE=1 SV=1	6	6	6	23.186	24.073	229	9.2	21	14.4	10.5	15.3	14.4	26.2	14.4	14.4	14.4	0	20.1	9.2	8.7	14		-0.305022	-0.667997	-0.136934	-0.00359677	-0.196756	-0.048263	-0.22016	-0.0100181	-0.218195	-0.325919	NaN	-0.294473	NaN	0.0705267	0.27858	0.70223	0.60807	0.95257	0.953	0.76638	0.83443	0.83236	1.0699
281	P0A763	ndk	Nucleoside diphosphate kinase	>sp|P0A763|NDK_ECOLI Nucleoside diphosphate kinase OS=Escherichia coli (strain K12) GN=ndk PE=1 SV=2	9	9	9	274.36	15.463	143	65.7	65.7	65.7	65.7	65.7	65.7	65.7	65.7	65.7	65.7	65.7	65.7	65.7	65.7	65.7		-0.0604575	0.0221902	-0.0430512	-0.0578271	0.0234683	-0.0140042	0.0669503	-0.102403	-0.265241	-0.241134	-0.233345	-0.040764	-0.379132	-0.173694	-0.135047	0.89239	0.99633	1.1185	0.90736	0.80574	0.84389	1.014	0.96058
282	P0A780	nusB	N utilization substance protein B	>sp|P0A780|NUSB_ECOLI Transcription antitermination protein NusB OS=Escherichia coli (strain K12) GN=nusB PE=1 SV=1	5	5	5	28.311	15.689	139	32.4	32.4	32.4	26.6	32.4	32.4	32.4	32.4	26.6	26.6	26.6	26.6	18.7	26.6	24.5		-0.174687	-0.0564612	0.229342	-0.3363	0.213752	-0.155068	-0.0547219	-0.0412835	-0.293111	-0.0688162	0.203264	0.142871	-0.0627762	-0.0562662	-0.126407	0.83187	0.94154	1.2598	0.72285	0.92957	0.77428	0.92833	0.99756
283	P0A784	orn	Oligoribonuclease	>sp|P0A784|ORN_ECOLI Oligoribonuclease OS=Escherichia coli (strain K12) GN=orn PE=1 SV=2	7	7	7	35.6	20.815	181	34.3	34.3	24.3	34.3	27.1	27.1	34.3	27.1	20.4	26	29.8	24.3	24.3	29.8	24.3		-0.121126	-0.0490091	0.742006	0.493955	0.579084	-0.0299415	-0.01552	-0.0269545	-0.0563712	0.118493	-0.0693308	-0.112787	0.595981	0.355918	0.24062	0.85795	0.93891	1.82	1.2497	1.1979	0.84627	0.92422	1.0234
284	P0A786	pyrB	Aspartate carbamoyltransferase catalytic chain	>sp|P0A786|PYRB_ECOLI Aspartate carbamoyltransferase catalytic subunit OS=Escherichia coli (strain K12) GN=pyrB PE=1 SV=2	8	8	8	65.676	34.427	311	7.1	3.2	3.9	10	7.1	0	3.2	0	0	27.3	3.2	3.2	0	3.2	22.2		0.510759	NaN	NaN	-1.25691	NaN	NaN	NaN	NaN	NaN	-2.41881	NaN	NaN	NaN	NaN	-2.74933	1.3114	NaN	NaN	0.41671	NaN	NaN	NaN	NaN
285	P0A794	pdxJ	Pyridoxine 5-phosphate synthase	>sp|P0A794|PDXJ_ECOLI Pyridoxine 5-phosphate synthase OS=Escherichia coli (strain K12) GN=pdxJ PE=1 SV=2	8	8	8	91.68	26.384	243	24.7	14.4	29.2	22.6	36.6	21	22.6	22.6	14.4	16.5	32.9	14.4	24.7	21	14.4		0.0949116	0.0144981	-0.0549317	1.0756	-0.147745	-0.0377693	0.360083	-0.0622789	-0.0123444	0.122209	0.219711	0.287472	-0.225126	0.0913952	0.016211	0.99901	0.96733	1.0232	1.9034	0.7186	0.84803	1.2196	1.0093
286	P0A796	pfkA	ATP-dependent 6-phosphofructokinase isozyme 1	>sp|P0A796|PFKA_ECOLI ATP-dependent 6-phosphofructokinase isozyme 1 OS=Escherichia coli (strain K12) GN=pfkA PE=1 SV=1	15	15	15	170.08	34.842	320	36.9	29.4	29.4	33.4	26.9	39.4	26.9	39.1	35	35.3	25.6	20.9	14.1	29.1	36.2		-0.0125772	0.0901759	0.344488	0.210264	0.552475	-0.0352391	0.0460021	0.244887	0.353097	0.248899	0.0567222	0.0199154	0.178237	0.148869	0.282973	0.92661	1.0334	1.3787	1.0863	1.2061	0.84286	1.004	1.2738
287	P0A799	pgk	Phosphoglycerate kinase	>sp|P0A799|PGK_ECOLI Phosphoglycerate kinase OS=Escherichia coli (strain K12) GN=pgk PE=1 SV=2	26	26	26	323.31	41.118	387	63.3	68	73.1	75.2	68.5	68.7	68	73.1	73.1	73.4	57.9	63.3	58.1	68.5	68.5		0.049352	-0.0457292	-0.177409	-0.223273	-0.0829273	-0.029647	0.00920381	-0.147745	-0.00730407	-0.0196237	0.195726	0.0592169	-0.278181	-0.194229	-0.114957	0.95932	0.97131	1.0785	0.84784	0.81044	0.86107	0.97964	1.0037
288	P0A7A2	gpmB	Probable phosphoglycerate mutase GpmB	>sp|P0A7A2|GPMB_ECOLI Probable phosphoglycerate mutase GpmB OS=Escherichia coli (strain K12) GN=gpmB PE=3 SV=1	7	7	7	51.432	24.065	215	25.6	32.6	11.2	14.4	18.1	26	18.6	14.4	9.3	8.8	14.4	14.9	10.7	5.1	5.1		-0.407574	-0.202174	-0.222768	-0.0753528	-0.45107	0.0479571	-0.200266	-0.0925863	-0.527387	0.052555	-0.280142	-0.282579	-0.661114	NaN	NaN	0.68091	0.84329	0.9088	0.94606	0.64189	0.92385	0.82731	0.96536
289	P0A7A5	pcm	Protein-L-isoaspartate O-methyltransferase	>sp|P0A7A5|PIMT_ECOLI Protein-L-isoaspartate O-methyltransferase OS=Escherichia coli (strain K12) GN=pcm PE=1 SV=2	3	3	3	6.3832	23.257	208	9.1	4.3	4.3	4.3	4.3	9.1	8.2	9.1	9.1	4.3	9.1	4.3	4.3	4.3	0		-0.249565	NaN	NaN	NaN	NaN	-0.186771	-0.0441962	NaN	-1.13866	NaN	-0.171466	NaN	NaN	NaN	NaN	0.75998	NaN	NaN	NaN	NaN	0.77914	0.93223	NaN
290	P0A7A7	plsB	Glycerol-3-phosphate acyltransferase	>sp|P0A7A7|PLSB_ECOLI Glycerol-3-phosphate acyltransferase OS=Escherichia coli (strain K12) GN=plsB PE=1 SV=2	20	20	20	68.272	91.38	807	11.8	12.8	12	10.9	12.5	13	10.9	11.8	9	10.2	9	5.1	9.5	5.2	7.3		0.117562	-0.110854	0.152118	0.198746	0.181293	-0.0919557	-0.0271603	0.0380147	-0.124141	-0.115254	0.122341	0.0206267	0.032242	0.0648829	-0.154586	1.018	0.89673	1.1814	1.0944	0.99138	0.81328	0.92907	0.98328
291	P0A7A9	ppa	Inorganic pyrophosphatase	>sp|P0A7A9|IPYR_ECOLI Inorganic pyrophosphatase OS=Escherichia coli (strain K12) GN=ppa PE=1 SV=2	10	10	10	66.65	19.703	176	41.5	48.3	48.3	43.8	43.8	41.5	43.8	42	38.1	43.8	41.5	38.1	38.1	33	33		-0.663145	0.00834347	0.447421	0.218223	0.435522	0.409907	-0.184998	0.42191	0.277747	0.396159	0.0668125	-0.108643	0.624709	0.196607	1.02538	0.58783	0.99881	1.5616	1.127	1.1146	1.1431	0.85917	1.4302
292	P0A7B1	ppk	Polyphosphate kinase	>sp|P0A7B1|PPK1_ECOLI Polyphosphate kinase OS=Escherichia coli (strain K12) GN=ppk PE=1 SV=2	6	6	6	46.116	80.431	688	1.7	5.7	3.8	9.3	5.7	2	0	3.8	4.4	3.8	3.8	0	0	4.1	6.1		NaN	-0.825415	-0.688357	-0.205114	NaN	NaN	NaN	NaN	NaN	-0.0946029	0.795019	NaN	NaN	-0.192777	-0.422462	NaN	0.52757	0.6752	0.81948	NaN	NaN	NaN	NaN
293	P0A7B5	proB	Glutamate 5-kinase	>sp|P0A7B5|PROB_ECOLI Glutamate 5-kinase OS=Escherichia coli (strain K12) GN=proB PE=1 SV=1	11	11	11	110.91	39.056	367	17.4	20.2	15.3	21	22.1	19.6	18	19.9	17.2	17.7	18.3	28.9	17.7	9.3	6.8		0.0172092	-0.314302	-0.286832	0.0630888	0.10541	-0.217407	-0.189532	-0.153848	-0.185687	-0.342525	-0.0298679	-0.138045	-0.701107	-0.593877	-0.343311	0.94609	0.78169	0.88139	0.97291	0.94743	0.74753	0.82623	0.85953
294	P0A7B8	hslV	ATP-dependent protease subunit HslV	>sp|P0A7B8|HSLV_ECOLI ATP-dependent protease subunit HslV OS=Escherichia coli (strain K12) GN=hslV PE=1 SV=2	4	4	4	50.476	19.093	176	21.6	21.6	27.8	21.6	27.8	23.9	21.6	21.6	27.8	27.8	16.5	16.5	16.5	10.2	10.2		-0.532094	0.322505	0.560813	0.253868	0.368265	-0.0372511	-0.152115	0.173895	0.325732	0.274649	-0.257804	-0.366485	0.214995	0.288418	1.11103	0.64547	1.2038	1.6596	1.0963	1.1809	0.8116	0.86585	1.1835
295	P0A7C2	lexA	LexA repressor	>sp|P0A7C2|LEXA_ECOLI LexA repressor OS=Escherichia coli (strain K12) GN=lexA PE=1 SV=1	4	4	4	82.815	22.357	202	6.9	12.4	35.6	35.6	35.6	6.9	12.4	13.9	30.2	23.3	19.3	35.6	19.3	12.4	6.9		0.248413	-0.281491	-0.897705	-0.965953	0.166458	NaN	-0.0262933	NaN	-0.642414	-0.629434	0.287236	-0.601059	0.15069	-0.505431	NaN	1.0435	0.79505	0.58483	0.4722	0.90962	NaN	0.94248	NaN
296	P0A7C6	pepE	Peptidase E	>sp|P0A7C6|PEPE_ECOLI Peptidase E OS=Escherichia coli (strain K12) GN=pepE PE=1 SV=1	3	3	3	15.991	24.57	229	6.1	12.7	11.4	11.4	11.4	6.1	12.7	17.5	11.4	10.9	6.1	6.1	17.5	6.6	0		NaN	NaN	0.316725	0.35242	0.570463	NaN	0.321813	0.378845	0.612494	0.199625	NaN	NaN	0.964657	NaN	NaN	NaN	NaN	1.3521	1.1745	1.2241	NaN	1.2241	1.3603
297	P0A7D1	pth	Peptidyl-tRNA hydrolase	>sp|P0A7D1|PTH_ECOLI Peptidyl-tRNA hydrolase OS=Escherichia coli (strain K12) GN=pth PE=1 SV=1	4	4	4	31.048	21.082	194	13.9	19.1	19.1	19.1	19.1	19.1	26.8	13.9	21.6	26.8	10.8	26.8	13.9	5.7	13.4		-0.122397	-0.367881	-0.171823	-0.3413	0.315914	-0.526785	-0.159138	-0.142242	-0.298566	-0.338925	NaN	-0.210713	-0.251642	NaN	-0.288188	0.81624	0.73779	0.974	0.79449	1.1069	0.59977	0.84475	0.94892
298	P0A7D4	purA	Adenylosuccinate synthetase	>sp|P0A7D4|PURA_ECOLI Adenylosuccinate synthetase OS=Escherichia coli (strain K12) GN=purA PE=1 SV=2	28	28	28	323.31	47.344	432	53.9	49.1	47.9	57.4	55.6	51.2	56.7	47	52.1	54.4	60.6	64.4	56.9	49.3	50		-0.0251918	0.146916	0.363676	0.270947	0.479748	0.028852	0.156785	0.402286	0.320427	0.287709	-0.0284546	0.165558	0.296076	0.23585	0.341075	0.91763	1.0939	1.4668	1.1231	1.2391	0.88769	1.078	1.3777
299	P0A7D7	purC	Phosphoribosylaminoimidazole-succinocarboxamide synthase	>sp|P0A7D7|PUR7_ECOLI Phosphoribosylaminoimidazole-succinocarboxamide synthase OS=Escherichia coli (strain K12) GN=purC PE=1 SV=1	8	8	8	38.336	26.995	237	20.7	30	15.6	23.6	15.6	15.6	21.9	15.6	15.6	23.6	11.4	19.4	3	6.3	24.9		0.305795	0.0206267	0.107822	-0.976305	0.57056	-0.0812627	-0.0896511	-0.0733326	-0.105582	-1.35956	0.0340749	-0.0584429	NaN	-0.322181	-1.30397	1.1384	0.97027	1.1625	0.46857	1.2251	0.81045	0.89379	0.93327
300	P0A7E1	pyrD	Dihydroorotate dehydrogenase (quinone)	>sp|P0A7E1|PYRD_ECOLI Dihydroorotate dehydrogenase (quinone) OS=Escherichia coli (strain K12) GN=pyrD PE=1 SV=1	6	6	6	8.0687	36.774	336	2.1	5.1	0	0	0	12.2	11.9	5.7	2.7	0	2.7	2.7	2.7	0	0		NaN	-0.296864	NaN	NaN	NaN	-0.274983	-0.334898	NaN	NaN	NaN	NaN	NaN	NaN	NaN	NaN	NaN	0.80302	NaN	NaN	NaN	0.70915	0.77693	NaN
301	P0A7E5	pyrG	CTP synthase	>sp|P0A7E5|PYRG_ECOLI CTP synthase OS=Escherichia coli (strain K12) GN=pyrG PE=1 SV=2	28	28	28	323.31	60.373	545	38.5	42.9	25.1	34.7	40.9	43.3	38.7	34.3	27.7	26.4	31	36.5	28.6	30.5	22		-0.113676	-0.111134	-0.191261	-0.18513	0.207518	-0.112927	-0.0197114	-0.123591	-0.12323	-0.0607734	0.160404	0.00245056	-0.146324	-0.182917	-0.270974	0.8672	0.88773	0.95557	0.81876	0.92422	0.79263	0.95118	0.96458
302	P0A7E9	pyrH	Uridylate kinase	>sp|P0A7E9|PYRH_ECOLI Uridylate kinase OS=Escherichia coli (strain K12) GN=pyrH PE=1 SV=2	4	4	4	31.152	25.97	241	14.1	14.1	14.1	14.1	14.1	14.1	14.1	14.1	13.7	13.7	9.1	13.7	9.1	9.1	9.1		0.0203421	-0.107461	0.456701	0.214622	0.523863	-0.402664	-0.224975	0.0661237	-0.300342	-0.0400518	-0.503262	-0.293324	-0.0156075	-0.00923391	-0.240486	0.94472	0.90688	1.4892	1.0528	1.1488	0.65271	0.82757	1.1028
303	P0A7F3	pyrI	Aspartate carbamoyltransferase regulatory chain	>sp|P0A7F3|PYRI_ECOLI Aspartate carbamoyltransferase regulatory chain OS=Escherichia coli (strain K12) GN=pyrI PE=1 SV=2	6	6	6	33.268	17.12	153	0	0	9.8	9.8	9.8	0	0	16.3	9.8	20.9	0	9.8	6.5	15.7	37.9		NaN	NaN	NaN	NaN	NaN	NaN	NaN	NaN	NaN	-2.28525	NaN	-0.356051	NaN	0.0894982	-2.14893	NaN	NaN	NaN	NaN	NaN	NaN	NaN	NaN
304	P0A7F6	speD	S-adenosylmethionine decarboxylase proenzyme;S-adenosylmethionine decarboxylase beta chain;S-adenosylmethionine decarboxylase alpha chain	>sp|P0A7F6|SPED_ECOLI S-adenosylmethionine decarboxylase proenzyme OS=Escherichia coli (strain K12) GN=speD PE=1 SV=1	9	9	9	56.65	30.384	264	17	20.5	19.3	31.8	34.1	25.8	17.8	22.7	20.1	24.2	9.8	32.2	9.8	17	9.8		-0.689986	0.378955	0.432104	0.225768	0.292193	0.143263	0.352194	0.32008	0.103934	0.701771	-0.13367	0.308361	0.314755	0.460061	0.600555	0.57822	1.2758	1.4479	1.0597	0.95024	0.9492	1.2127	1.3004
305	P0A7F9	queA	S-adenosylmethionine:tRNA ribosyltransferase-isomerase	>sp|P0A7F9|QUEA_ECOLI S-adenosylmethionine:tRNA ribosyltransferase-isomerase OS=Escherichia coli (strain K12) GN=queA PE=1 SV=1	5	5	5	10.8	39.43	356	17.4	7.6	0	2.8	2.8	11.2	11.2	2.8	2.8	0	9.3	5.6	0	0	0		0.0200577	-0.301266	NaN	NaN	NaN	-0.189335	-0.0661404	NaN	NaN	NaN	0.444349	-0.230855	NaN	NaN	NaN	0.96213	0.79461	NaN	NaN	NaN	0.75671	0.93648	NaN
306	P0A7G2	rbfA	Ribosome-binding factor A	>sp|P0A7G2|RBFA_ECOLI 30S ribosome-binding factor OS=Escherichia coli (strain K12) GN=rbfA PE=1 SV=2	5	5	5	39.021	15.154	133	35.3	35.3	27.8	27.8	42.9	42.9	35.3	27.8	35.3	27.8	35.3	35.3	42.9	35.3	35.3		-0.0280574	0.165944	0.73014	-0.150481	-0.114738	-0.478728	-0.142226	0.0343565	-0.0768889	0.111432	-0.177751	0.0606008	0.241962	-0.341592	-0.400073	0.89857	1.0691	1.7301	0.81658	0.75539	0.61721	0.86428	1.0488
307	P0A7G6	recA	Protein RecA	>sp|P0A7G6|RECA_ECOLI Protein RecA OS=Escherichia coli (strain K12) GN=recA PE=1 SV=2	12	12	12	225.96	37.973	353	21	21	38.5	37.7	31.7	18.7	30.9	37.7	35.4	34.6	21.8	21.8	34	25.8	33.1		-0.538995	0.444561	2.05405	1.83972	1.71004	-0.0462804	0.481609	1.40212	1.57807	1.7871	0.0144981	0.428893	1.35242	1.4013	1.95862	0.62738	1.3512	4.6578	3.4021	2.8712	0.8314	1.3478	2.8738
308	P0A7H6	recR	Recombination protein RecR	>sp|P0A7H6|RECR_ECOLI Recombination protein RecR OS=Escherichia coli (strain K12) GN=recR PE=3 SV=1	2	2	2	26.52	21.963	201	16.9	4	4	4	12.9	12.9	16.9	12.9	0	12.9	16.9	12.9	0	0	0		-0.226932	NaN	NaN	NaN	NaN	NaN	NaN	NaN	NaN	NaN	0.259303	NaN	NaN	NaN	NaN	0.80368	NaN	NaN	NaN	NaN	NaN	NaN	NaN
309	P0A7I0	prfA	Peptide chain release factor 1	>sp|P0A7I0|RF1_ECOLI Peptide chain release factor RF1 OS=Escherichia coli (strain K12) GN=prfA PE=1 SV=1	7	7	7	10.977	40.517	360	11.4	9.4	9.7	2.2	7.2	0	4.7	7.5	5.3	5.3	7.2	0	2.5	5.3	2.2		-0.0109482	0.568129	-0.437565	NaN	-0.162493	NaN	-0.451248	-0.328326	-0.356199	-0.231261	-0.171726	NaN	NaN	NaN	NaN	0.88708	1.4403	0.7625	NaN	0.78683	NaN	0.70044	0.85092
310	P0A7I4	prfC	Peptide chain release factor 3	>sp|P0A7I4|RF3_ECOLI Peptide chain release factor RF3 OS=Escherichia coli (strain K12) GN=prfC PE=1 SV=2	17	17	17	128.67	59.573	529	27.8	32.1	20.8	16.3	17.6	31.6	23.8	16.6	22.3	9.8	25.9	25.9	17.6	16.3	10.8		0.00273846	0.0673633	0.13829	0.119157	0.28404	-0.00653576	0.0048968	0.122474	0.117562	0.126576	-0.0110354	-0.104139	0.176578	0.0901759	0.156138	0.94444	1.0161	1.1272	0.96859	0.9875	0.86191	0.95497	1.16
311	P0A7I7	ribA	GTP cyclohydrolase-2	>sp|P0A7I7|RIBA_ECOLI GTP cyclohydrolase-2 OS=Escherichia coli (strain K12) GN=ribA PE=1 SV=1	4	4	4	8.8231	21.836	196	13.3	13.3	13.3	12.8	5.6	12.8	11.2	13.3	13.3	16.8	3.6	7.1	0	0	0		-0.134414	-0.199272	0.162339	0.378955	NaN	-0.0338502	0.617957	0.119555	0.676628	0.628727	NaN	-0.219925	NaN	NaN	NaN	0.82392	0.87284	1.2016	1.3947	NaN	0.84583	1.4691	1.1189
312	P0A7J0	ribB	3,4-dihydroxy-2-butanone 4-phosphate synthase	>sp|P0A7J0|RIBB_ECOLI 3,4-dihydroxy-2-butanone 4-phosphate synthase OS=Escherichia coli (strain K12) GN=ribB PE=1 SV=1	4	4	4	38.939	23.353	217	15.7	11.5	11.1	11.5	11.5	15.7	15.7	15.7	11.1	8.3	8.8	11.5	4.6	8.8	0		-0.167264	0.000721115	-0.234143	-0.485176	0.121281	0.139731	-0.29168	-0.215429	-0.277079	NaN	0.090447	-0.310182	NaN	NaN	NaN	0.82536	0.98752	0.90437	0.68628	0.93156	0.9559	0.7765	0.91987
313	P0A7J3	rplJ	50S ribosomal protein L10	>sp|P0A7J3|RL10_ECOLI 50S ribosomal protein L10 OS=Escherichia coli (strain K12) GN=rplJ PE=1 SV=2	11	11	11	201.92	17.711	165	55.8	55.8	49.1	49.1	60	63	55.8	55.8	55.8	55.8	63	55.8	55.8	55.8	55.8		0.0306892	0.0610158	0.123534	0.06226	0.362891	-0.187625	0.0619835	0.100978	0.0340749	0.156397	-0.013975	0.107554	0.200504	0.0427844	0.0298416	0.96096	1.0581	1.3722	1.0203	1.1276	0.77917	1.019	1.1715
314	P0A7J7	rplK	50S ribosomal protein L11	>sp|P0A7J7|RL11_ECOLI 50S ribosomal protein L11 OS=Escherichia coli (strain K12) GN=rplK PE=1 SV=2	9	9	9	82.031	14.875	142	49.3	49.3	49.3	49.3	44.4	51.4	49.3	49.3	49.3	49.3	49.3	49.3	44.4	49.3	44.4		0.00403388	0.120883	0.188654	0.28889	-0.0250889	0.0507454	0.0415233	0.178109	0.130008	0.163499	-0.0881013	0.0519985	0.189666	0.190172	0.111432	0.90428	1.072	1.3596	1.2426	0.85658	0.91033	0.99806	1.1743
315	P0A7K2	rplL	50S ribosomal protein L7/L12	>sp|P0A7K2|RL7_ECOLI 50S ribosomal protein L7/L12 OS=Escherichia coli (strain K12) GN=rplL PE=1 SV=2	12	12	12	159.3	12.295	121	84.3	84.3	84.3	84.3	84.3	86.8	66.1	63.6	84.3	63.6	45.5	84.3	84.3	63.6	63.6		-0.560047	0.0568609	0.50284	0.614286	0.342669	0.796764	-0.150737	0.13014	-0.0420854	0.138552	0.0490731	-0.217541	0.592828	0.144699	0.550802	0.64059	1.0111	1.5405	1.4837	1.1664	1.501	0.87921	1.2453
316	P0A7K6	rplS	50S ribosomal protein L19	>sp|P0A7K6|RL19_ECOLI 50S ribosomal protein L19 OS=Escherichia coli (strain K12) GN=rplS PE=1 SV=2	14	14	14	151.9	13.133	115	71.3	71.3	69.6	69.6	69.6	71.3	69.6	69.6	69.6	69.6	69.6	68.7	67.8	67.8	67.8		0.0408223	0.0280033	0.184344	0.167872	-0.0935404	0.129876	0.104873	0.311271	0.0938305	0.426855	0.0330882	0.0233263	0.179893	0.0813396	0.262072	0.98338	1.0358	1.3115	1.0244	0.83262	0.95435	1.0318	1.2287
317	P0A7L0	rplA	50S ribosomal protein L1	>sp|P0A7L0|RL1_ECOLI 50S ribosomal protein L1 OS=Escherichia coli (strain K12) GN=rplA PE=1 SV=2	15	15	15	323.31	24.729	234	56.4	51.3	56.4	56.4	63.2	51.3	51.3	56.4	56.4	56.4	56.4	63.2	56.4	56.4	53.4		0.228973	0.0309717	0.10809	0.0942361	0.115566	0.261471	0.133169	0.063641	0.111566	0.124063	0.010923	0.0112093	0.0825664	-0.137235	0.277509	1.1209	1.0205	1.2939	1.0744	1.0231	1.0461	1.064	1.1813
318	P0A7L3	rplT	50S ribosomal protein L20	>sp|P0A7L3|RL20_ECOLI 50S ribosomal protein L20 OS=Escherichia coli (strain K12) GN=rplT PE=1 SV=2	9	9	9	21.602	13.497	118	50	44.9	50	43.2	44.9	48.3	48.3	42.4	29.7	48.3	48.3	43.2	35.6	22.9	36.4		0.188654	0.101919	0.0130691	0.116631	-0.00249806	0.0743684	0.120219	-0.0124608	-0.0341898	0.143916	0.198997	0.0447438	0.155361	0.00417777	0.130931	1.1014	1.0313	1.1822	1.0799	0.88529	0.93433	1.0602	1.1471
319	P0A7L8	rpmA	50S ribosomal protein L27	>sp|P0A7L8|RL27_ECOLI 50S ribosomal protein L27 OS=Escherichia coli (strain K12) GN=rpmA PE=1 SV=2	7	7	7	66.096	9.1244	85	48.2	47.1	48.2	47.1	48.2	47.1	48.2	48.2	47.1	47.1	40	38.8	40	38.8	38.8		0.364572	0.194717	0.256648	0.106348	-0.185195	0.275961	0.216858	0.252537	0.383497	0.373954	-0.0121699	0.0330882	0.371169	0.305912	0.476226	1.2018	1.1539	1.3471	0.97155	0.78152	1.0467	1.1205	1.2773
320	P0A7M2	rpmB	50S ribosomal protein L28	>sp|P0A7M2|RL28_ECOLI 50S ribosomal protein L28 OS=Escherichia coli (strain K12) GN=rpmB PE=1 SV=2	10	10	10	58.187	9.0064	78	70.5	57.7	46.2	46.2	47.4	47.4	47.4	38.5	34.6	46.2	57.7	47.4	56.4	34.6	44.9		0.495593	-0.0300593	0.486251	0.318924	0.311736	0.0546401	0.360758	0.282618	-0.0405562	0.386811	0.0473989	0.0736831	0.410124	0.140779	0.267835	1.3244	0.98887	1.5708	1.2257	1.0896	0.90239	1.2532	1.3292
321	P0A7M6	rpmC	50S ribosomal protein L29	>sp|P0A7M6|RL29_ECOLI 50S ribosomal protein L29 OS=Escherichia coli (strain K12) GN=rpmC PE=1 SV=1	2	2	2	150.31	7.2734	63	46	46	23.8	46	46	46	46	46	23.8	46	46	46	46	46	46		0.000721115	-0.0767215	0.49682	-0.3531	0.262914	-0.0494271	0.0210533	0.213627	0.304861	0.0973411	-0.04989	0.124328	0.051024	0.119821	0.144699	0.95007	0.94528	1.5345	0.77356	1.1196	0.85286	0.97944	1.2252
322	P0A7M9	rpmE	50S ribosomal protein L31	>sp|P0A7M9|RL31_ECOLI 50S ribosomal protein L31 OS=Escherichia coli (strain K12) GN=rpmE PE=1 SV=1	10	10	10	142.53	7.871	70	88.6	88.6	85.7	88.6	85.7	88.6	85.7	85.7	77.1	85.7	85.7	77.1	64.3	64.3	77.1		0.416407	0.0549179	1.14887	0.283211	-0.0748665	0.016639	0.386811	0.0968015	0.83762	0.144046	0.26111	0.211884	0.368042	0.173767	0.559051	1.2422	1.0224	2.4797	1.1128	0.83303	0.86211	1.2359	1.1451
323	P0A7N4	rpmF	50S ribosomal protein L32	>sp|P0A7N4|RL32_ECOLI 50S ribosomal protein L32 OS=Escherichia coli (strain K12) GN=rpmF PE=1 SV=2	4	4	4	91.891	6.4463	57	61.4	61.4	61.4	61.4	61.4	61.4	61.4	61.4	61.4	61.4	61.4	61.4	61.4	61.4	61.4		0.28948	0.359184	0.805788	0.0928839	-0.558878	0.24123	0.328032	0.416299	0.595695	0.27453	0.123004	0.110497	0.441696	0.410667	-0.0729987	1.1784	1.273	1.8194	0.97262	0.57429	1.0534	1.2225	1.4218
324	P0A7N9	rpmG	50S ribosomal protein L33	>sp|P0A7N9|RL33_ECOLI 50S ribosomal protein L33 OS=Escherichia coli (strain K12) GN=rpmG PE=1 SV=2	3	3	3	51.439	6.3715	55	40	40	40	40	40	40	50.9	40	27.3	40	40	40	40	40	40		-0.178731	-0.00956784	0.61372	0.387473	-0.0308255	0.0204844	0.0862402	0.586693	0.128161	1.07977	0.11703	0.0237522	0.297602	0.138028	0.0801119	0.82478	1.0127	1.6315	1.2715	0.79164	0.86436	1.0382	1.5529
325	P0A7P5	rpmH	50S ribosomal protein L34	>sp|P0A7P5|RL34_ECOLI 50S ribosomal protein L34 OS=Escherichia coli (strain K12) GN=rpmH PE=1 SV=1	3	3	3	12.334	5.3803	46	21.7	21.7	21.7	19.6	19.6	19.6	21.7	19.6	19.6	21.7	19.6	19.6	19.6	19.6	21.7		-0.461283	-0.217357	0.235972	0.55218	0.707613	-0.185245	0.0756011	-0.179678	-0.0818275	0.1149	-0.264634	-0.295075	0.0194884	0.0939657	0.0890913	0.67548	0.8411	1.3423	1.4014	1.3865	0.76589	1.0168	0.90176
326	P0A7Q1	rpmI	50S ribosomal protein L35	>sp|P0A7Q1|RL35_ECOLI 50S ribosomal protein L35 OS=Escherichia coli (strain K12) GN=rpmI PE=1 SV=2	1	1	1	3.0871	7.2888	65	0	0	0	0	0	20	0	0	0	0	0	20	0	0	0		NaN	NaN	NaN	NaN	NaN	NaN	NaN	NaN	NaN	NaN	NaN	NaN	NaN	NaN	NaN	NaN	NaN	NaN	NaN	NaN	NaN	NaN	NaN
327	P0A7R1	rplI	50S ribosomal protein L9	>sp|P0A7R1|RL9_ECOLI 50S ribosomal protein L9 OS=Escherichia coli (strain K12) GN=rplI PE=1 SV=1	15	15	15	166.65	15.769	149	86.6	86.6	86.6	81.2	86.6	86.6	82.6	81.9	85.9	81.9	81.9	86.6	81.9	69.8	69.1		0.0130691	-0.0021079	0.0922074	0.0968015	0.140517	-0.0572416	0.0779266	-0.00153008	0.0258793	0.116631	0.100036	0.0561673	-0.0352539	0.0920721	0.0659859	0.9809	1.0107	1.324	1.0613	0.95604	0.84031	1.0285	1.1473
328	P0A7R5	rpsJ	30S ribosomal protein S10	>sp|P0A7R5|RS10_ECOLI 30S ribosomal protein S10 OS=Escherichia coli (strain K12) GN=rpsJ PE=1 SV=1	10	10	10	146.08	11.735	103	66	61.2	61.2	61.2	61.2	61.2	61.2	61.2	61.2	52.4	52.4	52.4	52.4	52.4	45.6		-0.127557	0.0419438	0.206518	0.0475383	0.225028	-0.752874	-0.0754896	0.0676387	-0.0122717	-0.133717	-0.374692	0.170951	0.107822	-0.0912639	0.309525	0.86855	1.031	1.2804	0.98578	1.0809	0.52662	0.92667	1.1551
329	P0A7R9	rpsK	30S ribosomal protein S11	>sp|P0A7R9|RS11_ECOLI 30S ribosomal protein S11 OS=Escherichia coli (strain K12) GN=rpsK PE=1 SV=2	7	7	7	180.06	13.845	129	52.7	52.7	51.9	51.9	51.9	52.7	52.7	51.9	51.2	51.2	51.9	51.9	33.3	33.3	33.3		0.126048	0.0890913	0.0938305	0.0773797	0.242572	0.186374	0.0775164	0.157044	-0.000202008	0.0427844	0.0427844	0.119024	-0.140094	-0.219438	0.142871	1.0177	1.0653	1.2549	1.0019	1.0864	0.99067	1.025	1.1727
330	P0A7S3	rpsL	30S ribosomal protein S12	>sp|P0A7S3|RS12_ECOLI 30S ribosomal protein S12 OS=Escherichia coli (strain K12) GN=rpsL PE=1 SV=2	7	7	7	95.505	13.737	124	51.6	51.6	51.6	51.6	51.6	51.6	57.3	51.6	51.6	51.6	22.6	44.4	51.6	46	24.2		0.393526	0.149259	0.397803	0.398569	0.621806	0.217231	0.339821	0.243913	0.116365	0.325271	0.0976109	0.000432815	0.328032	-0.154281	0.397912	1.225	1.1047	1.4316	1.2722	1.2588	1.0155	1.2344	1.2876
331	P0A7S9	rpsM	30S ribosomal protein S13	>sp|P0A7S9|RS13_ECOLI 30S ribosomal protein S13 OS=Escherichia coli (strain K12) GN=rpsM PE=1 SV=2	13	13	13	186.9	13.099	118	67.8	67.8	67.8	67.8	67.8	69.5	67.8	67.8	67.8	67.8	67.8	67.8	67.8	67.8	67.8		-0.00888545	0.100843	0.0760118	0.0936954	0.041243	0.0779266	-0.0371327	-0.00242579	0.00417777	0.111699	-0.0361412	-0.0841197	-0.0305898	0.180275	0.162726	0.94251	1.0675	1.2256	1.0271	0.90206	0.91532	0.93716	1.1213
332	P0A7T3	rpsP	30S ribosomal protein S16	>sp|P0A7T3|RS16_ECOLI 30S ribosomal protein S16 OS=Escherichia coli (strain K12) GN=rpsP PE=1 SV=1	7	7	7	67.7	9.1904	82	73.2	58.5	58.5	58.5	58.5	73.2	58.5	58.5	58.5	58.5	58.5	58.5	58.5	58.5	58.5		0.117562	0.104739	0.0856966	0.136585	-0.282053	-0.000591656	-0.0135381	0.182565	0.0705267	0.00302647	0.0976109	0.0476779	0.00963388	0.115832	0.210763	1.0402	1.063	1.2864	1.0438	0.7362	0.8662	0.96755	1.0903
333	P0A7T7	rpsR	30S ribosomal protein S18	>sp|P0A7T7|RS18_ECOLI 30S ribosomal protein S18 OS=Escherichia coli (strain K12) GN=rpsR PE=1 SV=2	6	6	6	59.596	8.9863	75	50.7	42.7	42.7	42.7	42.7	42.7	56	42.7	42.7	42.7	50.7	42.7	42.7	42.7	42.7		0.0311129	0.148348	0.0603242	0.109026	0.200128	-0.000302979	0.549521	-0.118038	-0.0146599	0.0961269	0.0196308	0.196481	0.0405417	-0.0447318	-0.32648	0.97295	1.1088	1.1818	1.0247	1.0518	0.87948	1.4427	1.0368
334	P0A7U3	rpsS	30S ribosomal protein S19	>sp|P0A7U3|RS19_ECOLI 30S ribosomal protein S19 OS=Escherichia coli (strain K12) GN=rpsS PE=1 SV=2	9	9	9	89.414	10.43	92	69.6	57.6	60.9	57.6	57.6	57.6	65.2	57.6	57.6	57.6	69.6	57.6	57.6	57.6	56.5		0.29725	0.00475299	0.178237	0.104739	0.00920381	0.00906043	0.0110662	0.213005	0.132511	0.114767	0.0949116	0.0471196	0.0450235	0.177471	0.189034	1.1711	1.0012	1.3424	1.0401	0.93326	0.87267	0.98416	1.247
335	P0A7U7	rpsT	30S ribosomal protein S20	>sp|P0A7U7|RS20_ECOLI 30S ribosomal protein S20 OS=Escherichia coli (strain K12) GN=rpsT PE=1 SV=2	6	6	6	47.607	9.6843	87	40.2	40.2	35.6	35.6	40.2	40.2	35.6	40.2	35.6	35.6	43.7	35.6	35.6	42.5	34.5		0.0508847	0.0524158	0.238053	0.219215	0.288181	-0.037799	0.214	0.12618	0.145221	0.059909	-0.0711635	-0.024003	0.190931	0.162855	0.182565	0.98553	1.0466	1.3875	1.1306	1.0699	0.84764	1.131	1.1716
336	P0A7V0	rpsB	30S ribosomal protein S2	>sp|P0A7V0|RS2_ECOLI 30S ribosomal protein S2 OS=Escherichia coli (strain K12) GN=rpsB PE=1 SV=2	15	15	15	241	26.743	241	65.1	68	61	61	60.6	68	61	61	61	61	63.9	63.9	54.8	60.6	60.6		0.0497701	-0.0118061	0.0655723	0.216734	0.302992	0.105812	0.171847	0.117429	0.187388	0.139862	0.0368901	0.0112093	0.0529723	0.139993	0.108759	0.98312	0.9827	1.2926	1.1046	1.0089	0.93829	1.0936	1.2204
337	P0A7V3	rpsC	30S ribosomal protein S3	>sp|P0A7V3|RS3_ECOLI 30S ribosomal protein S3 OS=Escherichia coli (strain K12) GN=rpsC PE=1 SV=2	21	21	21	323.31	25.983	233	71.7	65.2	55.8	58.8	60.9	66.5	61.8	55.8	52.8	58.8	70.4	62.7	55.8	55.8	59.2		0.0753272	0.123004	0.091666	0.136323	0.00245056	0.350837	0.485633	0.317999	0.139077	0.138814	0.0549179	0.0655723	0.193456	0.0578315	0.319502	1.0241	1.0773	1.3108	1.0654	0.85359	1.095	1.369	1.3462
338	P0A7V8	rpsD	30S ribosomal protein S4	>sp|P0A7V8|RS4_ECOLI 30S ribosomal protein S4 OS=Escherichia coli (strain K12) GN=rpsD PE=1 SV=2	18	18	18	323.31	23.469	206	59.7	60.2	56.8	56.8	56.8	64.1	63.6	57.8	56.8	60.2	63.1	62.1	55.8	55.8	52.4		0.0194884	0.016639	0.123136	0.100978	0.111031	0.115965	0.0586628	0.0278618	-0.102605	0.169155	0.0941009	0.0366088	0.0112093	-0.0294113	0.154713	0.9317	0.9962	1.2892	1.0634	0.96445	0.95055	1.0334	1.1473
339	P0A7W1	rpsE	30S ribosomal protein S5	>sp|P0A7W1|RS5_ECOLI 30S ribosomal protein S5 OS=Escherichia coli (strain K12) GN=rpsE PE=1 SV=2	16	16	16	323.31	17.603	167	78.4	78.4	77.2	77.2	77.2	83.2	80.2	73.1	73.1	73.1	76	80.8	77.2	73.1	72.5		0.0721745	0.122871	0.279293	0.0852886	0.24245	-0.0723614	0.178492	0.128821	0.179256	0.203264	-0.0279102	0.130008	0.164271	0.0508847	0.169668	1.0084	1.0972	1.3747	1.0236	0.98041	0.8392	1.0937	1.194
340	P0A7W7	rpsH	30S ribosomal protein S8	>sp|P0A7W7|RS8_ECOLI 30S ribosomal protein S8 OS=Escherichia coli (strain K12) GN=rpsH PE=1 SV=2	14	14	14	166.9	14.126	130	77.7	72.3	72.3	72.3	72.3	80	72.3	72.3	66.9	66.9	72.3	72.3	66.9	66.9	66.9		0.0710762	0.165687	0.0596321	0.0409626	-0.0351209	-0.0333333	0.10541	0.0999011	0.202386	0.120617	-0.0682413	-0.0997418	0.166972	-0.0359489	0.165172	0.98778	1.0993	1.3256	1.0199	0.8308	0.86636	1.0759	1.1322
341	P0A7X3	rpsI	30S ribosomal protein S9	>sp|P0A7X3|RS9_ECOLI 30S ribosomal protein S9 OS=Escherichia coli (strain K12) GN=rpsI PE=1 SV=2	13	13	13	138.96	14.856	130	65.4	65.4	59.2	56.2	59.2	60	62.3	59.2	52.3	49.2	62.3	56.9	50	46.2	49.2		-0.00846457	0.0989585	0.195348	0.059909	0.228726	0.0392789	0.341644	0.225028	0.24062	0.0551957	0.114634	0.00302647	0.246226	0.00690831	0.12075	0.93316	1.0751	1.3224	1.0026	1.0461	0.91188	1.2263	1.2538
342	P0A7X6	rimM	Ribosome maturation factor RimM	>sp|P0A7X6|RIMM_ECOLI Ribosome maturation factor RimM OS=Escherichia coli (strain K12) GN=rimM PE=1 SV=1	7	7	7	132.4	20.605	182	44.5	24.2	24.2	29.1	36.3	40.7	31.3	31.3	31.3	24.2	31.3	31.3	22.5	15.4	15.4		0.107152	0.192447	0.188907	0.348232	-0.341738	0.0147838	0.180275	0.350497	0.47633	0.583904	0.11023	0.197865	-0.103798	0.0492126	0.568227	1.0026	1.1094	1.2176	1.1844	0.63934	0.88099	1.0661	1.2884
343	P0A7Y0	rnc	Ribonuclease 3	>sp|P0A7Y0|RNC_ECOLI Ribonuclease 3 OS=Escherichia coli (strain K12) GN=rnc PE=1 SV=1	10	10	10	48.348	25.55	226	25.2	32.3	22.1	20.8	21.2	29.2	25.7	20.8	16.4	12.8	17.3	25.2	12.8	12.8	12.8		0.110497	-0.00378479	0.0494913	0.356933	-0.116786	-0.00411755	-0.188102	-0.122397	-0.259271	-0.12945	-0.236248	-0.26285	-0.045089	-0.376732	-0.133907	1.0016	0.96971	1.0833	1.2629	0.82952	0.85083	0.83571	0.92463
344	P0A7Y8	rnpA	Ribonuclease P protein component	>sp|P0A7Y8|RNPA_ECOLI Ribonuclease P protein component OS=Escherichia coli (strain K12) GN=rnpA PE=1 SV=1	2	2	2	8.7496	13.789	119	13.4	0	0	0	0	0	0	0	0	0	9.2	9.2	9.2	0	0		NaN	NaN	NaN	NaN	NaN	NaN	NaN	NaN	NaN	NaN	NaN	NaN	NaN	NaN	NaN	NaN	NaN	NaN	NaN	NaN	NaN	NaN	NaN
345	P0A7Z0	rpiA	Ribose-5-phosphate isomerase A	>sp|P0A7Z0|RPIA_ECOLI Ribose-5-phosphate isomerase A OS=Escherichia coli (strain K12) GN=rpiA PE=1 SV=1	6	6	6	74.089	22.86	219	24.7	24.7	24.7	30.1	24.7	24.7	24.7	24.7	24.7	24.7	24.7	24.7	24.7	24.7	24.7		-0.299987	-0.228503	-0.0830954	0.136585	0.216113	0.0743684	0.0888201	-0.204433	0.0176369	-0.058518	0.0224743	-0.145015	-0.0889451	-0.257787	-0.174573	0.77091	0.8412	1.0155	1.0046	0.85922	0.8879	1.028	0.93691
346	P0A7Z4	rpoA	DNA-directed RNA polymerase subunit alpha	>sp|P0A7Z4|RPOA_ECOLI DNA-directed RNA polymerase subunit alpha OS=Escherichia coli (strain K12) GN=rpoA PE=1 SV=1	24	24	24	323.31	36.511	329	71.7	80.5	66.3	66.9	71.7	74.8	74.2	79	66.3	74.8	65.3	75.1	52.3	64.1	59.6		0.172359	0.0184917	0.0592169	0.0508847	0.120485	0.0454429	0.193078	0.153546	-0.0128538	0.0318186	0.0518593	0.0855606	0.00647761	-0.0742588	0.0272956	1.0174	1.0157	1.1662	0.9478	0.86584	0.89103	1.113	1.1505
347	P0A800	rpoZ	DNA-directed RNA polymerase subunit omega	>sp|P0A800|RPOZ_ECOLI DNA-directed RNA polymerase subunit omega OS=Escherichia coli (strain K12) GN=rpoZ PE=1 SV=1	7	7	7	167.48	10.236	91	69.2	94.5	94.5	94.5	69.2	69.2	69.2	69.2	94.5	94.5	14.3	22	40.7	49.5	22		-0.0198138	-0.0798592	0.139862	-0.108565	-0.182409	0.00532815	0.317767	-0.0745778	0.0603242	0.172487	NaN	0.0847447	-0.0374435	0.328377	1.10802	0.90109	0.90566	1.1873	0.87968	0.72932	0.86841	1.2139	1.0093
348	P0A805	frr	Ribosome-recycling factor	>sp|P0A805|RRF_ECOLI Ribosome-recycling factor OS=Escherichia coli (strain K12) GN=frr PE=1 SV=1	12	12	12	235.61	20.638	185	44.3	48.6	52.4	44.3	48.1	42.7	44.3	52.4	48.1	48.1	43.2	42.7	50.3	54.1	38.9		0.0935602	0.0850168	0.301471	0.325041	0.239398	-0.159106	0.248535	0.0274371	0.130272	0.684639	-0.0718155	-0.0287048	0.198117	0.0706641	0.286763	0.97795	1.0531	1.3318	1.1562	1.0725	0.79887	1.1413	1.0742
349	P0A809	ruvA	Holliday junction ATP-dependent DNA helicase RuvA	>sp|P0A809|RUVA_ECOLI Holliday junction ATP-dependent DNA helicase RuvA OS=Escherichia coli (strain K12) GN=ruvA PE=1 SV=1	2	2	2	13.078	22.085	203	6.4	6.4	5.9	5.9	0	6.4	6.4	6.4	0	0	0	5.9	0	0	0		NaN	NaN	NaN	NaN	NaN	NaN	NaN	NaN	NaN	NaN	NaN	NaN	NaN	NaN	NaN	NaN	NaN	NaN	NaN	NaN	NaN	NaN	NaN
350	P0A812	ruvB	Holliday junction ATP-dependent DNA helicase RuvB	>sp|P0A812|RUVB_ECOLI Holliday junction ATP-dependent DNA helicase RuvB OS=Escherichia coli (strain K12) GN=ruvB PE=1 SV=1	3	3	3	4.2676	37.173	336	0	2.4	0	3.6	0	0	0	0	0	2.4	0	0	0	0	0		NaN	NaN	NaN	NaN	NaN	NaN	NaN	NaN	NaN	NaN	NaN	NaN	NaN	NaN	NaN	NaN	NaN	NaN	NaN	NaN	NaN	NaN	NaN
351	P0A817	metK	S-adenosylmethionine synthase	>sp|P0A817|METK_ECOLI S-adenosylmethionine synthase OS=Escherichia coli (strain K12) GN=metK PE=1 SV=2	17	17	17	184.8	41.951	384	41.9	41.9	34.6	46.1	37.2	41.9	44	37	37.2	33.1	43.8	37.2	39.3	37.2	31.5		-0.122099	0.0777899	-0.226291	0.0301242	0.167872	-0.0182642	-0.0638917	-0.142337	-0.0634242	0.0381553	-0.0258379	-0.0551266	-0.0467422	-0.119166	-0.049442	0.83199	1.0224	0.93609	0.92348	0.95088	0.85936	0.92806	0.96811
352	P0A821	selA	L-seryl-tRNA(Sec) selenium transferase	>sp|P0A821|SELA_ECOLI L-seryl-tRNA(Sec) selenium transferase OS=Escherichia coli (strain K12) GN=selA PE=1 SV=1	5	5	5	7.9306	50.607	463	0	0	3	5.4	2.4	3	0	2.6	0	2.6	0	0	0	0	0		NaN	NaN	NaN	-0.713308	NaN	NaN	NaN	NaN	NaN	NaN	NaN	NaN	NaN	NaN	NaN	NaN	NaN	NaN	0.59965	NaN	NaN	NaN	NaN
353	P0A825	glyA	Serine hydroxymethyltransferase	>sp|P0A825|GLYA_ECOLI Serine hydroxymethyltransferase OS=Escherichia coli (strain K12) GN=glyA PE=1 SV=1	18	18	18	202.12	45.316	417	38.6	40.5	44.4	42.4	44.8	38.6	36	42.7	38.6	42.4	30.2	34.1	29.3	29	34.1		0.187641	0.0483758	-0.0103814	0.177727	0.182947	0.129613	0.214374	0.129217	-0.0520122	-0.181428	0.0216219	-0.0209112	-0.0882701	-0.37314	-0.287483	1.06	1.0236	1.1141	1.1007	1.0531	0.94738	1.1162	1.1401
354	P0A830	dctA	Aerobic C4-dicarboxylate transport protein	>sp|P0A830|DCTA_ECOLI Aerobic C4-dicarboxylate transport protein OS=Escherichia coli (strain K12) GN=dctA PE=1 SV=1	5	5	5	47.01	45.436	428	11.4	11.4	11.4	11.4	9.6	11.4	11.4	11.4	9.6	11.4	9.6	9.6	9.6	6.3	2.3		-0.65574	-0.4369	-0.355959	-0.132515	-0.753847	-1.03638	-0.317391	-0.584934	-0.602526	-0.542626	-0.500401	-0.594639	0.461424	NaN	NaN	0.58556	0.73579	0.84722	0.85599	0.4814	0.44247	0.76434	0.68547
355	P0A832	smpB	SsrA-binding protein	>sp|P0A832|SSRP_ECOLI SsrA-binding protein OS=Escherichia coli (strain K12) GN=smpB PE=1 SV=2	3	3	3	21.614	18.269	160	20	11.9	11.9	13.1	8.1	20	5	20	20	20	20	20	11.9	11.9	11.9		-0.139935	0.0353423	0.142871	NaN	NaN	0.0666747	NaN	0.281312	0.0528332	0.067088	0.429214	0.399226	-0.147346	-0.226004	0.222681	0.84902	1.0081	1.1838	NaN	NaN	0.90766	NaN	1.2119
356	P0A836	sucC	Succinyl-CoA ligase [ADP-forming] subunit beta	>sp|P0A836|SUCC_ECOLI Succinate--CoA ligase [ADP-forming] subunit beta OS=Escherichia coli (strain K12) GN=sucC PE=1 SV=1	26	26	26	323.31	41.392	388	42.8	58.8	58.2	57.2	64.2	42.3	60.8	58.2	61.9	58.2	51.5	59	57.2	62.9	63.9		-0.09068	-0.242482	-0.108254	0.0576928	0.256286	-0.0328757	0.00403388	0.0513026	-0.0463101	0.0554733	-0.209779	-0.204084	-0.265795	-0.255029	-0.103178	0.89036	0.84729	1.1104	1.032	1.0378	0.83263	0.97109	1.1163
357	P0A840	surE	5/3-nucleotidase SurE	>sp|P0A840|SURE_ECOLI 5/3-nucleotidase SurE OS=Escherichia coli (strain K12) GN=surE PE=1 SV=1	2	2	2	1.7376	26.9	253	0	0	6.7	0	0	0	0	0	0	0	0	0	0	0	5.1		NaN	NaN	NaN	NaN	NaN	NaN	NaN	NaN	NaN	NaN	NaN	NaN	NaN	NaN	NaN	NaN	NaN	NaN	NaN	NaN	NaN	NaN	NaN
358	P0A843	tatE	Sec-independent protein translocase protein TatE	>sp|P0A843|TATE_ECOLI Sec-independent protein translocase protein TatE OS=Escherichia coli (strain K12) GN=tatE PE=2 SV=1	1	1	1	1.9059	7.0242	67	0	16.4	0	0	16.4	0	0	0	0	0	0	16.4	16.4	0	0		NaN	NaN	NaN	NaN	NaN	NaN	NaN	NaN	NaN	NaN	NaN	NaN	NaN	NaN	NaN	NaN	NaN	NaN	NaN	NaN	NaN	NaN	NaN
359	P0A847	tgt	Queuine tRNA-ribosyltransferase	>sp|P0A847|TGT_ECOLI Queuine tRNA-ribosyltransferase OS=Escherichia coli (strain K12) GN=tgt PE=1 SV=1	15	15	15	136.85	42.593	375	36.5	31.7	20	13.9	25.3	43.2	35.5	30.9	2.4	15.5	35.5	28.5	15.2	8.3	2.4		0.183582	-0.00985837	0.184598	-0.217323	-0.211515	-0.0173002	0.153287	0.270589	NaN	-0.0370143	-0.0698758	-0.208411	0.275722	0.00288247	NaN	1.0314	0.97525	1.177	0.81323	0.72692	0.83332	1.069	1.267
360	P0A850	tig	Trigger factor	>sp|P0A850|TIG_ECOLI Trigger factor OS=Escherichia coli (strain K12) GN=tig PE=1 SV=1	37	37	37	323.31	48.192	432	60.2	64.4	64.1	60	59.7	64.6	64.6	64.4	64.6	64.4	56.5	61.3	56.2	61.3	56.5		-0.0142955	0.044464	0.0297002	0.139339	-0.0965606	0.0200577	0.0996318	0.00475299	0.0237522	0.0734089	0.0169242	-0.0426054	0.00432164	0.0927488	0.207893	0.93715	1.0397	1.1803	1.0501	0.77519	0.87589	1.0464	1.0978
361	P0A853	tnaA	Tryptophanase	>sp|P0A853|TNAA_ECOLI Tryptophanase OS=Escherichia coli (strain K12) GN=tnaA PE=1 SV=1	34	34	34	323.31	52.773	471	52.2	63.5	80	80	80	46.9	64.3	81.1	80	80	38.4	60.7	76.4	80	80		-0.0364815	-1.59044	-0.144983	0.121015	-0.42461	0.413594	-0.431015	-0.0903881	0.0250289	0.183582	-0.44385	-1.41066	-0.408857	0.0647449	0.10809	0.90905	0.3313	1.0467	1.0625	0.65798	1.1297	0.71802	1.0158
362	P0A855	tolB	Protein TolB	>sp|P0A855|TOLB_ECOLI Protein TolB OS=Escherichia coli (strain K12) GN=tolB PE=1 SV=1	14	14	14	307.94	45.955	430	39.8	35.6	39.5	43.7	37.7	37.2	35.8	39.5	39.5	45.3	34.9	39.5	39.5	39.5	36.3		0.0993626	0.0780633	-0.101598	-0.173092	-0.0185272	0.0284277	0.0761487	-0.0288225	-0.0805302	-0.154233	-0.0342933	0.0292761	-0.0503829	-0.352363	-0.329848	0.9931	1.0372	0.98867	0.8137	0.78468	0.89191	1.0259	1.0158
363	P0A858	tpiA	Triosephosphate isomerase	>sp|P0A858|TPIS_ECOLI Triosephosphate isomerase OS=Escherichia coli (strain K12) GN=tpiA PE=1 SV=1	16	16	16	323.31	26.972	255	52.9	52.9	62	52.9	51.4	74.1	52.9	56.1	65.1	74.1	54.9	38	39.6	52.2	52.2		0.127897	0.0497701	0.500802	0.179766	0.534062	0.021764	0.0897694	0.840765	0.621899	0.301705	0.0057592	0.110096	0.488104	0.56511	0.467488	1.0075	1.0009	1.6388	1.0836	1.2316	0.88115	1.0222	1.9037
364	P0A862	tpx	Thiol peroxidase	>sp|P0A862|TPX_ECOLI Thiol peroxidase OS=Escherichia coli (strain K12) GN=tpx PE=1 SV=2	7	7	7	323.31	17.835	168	58.9	58.9	58.9	58.9	58.9	58.9	58.9	58.9	58.9	58.9	58.3	58.9	58.9	58.9	58.9		0.383386	0.109026	-0.0063764	0.159758	-0.13174	-0.0144267	0.0703893	-0.0425014	0.0411028	0.00776951	0.0585243	0.0567222	-0.139617	-0.0939868	-0.0661706	1.2269	1.0787	1.1173	1.0915	0.77201	0.86225	1.0151	1.0566
365	P0A867	talA	Transaldolase A	>sp|P0A867|TALA_ECOLI Transaldolase A OS=Escherichia coli (strain K12) GN=talA PE=3 SV=1	28	28	26	323.31	35.658	316	44.6	11.7	71.8	72.2	60.1	43.7	14.6	61.4	72.2	70.6	29.1	7.9	41.1	49.7	66.5		-0.370042	0.660107	-0.638344	-0.656854	-0.128014	0.0313951	0.428678	-0.550782	-0.0514888	-0.112459	0.057277	-0.109079	-0.944277	-0.555439	-0.294668	0.71013	1.5425	0.68454	0.59126	0.77297	0.88181	1.2723	0.65993
366	P0A870	talB	Transaldolase B	>sp|P0A870|TALB_ECOLI Transaldolase B OS=Escherichia coli (strain K12) GN=talB PE=1 SV=2	23	21	21	323.31	35.219	317	71.3	74.8	74.8	74.8	80.1	67.2	74.8	74.8	74.8	74.8	65	65	71.3	59.9	65.6		-0.0734388	0.0163537	0.107286	0.26135	-0.115316	0.0522768	0.0614305	0.103263	0.120219	0.176961	0.00992034	-0.0376065	0.191563	0.184979	0.110764	0.89767	1.0015	1.2449	1.1475	0.8034	0.90056	1.0112	1.1655
367	P0A873	trmD	tRNA (guanine-N(1)-)-methyltransferase	>sp|P0A873|TRMD_ECOLI tRNA (guanine-N(1)-)-methyltransferase OS=Escherichia coli (strain K12) GN=trmD PE=1 SV=1	6	6	6	24.361	28.422	255	12.5	9.8	11.8	5.9	5.9	9	12.9	0	0	0	15.7	12.2	10.2	0	6.3		-0.278409	0.170566	-0.0421003	NaN	NaN	-0.0755656	-0.61363	NaN	NaN	NaN	0.097476	-0.234075	NaN	NaN	NaN	0.74844	1.1191	1.0417	NaN	NaN	0.84239	0.63628	NaN
368	P0A877	trpA	Tryptophan synthase alpha chain	>sp|P0A877|TRPA_ECOLI Tryptophan synthase alpha chain OS=Escherichia coli (strain K12) GN=trpA PE=1 SV=1	8	8	8	106.53	28.724	268	11.2	8.2	31.7	30.6	8.2	8.2	8.2	8.2	27.2	22.8	4.1	4.1	11.6	29.5	18.7		-0.139569	0.618051	-0.732404	-0.273884	0.0154976	0.791606	0.25411	0.33514	-1.09727	-0.869596	NaN	NaN	-0.169193	-0.806544	-0.524479	0.79992	1.4963	0.64347	0.73002	0.85596	1.5058	1.1585	1.2097
369	P0A879	trpB	Tryptophan synthase beta chain	>sp|P0A879|TRPB_ECOLI Tryptophan synthase beta chain OS=Escherichia coli (strain K12) GN=trpB PE=1 SV=2	12	12	12	101.77	42.983	397	9.6	12.3	30.5	23.2	15.4	11.6	5.3	14.6	34.3	26.4	0	7.3	2.8	33.2	23.7		0.188148	-0.545298	-0.886379	-0.44908	0.170438	-0.224469	-0.360064	-0.368253	-1.21987	-0.778878	NaN	-1.16378	NaN	-1.081	-0.585475	1.0197	0.66642	0.59727	0.65571	0.98831	0.77269	0.73877	0.82038
370	P0A884	thyA	Thymidylate synthase	>sp|P0A884|TYSY_ECOLI Thymidylate synthase OS=Escherichia coli (strain K12) GN=thyA PE=1 SV=1	7	7	7	71.1	30.479	264	10.2	13.3	10.2	19.7	13.3	13.3	18.2	18.2	13.3	25	13.3	18.2	10.2	10.2	13.3		0.00532815	0.0110662	-0.363939	-0.155148	0.391328	-0.262469	-0.15756	0.107152	-0.0866606	0.042084	0.153805	0.000721115	-0.143405	-0.160814	-0.0157242	0.94359	0.98095	0.82426	0.82267	1.1569	0.69912	0.8275	1.0964
371	P0A887	ubiE	Ubiquinone/menaquinone biosynthesis C-methyltransferase UbiE	>sp|P0A887|UBIE_ECOLI Ubiquinone/menaquinone biosynthesis C-methyltransferase UbiE OS=Escherichia coli (strain K12) GN=ubiE PE=1 SV=1	10	10	10	120.73	28.073	251	51.8	38.2	30.7	37.8	42.6	38.6	35.5	39.8	28.3	32.3	45.4	31.5	39.8	29.5	27.9		0.0219061	0.253263	0.630033	0.302173	1.03661	-0.163042	0.207393	0.754374	0.468844	0.340277	-0.054677	0.190804	0.792689	0.321351	0.393636	0.95263	1.147	1.6354	1.1264	1.6351	0.78028	1.1051	1.6986
372	P0A894	yhbJ	UPF0042 nucleotide-binding protein YhbJ	>sp|P0A894|RAPZ_ECOLI RNase adapter protein RapZ OS=Escherichia coli (strain K12) GN=rapZ PE=1 SV=1	4	4	4	8.5278	32.492	284	3.5	3.5	10.9	15.8	8.5	0	3.5	0	3.5	3.5	0	0	0	0	3.5		NaN	NaN	-0.185163	-0.425308	-0.0319019	NaN	NaN	NaN	NaN	NaN	NaN	NaN	NaN	NaN	NaN	NaN	NaN	0.91012	0.68555	0.76141	NaN	NaN	NaN
373	P0A898	ybeY	Endoribonuclease YbeY	>sp|P0A898|YBEY_ECOLI Endoribonuclease YbeY OS=Escherichia coli (strain K12) GN=ybeY PE=1 SV=1	1	1	1	15.823	17.525	155	9.7	9.7	9.7	9.7	9.7	9.7	9.7	9.7	9.7	9.7	0	9.7	0	9.7	0		NaN	NaN	NaN	NaN	NaN	NaN	NaN	NaN	NaN	NaN	NaN	NaN	NaN	NaN	NaN	NaN	NaN	NaN	NaN	NaN	NaN	NaN	NaN
374	P0A8A0	yebC	Probable transcriptional regulatory protein YebC	>sp|P0A8A0|YEBC_ECOLI Probable transcriptional regulatory protein YebC OS=Escherichia coli (strain K12) GN=yebC PE=1 SV=1	7	7	7	107.04	26.422	246	24	24	21.1	24	24	24.4	24	24.4	21.1	24	19.9	24	24	19.5	19.5		0.00129789	-0.000230819	-0.23618	0.15069	0.236217	-0.0213944	0.00288247	-0.111103	-0.197236	-0.219371	0.0585243	0.0392789	-0.14143	-0.278759	-0.237013	0.91195	0.97024	0.93844	1.0142	0.98049	0.84567	0.96152	0.9699
375	P0A8A2	yeeN	Probable transcriptional regulatory protein YeeN	>sp|P0A8A2|YEEN_ECOLI Probable transcriptional regulatory protein YeeN OS=Escherichia coli (strain K12) GN=yeeN PE=1 SV=1	5	5	5	39.018	25.867	238	12.6	12.6	8.4	11.8	12.6	16	11.8	16.4	20.6	17.2	11.8	16	16.4	11.8	11.8		-0.0999428	-0.0532691	0.141171	0.692516	0.332737	-0.0293672	0.198997	0.132248	0.0048968	0.343578	0.243669	0.105276	-0.156048	-0.111867	0.100574	0.86722	0.93191	1.1668	1.479	1.0031	0.85733	1.0902	1.153
376	P0A8A4	ppsR	Phosphoenolpyruvate synthase regulatory protein	>sp|P0A8A4|PSRP_ECOLI Phosphoenolpyruvate synthase regulatory protein OS=Escherichia coli (strain K12) GN=ppsR PE=1 SV=1	4	4	4	15.476	31.211	277	3.2	9.4	13.7	9.4	13.7	9.4	0	9.4	13.7	13.4	0	3.2	3.2	3.2	4.3		NaN	NaN	-0.571557	-0.0170375	-0.428644	0.293253	NaN	-0.302422	-0.259893	0.283566	NaN	NaN	NaN	NaN	NaN	NaN	NaN	0.70767	0.96282	0.65299	1.0579	NaN	0.82406
377	P0A8A8	rimP	Ribosome maturation factor RimP	>sp|P0A8A8|RIMP_ECOLI Ribosome maturation factor RimP OS=Escherichia coli (strain K12) GN=rimP PE=1 SV=2	2	2	2	9.9658	16.651	150	12	12	12	12	12	12	12	12	12	12	12	12	4.7	4.7	4.7		0.111699	-0.0566112	0.362778	0.146264	0.0629506	0.0183493	0.148869	0.1121	0.0350608	0.0928839	-0.131045	-0.275175	NaN	NaN	NaN	1.017	0.93969	1.4082	1.0008	0.819	0.87626	1.0728	1.0684
378	P0A8B2	yfcN	UPF0115 protein YfcN	>sp|P0A8B2|YFCN_ECOLI UPF0115 protein YfcN OS=Escherichia coli (strain K12) GN=yfcN PE=3 SV=1	3	3	3	3.9449	21.013	183	6.6	6.6	6.6	0	6.6	18	6.6	6.6	6.6	0	6.6	0	0	0	0		NaN	NaN	NaN	NaN	NaN	0.284751	NaN	NaN	NaN	NaN	NaN	NaN	NaN	NaN	NaN	NaN	NaN	NaN	NaN	NaN	1.0612	NaN	NaN
379	P0A8B5	ybaB	Nucleoid-associated protein YbaB	>sp|P0A8B5|YBAB_ECOLI Nucleoid-associated protein YbaB OS=Escherichia coli (strain K12) GN=ybaB PE=1 SV=1	5	5	5	149.94	12.015	109	51.4	44	44	44	51.4	51.4	51.4	51.4	51.4	51.4	51.4	51.4	33	51.4	51.4		-0.0773455	0.0781998	-0.0136692	-0.475234	-0.522364	0.343237	-0.057707	0.0176369	-0.153061	-0.0989381	0.153676	-0.153751	-0.0558162	0.229711	0.23585	0.87834	1.0338	1.0347	0.65349	0.54332	1.0767	0.92459	1.1033
380	P0A8C1	ybjQ	UPF0145 protein YbjQ	>sp|P0A8C1|YBJQ_ECOLI UPF0145 protein YbjQ OS=Escherichia coli (strain K12) GN=ybjQ PE=1 SV=1	3	3	3	30.344	11.437	107	19.6	19.6	19.6	13.1	19.6	19.6	6.5	19.6	19.6	19.6	6.5	6.5	19.6	19.6	19.6		0.245617	0.791606	0.0569996	0.626486	-0.381855	NaN	NaN	0.0528332	0.0206267	-0.245266	NaN	NaN	-0.431131	0.260026	0.0761487	1.0676	1.6584	1.1514	1.4052	0.64294	NaN	NaN	1.0784
381	P0A8D0	nrdR	Transcriptional repressor NrdR	>sp|P0A8D0|NRDR_ECOLI Transcriptional repressor NrdR OS=Escherichia coli (strain K12) GN=nrdR PE=1 SV=1	4	4	4	19.955	17.229	149	8.1	26.2	18.8	8.1	10.7	18.8	18.8	18.8	18.8	18.8	18.8	18.8	8.1	8.1	18.1		NaN	0.879627	0.175173	NaN	NaN	-0.24513	0.412944	-0.126832	0.104739	-0.03811	0.409364	0.0207689	NaN	NaN	-0.346261	NaN	1.768	1.1658	NaN	NaN	0.76147	1.2773	0.92859
382	P0A8D3	yaiI	UPF0178 protein YaiI	>sp|P0A8D3|YAII_ECOLI UPF0178 protein YaiI OS=Escherichia coli (strain K12) GN=yaiI PE=1 SV=1	1	1	1	15.136	16.969	152	9.9	9.9	9.9	9.9	9.9	9.9	9.9	0	0	0	9.9	0	0	9.9	0		NaN	NaN	NaN	NaN	NaN	NaN	NaN	NaN	NaN	NaN	NaN	NaN	NaN	NaN	NaN	NaN	NaN	NaN	NaN	NaN	NaN	NaN	NaN
383	P0A8D6	ymdB	O-acetyl-ADP-ribose deacetylase	>sp|P0A8D6|YMDB_ECOLI O-acetyl-ADP-ribose deacetylase OS=Escherichia coli (strain K12) GN=ymdB PE=1 SV=1	4	4	4	17.032	18.88	177	0	0	16.4	20.9	0	0	0	0	6.2	16.9	0	0	0	0	11.9		NaN	NaN	-0.641424	0.273337	NaN	NaN	NaN	NaN	NaN	-0.167912	NaN	NaN	NaN	NaN	NaN	NaN	NaN	0.6783	1.2694	NaN	NaN	NaN	NaN
384	P0A8E1	ycfP	UPF0227 protein YcfP	>sp|P0A8E1|YCFP_ECOLI UPF0227 protein YcfP OS=Escherichia coli (strain K12) GN=ycfP PE=1 SV=1	9	9	9	174.9	21.226	180	21.1	21.1	57.2	57.2	28.3	21.1	21.1	25	41.7	36.7	27.8	21.1	32.2	36.1	39.4		0.381948	-0.0157679	-0.187658	-0.148641	-0.3261	-0.0488151	0.193835	-0.00249806	-0.0269104	-0.116207	-0.182671	-0.172311	-0.334589	-0.11973	-0.184867	1.1899	0.95451	0.98278	0.79109	0.63403	0.83826	1.0815	1.0777
385	P0A8E5	yacL	UPF0231 protein YacL	>sp|P0A8E5|YACL_ECOLI UPF0231 protein YacL OS=Escherichia coli (strain K12) GN=yacL PE=1 SV=1	2	2	2	15.797	13.941	120	0	0	14.2	20	14.2	14.2	0	14.2	14.2	20	14.2	14.2	14.2	14.2	0		NaN	NaN	NaN	-0.201095	NaN	NaN	NaN	NaN	NaN	0.0935602	NaN	NaN	NaN	NaN	NaN	NaN	NaN	NaN	0.81646	NaN	NaN	NaN	NaN
386	P0A8E7	yajQ	UPF0234 protein YajQ	>sp|P0A8E7|YAJQ_ECOLI UPF0234 protein YajQ OS=Escherichia coli (strain K12) GN=yajQ PE=1 SV=2	11	11	11	102.61	18.344	163	55.8	55.8	53.4	55.8	66.3	55.8	55.8	53.4	55.8	53.4	45.4	45.4	45.4	45.4	45.4		0.106616	-0.0652495	0.0531114	-0.14011	-0.0321821	0.0157831	-0.0174171	0.171207	0.127501	0.0408223	0.040121	-0.00450825	-0.0632283	0.135272	0.0648829	1.0149	0.94566	1.1872	0.87562	0.84973	0.8676	0.95582	1.1622
387	P0A8F0	upp	Uracil phosphoribosyltransferase	>sp|P0A8F0|UPP_ECOLI Uracil phosphoribosyltransferase OS=Escherichia coli (strain K12) GN=upp PE=1 SV=1	11	11	11	243.6	22.533	208	67.8	57.2	45.7	49.5	57.2	57.2	57.2	56.7	45.2	49	67.8	67.8	34.1	53.4	41.8		0.0919367	0.088413	-0.184687	-0.194625	0.1145	-0.0486957	0.0180643	-0.0901578	-0.126266	-0.20568	-0.00157338	-0.103922	-0.181935	-0.281579	-0.134952	0.99285	1.0314	0.95598	0.79813	0.91262	0.82557	0.97997	0.94631
388	P0A8F4	udk	Uridine kinase	>sp|P0A8F4|URK_ECOLI Uridine kinase OS=Escherichia coli (strain K12) GN=udk PE=3 SV=1	7	7	7	51.978	24.353	213	28.6	29.6	14.1	15	18.3	36.6	28.2	26.3	7.5	22.1	26.3	26.3	9.9	3.3	14.1		0.0187766	-0.10183	-0.371217	-0.303294	0.341303	-0.0529249	-0.146499	-0.0452826	-0.326516	-0.436139	0.102322	-0.0871049	-0.598938	NaN	-0.361843	0.92475	0.93077	0.81088	0.78986	1.0702	0.84028	0.86249	0.92504
389	P0A8F8	uvrB	UvrABC system protein B	>sp|P0A8F8|UVRB_ECOLI UvrABC system protein B OS=Escherichia coli (strain K12) GN=uvrB PE=1 SV=2	9	9	9	34.865	76.225	673	1.6	1.6	5.2	11	1.6	2.8	0	1.6	6.1	8.3	0	1.6	1.2	2.8	3		NaN	NaN	-0.161427	0.142609	NaN	-0.318632	NaN	NaN	0.251446	0.0350608	NaN	NaN	NaN	-0.0982584	NaN	NaN	NaN	0.96369	1.0235	NaN	0.69459	NaN	NaN
390	P0A8G0	uvrC	UvrABC system protein C	>sp|P0A8G0|UVRC_ECOLI UvrABC system protein C OS=Escherichia coli (strain K12) GN=uvrC PE=1 SV=1	4	4	4	4.1194	68.187	610	0	0	2.1	1.5	4.4	0	0	2.3	0	0	0	0	2.3	2.3	0		NaN	NaN	NaN	NaN	NaN	NaN	NaN	NaN	NaN	NaN	NaN	NaN	NaN	NaN	NaN	NaN	NaN	NaN	NaN	NaN	NaN	NaN	NaN
391	P0A8G3	uxaC	Uronate isomerase	>sp|P0A8G3|UXAC_ECOLI Uronate isomerase OS=Escherichia coli (strain K12) GN=uxaC PE=2 SV=1	18	18	18	125.2	53.987	470	4.7	11.7	37.2	20.4	22.3	8.9	4.7	17	28.1	24.3	7	6.4	15.3	17	17.2		NaN	-0.0858948	0.41045	0.517729	-0.0404672	0.0821575	NaN	0.0655723	0.0567222	0.238175	-0.765425	-0.414634	0.430821	0.388465	0.406101	NaN	0.91646	1.4587	1.3184	0.77415	0.91982	NaN	1.0633
392	P0A8G6	wrbA	NAD(P)H dehydrogenase (quinone)	>sp|P0A8G6|NQOR_ECOLI NAD(P)H dehydrogenase (quinone) OS=Escherichia coli (strain K12) GN=wrbA PE=1 SV=2	11	11	11	323.31	20.845	198	57.6	57.6	57.6	57.6	57.6	57.6	57.6	53.5	66.2	53.5	66.2	44.9	35.9	66.2	66.2		-0.216099	-0.00382825	-0.346591	-0.0866912	-0.480982	0.14991	0.0236102	-0.782	0.0247452	-0.0643441	0.221815	0.00662125	-0.461462	0.121413	-0.157013	0.81198	0.97287	0.89692	0.89142	0.57592	0.96462	0.97304	0.58165
393	P0A8H6	yihI	Der GTPase-activating protein YihI	>sp|P0A8H6|YIHI_ECOLI Der GTPase-activating protein YihI OS=Escherichia coli (strain K12) GN=yihI PE=1 SV=1	2	2	2	7.7259	19.059	169	11.8	11.8	11.8	11.8	11.8	5.9	5.9	5.9	5.9	11.8	5.9	5.9	0	0	0		-0.101954	-0.360138	NaN	-0.182442	0.690909	NaN	NaN	NaN	NaN	-0.32724	NaN	NaN	NaN	NaN	NaN	0.85309	0.76402	NaN	0.79597	1.3422	NaN	NaN	NaN
394	P0A8I3	yaaA	UPF0246 protein YaaA	>sp|P0A8I3|YAAA_ECOLI UPF0246 protein YaaA OS=Escherichia coli (strain K12) GN=yaaA PE=1 SV=1	6	6	6	24.815	29.585	258	5.4	12.8	4.7	11.6	5.4	7.4	10.9	2.7	4.7	2.7	11.6	16.3	0	3.5	7		NaN	-0.432104	NaN	-0.422153	NaN	-0.251504	-0.130571	NaN	NaN	NaN	-0.0201356	-0.159541	NaN	NaN	NaN	NaN	0.71837	NaN	0.73865	NaN	0.72798	0.86401	NaN
395	P0A8I5	trmB	tRNA (guanine-N(7)-)-methyltransferase	>sp|P0A8I5|TRMB_ECOLI tRNA (guanine-N(7)-)-methyltransferase OS=Escherichia coli (strain K12) GN=trmB PE=1 SV=1	7	7	7	53.242	27.307	239	22.6	29.7	9.6	27.6	22.6	25.9	34.7	16.7	20.9	29.7	18	25.1	13	13	18		0.151989	-0.162218	-0.124755	-0.149665	-0.0521917	0.101919	-0.234075	-0.144377	-0.293235	-0.293801	0.263996	0.107286	-0.398246	-0.407115	-0.367471	1.0361	0.86814	0.96041	0.81907	0.83017	0.97304	0.81524	0.9379
396	P0A8I8	rlmH	Ribosomal RNA large subunit methyltransferase H	>sp|P0A8I8|RLMH_ECOLI Ribosomal RNA large subunit methyltransferase H OS=Escherichia coli (strain K12) GN=rlmH PE=1 SV=1	3	3	3	20.337	17.341	155	21.3	21.3	7.1	0	8.4	14.2	14.2	0	0	0	15.5	15.5	7.1	0	0		-0.0441219	-0.0531943	NaN	NaN	NaN	-0.262452	0.017922	NaN	NaN	NaN	0.153027	NaN	NaN	NaN	NaN	0.88187	0.90712	NaN	NaN	NaN	0.70677	0.97034	NaN
397	P0A8J4	ybeD	UPF0250 protein YbeD	>sp|P0A8J4|YBED_ECOLI UPF0250 protein YbeD OS=Escherichia coli (strain K12) GN=ybeD PE=1 SV=1	4	4	4	34.525	9.8272	87	17.2	17.2	17.2	17.2	17.2	33.3	33.3	17.2	48.3	17.2	33.3	33.3	17.2	17.2	17.2		-0.377838	-0.245266	0.29772	0.347325	0.209765	-0.104387	0.0443242	0.198243	-0.162073	0.460376	-0.6814	0.0458623	NaN	0.174534	-0.233803	0.70408	0.83228	1.2827	1.1549	0.97185	0.80444	0.97737	1.2076
398	P0A8J8	rhlB	ATP-dependent RNA helicase RhlB	>sp|P0A8J8|RHLB_ECOLI ATP-dependent RNA helicase RhlB OS=Escherichia coli (strain K12) GN=rhlB PE=1 SV=2	14	14	14	93.414	47.125	421	25.9	29	32.5	27.1	22.3	23.3	25.2	16.6	16.6	16.4	11.9	26.4	17.6	25.7	17.6		0.421479	0.227248	0.559051	0.375401	0.586789	0.215989	0.0695647	0.741143	0.491494	0.148218	0.0473989	0.182947	0.522156	0.588421	0.48419	1.2423	1.1506	1.636	1.1735	1.1915	0.97373	1.0079	1.7438
399	P0A8K1	psd	Phosphatidylserine decarboxylase proenzyme;Phosphatidylserine decarboxylase alpha chain;Phosphatidylserine decarboxylase beta chain	>sp|P0A8K1|PSD_ECOLI Phosphatidylserine decarboxylase proenzyme OS=Escherichia coli (strain K12) GN=psd PE=1 SV=1	6	6	6	26.398	35.934	322	10.2	11.8	15.5	11.8	13	0	6.8	12.4	8.4	18	7.1	3.4	0	9	12.4		-0.441282	-0.203352	-0.435866	-0.013975	0.768417	NaN	NaN	0.10017	0	-0.110231	-0.460945	NaN	NaN	-0.0456846	-0.177686	0.66621	0.80538	0.78798	0.89787	1.4746	NaN	NaN	1.0608
400	P0A8L1	serS	Serine--tRNA ligase	>sp|P0A8L1|SYS_ECOLI Serine--tRNA ligase OS=Escherichia coli (strain K12) GN=serS PE=1 SV=1	21	21	21	323.31	48.413	430	55.8	51.2	50.5	48.6	42.6	48.6	53	50.2	53	50.2	41.9	46.7	46.5	45.6	39.5		-0.123481	0.353888	0.159113	0.0720372	-0.107337	-0.0114861	0.0394191	0.0694271	-0.014179	-0.0609841	0.0930192	0.062398	0.133169	0.0908535	0.300768	0.85739	1.2448	1.2151	0.95813	0.72751	0.8599	0.98304	1.0611
401	P0A8M0	asnS	Asparagine--tRNA ligase	>sp|P0A8M0|SYN_ECOLI Asparagine--tRNA ligase OS=Escherichia coli (strain K12) GN=asnS PE=1 SV=2	25	25	25	276.87	52.57	466	45.9	42.1	44.2	42.1	42.3	43.6	45.1	43.6	47	41.8	42.3	40.6	43.3	41	37.3		-0.0831259	-0.0399035	-0.147921	-0.0358454	0.0100636	-0.0712545	-0.0725738	-0.148913	-0.127258	-0.0189803	0.00403388	0.0257376	-0.176707	-0.04989	-0.0360377	0.87768	0.96564	1.009	0.90613	0.80577	0.8091	0.90842	0.94393
402	P0A8M3	thrS	Threonine--tRNA ligase	>sp|P0A8M3|SYT_ECOLI Threonine--tRNA ligase OS=Escherichia coli (strain K12) GN=thrS PE=1 SV=1	30	30	30	248.44	74.013	642	35	42.2	39.4	29.8	42.7	31.8	36.8	28	29.4	31	28.7	30.4	22.6	19.2	21.5		-0.109063	0.0926134	-0.21677	0.292075	-0.0375324	0.101919	0.0368901	-0.152917	-0.272175	0.0116388	-0.0634091	0.051024	-0.147538	-0.132689	-0.135111	0.88111	1.0348	0.92715	1.1128	0.82602	0.92062	0.98836	0.9269
403	P0A8M6	yeeX	UPF0265 protein YeeX	>sp|P0A8M6|YEEX_ECOLI UPF0265 protein YeeX OS=Escherichia coli (strain K12) GN=yeeX PE=1 SV=1	3	3	3	46.819	12.778	109	38.5	38.5	38.5	38.5	38.5	38.5	38.5	38.5	38.5	38.5	38.5	38.5	38.5	38.5	38.5		-0.475635	-0.0870743	-0.324871	-0.308216	-0.420241	-0.273047	-0.482936	-0.732764	-0.620978	-0.331137	-0.207778	-0.259133	-0.548396	-0.521784	-0.226915	0.66555	0.9209	0.87232	0.72326	0.61002	0.72869	0.68889	0.65126
404	P0A8N0	matP	Macrodomain Ter protein	>sp|P0A8N0|MATP_ECOLI Macrodomain Ter protein OS=Escherichia coli (strain K12) GN=matP PE=1 SV=1	2	2	2	4.6838	17.693	150	0	0	0	8	0	0	0	0	0	6.7	0	0	0	0	0		NaN	NaN	NaN	NaN	NaN	NaN	NaN	NaN	NaN	NaN	NaN	NaN	NaN	NaN	NaN	NaN	NaN	NaN	NaN	NaN	NaN	NaN	NaN
405	P0A8N3	lysS	Lysine--tRNA ligase	>sp|P0A8N3|SYK1_ECOLI Lysine--tRNA ligase OS=Escherichia coli (strain K12) GN=lysS PE=1 SV=2	40	40	28	323.31	57.603	505	60.6	55.8	57	51.7	57.2	59.2	61.2	54.5	54.9	51.1	55.6	54.1	53.3	52.5	46.5		-0.0107156	0.0779266	0.113034	0.132116	0.0586628	-0.0437054	-0.0785789	0.0803847	-0.0237684	-0.0224636	0.0308304	-0.0541826	0.105678	-0.0752312	0.225768	0.93703	1.0333	1.1544	0.99387	0.84606	0.824	0.91054	1.1084
406	P0A8N5	lysU	Lysine--tRNA ligase, heat inducible	>sp|P0A8N5|SYK2_ECOLI Lysine--tRNA ligase, heat inducible OS=Escherichia coli (strain K12) GN=lysU PE=1 SV=2	36	24	24	323.31	57.826	505	56.2	52.5	53.3	52.1	54.9	58.6	52.3	51.9	51.1	48.5	54.5	52.3	52.1	56	52.3		0.0271541	0.00532815	0.734569	0.643764	0.673918	-0.00546373	-0.0868444	0.392977	0.467071	0.473112	-0.159557	-0.0611045	0.785341	0.854554	0.755486	0.9674	0.99908	1.8222	1.4592	1.275	0.8552	0.90528	1.3865
407	P0A8N7	epmA	Elongation factor P--(R)-beta-lysine ligase	>sp|P0A8N7|EPMA_ECOLI Elongation factor P--(R)-beta-lysine ligase OS=Escherichia coli (strain K12) GN=epmA PE=1 SV=1	3	3	3	19.831	36.976	325	10.5	8.3	0	0	0	3.4	8.3	0	0	0	3.4	3.4	3.4	0	0		-0.0490091	NaN	NaN	NaN	NaN	NaN	-0.383228	NaN	NaN	NaN	NaN	NaN	NaN	NaN	NaN	0.8851	NaN	NaN	NaN	NaN	NaN	0.7417	NaN
408	P0A8P3	yggX	Probable Fe(2+)-trafficking protein	>sp|P0A8P3|FETP_ECOLI Probable Fe(2+)-trafficking protein OS=Escherichia coli (strain K12) GN=yggX PE=1 SV=2	5	5	5	95.182	10.952	91	50.5	50.5	50.5	50.5	41.8	50.5	41.8	59.3	50.5	59.3	41.8	50.5	50.5	50.5	50.5		-0.379357	0.238053	0.226508	-0.0879633	0.0801119	0.0440444	0.072586	0.127501	0.0437644	0.0915306	-0.0971623	0.0194884	0.284988	0.228234	-0.0530147	0.70242	1.1088	1.2084	0.94345	0.88795	0.89595	0.99864	1.1735
409	P0A8P6	xerC	Tyrosine recombinase XerC	>sp|P0A8P6|XERC_ECOLI Tyrosine recombinase XerC OS=Escherichia coli (strain K12) GN=xerC PE=1 SV=1	2	2	2	1.6604	33.867	298	0	0	3.4	0	0	0	3.4	0	0	0	12.4	0	0	0	0		NaN	NaN	NaN	NaN	NaN	NaN	NaN	NaN	NaN	NaN	NaN	NaN	NaN	NaN	NaN	NaN	NaN	NaN	NaN	NaN	NaN	NaN	NaN
410	P0A8Q0	frdC	Fumarate reductase subunit C	>sp|P0A8Q0|FRDC_ECOLI Fumarate reductase subunit C OS=Escherichia coli (strain K12) GN=frdC PE=1 SV=1	2	2	2	2.9019	15.015	131	6.1	6.1	6.1	6.1	6.1	6.1	6.1	13.7	6.1	6.1	6.1	6.1	6.1	6.1	6.1		NaN	NaN	NaN	NaN	NaN	NaN	NaN	NaN	NaN	NaN	NaN	NaN	NaN	NaN	NaN	NaN	NaN	NaN	NaN	NaN	NaN	NaN	NaN
411	P0A8Q6	clpS	ATP-dependent Clp protease adapter protein ClpS	>sp|P0A8Q6|CLPS_ECOLI ATP-dependent Clp protease adapter protein ClpS OS=Escherichia coli (strain K12) GN=clpS PE=1 SV=1	2	2	2	1.3472	12.179	106	7.5	0	0	0	0	7.5	0	0	0	13.2	0	0	0	0	0		NaN	NaN	NaN	NaN	NaN	NaN	NaN	NaN	NaN	NaN	NaN	NaN	NaN	NaN	NaN	NaN	NaN	NaN	NaN	NaN	NaN	NaN	NaN
412	P0A8R0	rraA	Regulator of ribonuclease activity A	>sp|P0A8R0|RRAA_ECOLI Regulator of ribonuclease activity A OS=Escherichia coli (strain K12) GN=rraA PE=1 SV=1	4	4	4	26.455	17.36	161	6.8	0	19.3	19.9	13.7	0	0	0	6.8	13.7	0	0	0	13.7	0		NaN	NaN	-0.280054	-0.0373251	-0.481465	NaN	NaN	NaN	NaN	-0.48072	NaN	NaN	NaN	0.255803	NaN	NaN	NaN	0.88935	0.91495	0.66617	NaN	NaN	NaN
413	P0A8R7	ycjF	UPF0283 membrane protein YcjF	>sp|P0A8R7|YCJF_ECOLI UPF0283 membrane protein YcjF OS=Escherichia coli (strain K12) GN=ycjF PE=1 SV=1	2	2	2	6.6395	39.392	353	0	4	0	4	0	0	0	0	0	0	0	0	0	0	0		NaN	NaN	NaN	NaN	NaN	NaN	NaN	NaN	NaN	NaN	NaN	NaN	NaN	NaN	NaN	NaN	NaN	NaN	NaN	NaN	NaN	NaN	NaN
414	P0A8S1	iciA	Chromosome initiation inhibitor	>sp|P0A8S1|ARGP_ECOLI HTH-type transcriptional regulator ArgP OS=Escherichia coli (strain K12) GN=argP PE=1 SV=1	5	5	5	5.4863	33.471	297	0	3.7	6.4	2.7	7.4	0	0	7.4	3.4	3.4	0	0	3.4	0	0		NaN	NaN	NaN	NaN	-0.932141	NaN	NaN	NaN	NaN	NaN	NaN	NaN	NaN	NaN	NaN	NaN	NaN	NaN	NaN	0.5297	NaN	NaN	NaN
415	P0A8S5	uspB	Universal stress protein B	>sp|P0A8S5|USPB_ECOLI Universal stress protein B OS=Escherichia coli (strain K12) GN=uspB PE=1 SV=1	2	2	2	2.3489	13.027	111	0	0	0	6.3	0	0	0	0	0	0	0	0	0	6.3	14.4		NaN	NaN	NaN	NaN	NaN	NaN	NaN	NaN	NaN	NaN	NaN	NaN	NaN	NaN	-1.22061	NaN	NaN	NaN	NaN	NaN	NaN	NaN	NaN
416	P0A8T1	prmA	Ribosomal protein L11 methyltransferase	>sp|P0A8T1|PRMA_ECOLI Ribosomal protein L11 methyltransferase OS=Escherichia coli (strain K12) GN=prmA PE=1 SV=1	4	4	4	22.948	31.877	293	17.1	14.3	14.3	9.6	14.3	9.6	9.6	5.1	9.9	0	17.1	17.1	9.6	5.1	5.1		0.1145	0.229834	-0.516532	-0.408838	0.0677764	0.0633648	-0.108814	NaN	-0.434754	NaN	-0.328236	-0.0963909	-0.140205	NaN	NaN	1.0047	1.1533	0.7703	0.72416	0.82205	0.90143	0.8778	NaN
417	P0A8T7	rpoC	DNA-directed RNA polymerase subunit beta	>sp|P0A8T7|RPOC_ECOLI DNA-directed RNA polymerase subunit beta OS=Escherichia coli (strain K12) GN=rpoC PE=1 SV=1	76	76	76	323.31	155.16	1407	48.1	52	42	40.7	43.1	50.2	47.5	44.1	41.2	39.7	49.4	44.3	41.6	40.7	38.2		-0.00694164	0.0592169	0.0139266	-0.0368367	0.193961	0.00748262	0.0384361	0.177982	-0.0725435	-0.0347662	0.054779	0.0274371	0.147828	-0.0647967	-0.0669562	0.92866	1.0443	1.132	0.89273	0.96303	0.8727	0.99174	1.155
418	P0A8U0	syd	Protein Syd	>sp|P0A8U0|SYDP_ECOLI Protein Syd OS=Escherichia coli (strain K12) GN=syd PE=1 SV=1	2	2	2	2.4905	20.708	181	0	0	0	0	0	5.5	0	0	0	5.5	0	7.7	0	0	0		NaN	NaN	NaN	NaN	NaN	NaN	NaN	NaN	NaN	NaN	NaN	NaN	NaN	NaN	NaN	NaN	NaN	NaN	NaN	NaN	NaN	NaN	NaN
419	P0A8U6	metJ	Met repressor	>sp|P0A8U6|METJ_ECOLI Met repressor OS=Escherichia coli (strain K12) GN=metJ PE=1 SV=2	5	5	5	13.765	12.141	105	24.8	23.8	34.3	23.8	24.8	34.3	33.3	34.3	34.3	34.3	23.8	23.8	8.6	23.8	34.3		-0.22006	-0.130192	0.405557	-0.652924	0.0795658	0.0812032	-0.319784	0.439144	0.31742	0.458697	-0.0958512	0.179129	NaN	0.474877	0.485427	0.75474	0.89292	1.3938	0.60426	0.86845	0.91258	0.77252	1.4274
420	P0A8V2	rpoB	DNA-directed RNA polymerase subunit beta	>sp|P0A8V2|RPOB_ECOLI DNA-directed RNA polymerase subunit beta OS=Escherichia coli (strain K12) GN=rpoB PE=1 SV=1	77	77	77	323.31	150.63	1342	52.4	56.3	50	47.5	49.6	54.5	53.7	47.8	47.8	44.9	51.3	50.7	47.2	45.7	46.6		-0.030133	0.0329472	0.0661237	0.0129261	0.0551957	-0.0177822	0.0611541	0.0756011	-0.0525059	-0.0235337	0.0190613	-0.0279544	0.141694	-0.00858066	0.0251707	0.90862	1.0113	1.1189	0.93373	0.87672	0.85002	1.0016	1.1072
421	P0A8V6	fadR	Fatty acid metabolism regulator protein	>sp|P0A8V6|FADR_ECOLI Fatty acid metabolism regulator protein OS=Escherichia coli (strain K12) GN=fadR PE=1 SV=2	5	5	5	8.7837	26.968	239	0	12.1	0	3.8	3.8	0	11.3	0	0	3.8	0	4.2	0	0	0		NaN	-0.0457441	NaN	NaN	NaN	NaN	NaN	NaN	NaN	NaN	NaN	NaN	NaN	NaN	NaN	NaN	0.93851	NaN	NaN	NaN	NaN	NaN	NaN
422	P0A8W0	nanR	Transcriptional regulator NanR	>sp|P0A8W0|NANR_ECOLI HTH-type transcriptional repressor NanR OS=Escherichia coli (strain K12) GN=nanR PE=1 SV=1	3	3	3	8.8141	29.524	263	6.1	6.1	0	0	0	6.1	0	3.8	0	6.1	6.1	0	0	0	0		NaN	NaN	NaN	NaN	NaN	NaN	NaN	NaN	NaN	NaN	NaN	NaN	NaN	NaN	NaN	NaN	NaN	NaN	NaN	NaN	NaN	NaN	NaN
423	P0A8W2	slyA	Transcriptional regulator SlyA	>sp|P0A8W2|SLYA_ECOLI Transcriptional regulator SlyA OS=Escherichia coli (strain K12) GN=slyA PE=3 SV=1	4	4	4	20.948	16.353	144	15.3	15.3	15.3	28.5	15.3	0	7.6	7.6	7.6	20.8	7.6	15.3	0	15.3	15.3		-0.274128	NaN	NaN	0.0606008	NaN	NaN	NaN	NaN	NaN	-0.542395	NaN	-0.429284	NaN	-0.158671	-0.163042	0.75483	NaN	NaN	0.95535	NaN	NaN	NaN	NaN
424	P0A8W5	yqgE	UPF0301 protein YqgE	>sp|P0A8W5|YQGE_ECOLI UPF0301 protein YqgE OS=Escherichia coli (strain K12) GN=yqgE PE=1 SV=1	3	3	3	9.1356	20.686	187	5.9	5.9	5.9	5.9	5.9	5.9	14.4	0	0	5.9	14.4	19.8	0	0	0		NaN	NaN	NaN	NaN	NaN	NaN	-0.205763	NaN	NaN	NaN	0.0806577	0.0469799	NaN	NaN	NaN	NaN	NaN	NaN	NaN	NaN	NaN	0.82264	NaN
425	P0A8W8	yfbU	UPF0304 protein YfbU	>sp|P0A8W8|YFBU_ECOLI UPF0304 protein YfbU OS=Escherichia coli (strain K12) GN=yfbU PE=1 SV=1	12	12	12	83.59	19.536	164	52.4	39	63.4	63.4	64	62.8	51.8	59.8	63.4	56.7	50.6	62.8	55.5	67.7	68.3		0.154065	0.116365	-0.236622	-0.0961287	0.0553346	0.124196	0.169412	-0.0292052	-0.111134	-0.110044	0.0788831	0.00848693	-0.216619	-0.210012	-0.16694	1.0375	1.0574	0.93804	0.85717	0.83066	0.95261	1.0625	1.0401
426	P0A8X0	yjgA	UPF0307 protein YjgA	>sp|P0A8X0|YJGA_ECOLI UPF0307 protein YjgA OS=Escherichia coli (strain K12) GN=yjgA PE=1 SV=1	6	6	6	22.902	21.359	183	18	18	18.6	24.6	15.3	23.5	18	18	17.5	23.5	14.2	12	9.8	18	17.5		-0.0664727	-0.143962	0.535257	0.354678	0.386921	-0.163219	-0.0822093	0.356144	0.465609	0.332278	0.259182	0.147828	0.00992034	0.444773	0.113967	0.86652	0.88545	1.596	1.2782	1.1377	0.77077	0.90458	1.3761
427	P0A8X2	yceI	Protein YceI	>sp|P0A8X2|YCEI_ECOLI Protein YceI OS=Escherichia coli (strain K12) GN=yceI PE=1 SV=1	6	6	6	15.528	20.912	191	0	0	11.5	32.5	0	0	0	6.3	6.3	22.5	0	0	9.9	4.7	13.6		NaN	NaN	NaN	-0.198974	NaN	NaN	NaN	NaN	NaN	-0.520211	NaN	NaN	NaN	NaN	NaN	NaN	NaN	NaN	0.86592	NaN	NaN	NaN	NaN
428	P0A8Y1	yjjG	Pyrimidine 5-nucleotidase YjjG	>sp|P0A8Y1|YJJG_ECOLI Pyrimidine 5-nucleotidase YjjG OS=Escherichia coli (strain K12) GN=yjjG PE=1 SV=1	1	1	1	6.0869	25.3	225	6.2	0	0	0	0	0	6.2	0	0	0	6.2	6.2	0	0	0		NaN	NaN	NaN	NaN	NaN	NaN	NaN	NaN	NaN	NaN	NaN	NaN	NaN	NaN	NaN	NaN	NaN	NaN	NaN	NaN	NaN	NaN	NaN
429	P0A8Y3	yihX	Alpha-D-glucose-1-phosphate phosphatase YihX	>sp|P0A8Y3|YIHX_ECOLI Alpha-D-glucose 1-phosphate phosphatase YihX OS=Escherichia coli (strain K12) GN=yihX PE=1 SV=1	7	7	7	39.767	22.732	199	0	0	31.7	20.6	15.6	0	11.1	33.7	18.6	28.1	0	4.5	23.6	30.7	27.1		NaN	NaN	0.509746	0.298776	0.767061	NaN	0.341416	0.835601	0.455334	0.219958	NaN	NaN	0.560519	-0.151763	0.642101	NaN	NaN	1.4901	1.2116	1.367	NaN	1.2675	1.7171
430	P0A8Y5	yidA	Sugar phosphatase YidA	>sp|P0A8Y5|YIDA_ECOLI Sugar phosphatase YidA OS=Escherichia coli (strain K12) GN=yidA PE=1 SV=1	6	6	6	64.751	29.721	270	14.4	24.4	7.4	4.1	13	19.6	22.6	13.7	13.7	17.8	10.7	13.7	7	3	3		-0.522012	-0.0976253	0.290424	NaN	0.644318	-0.167604	0.214125	0.147697	0.435629	0.104471	0.515107	-0.0263814	0.623399	NaN	NaN	0.60504	0.91817	1.3365	NaN	1.3046	0.76421	1.1029	1.1907
431	P0A8Z3	ybgC	Acyl-CoA thioester hydrolase YbgC	>sp|P0A8Z3|YBGC_ECOLI Acyl-CoA thioester hydrolase YbgC OS=Escherichia coli (strain K12) GN=ybgC PE=1 SV=1	2	2	2	3.7948	15.562	134	0	0	0	0	17.2	9.7	9.7	0	0	0	0	0	0	7.5	7.5		NaN	NaN	NaN	NaN	NaN	NaN	NaN	NaN	NaN	NaN	NaN	NaN	NaN	NaN	NaN	NaN	NaN	NaN	NaN	NaN	NaN	NaN	NaN
432	P0A901	blc	Outer membrane lipoprotein Blc	>sp|P0A901|BLC_ECOLI Outer membrane lipoprotein Blc OS=Escherichia coli (strain K12) GN=blc PE=1 SV=1	10	10	10	33.969	19.851	177	0	5.1	26.6	41.2	5.1	0	5.1	5.1	22.6	31.6	0	5.1	11.3	0	11.3		NaN	NaN	0.253021	0.0684644	NaN	NaN	NaN	NaN	1.58429	0.0824301	NaN	NaN	0.037312	NaN	-0.0547219	NaN	NaN	1.2848	0.96572	NaN	NaN	NaN	NaN
433	P0A903	bamC	Outer membrane protein assembly factor BamC	>sp|P0A903|BAMC_ECOLI Outer membrane protein assembly factor BamC OS=Escherichia coli (strain K12) GN=bamC PE=1 SV=1	12	12	12	311.39	36.842	344	45.6	40.4	40.1	37.5	49.4	49.4	38.4	35.5	43	45.1	35.5	38.7	33.4	33.4	45.1		-0.022068	0.148218	-0.303383	-0.0539279	-0.0136546	-0.0775281	0.0893625	-0.143819	-0.347087	-0.25739	0.192321	-0.0366147	-0.280335	-0.502342	-0.468332	0.92286	1.0786	0.87738	0.88451	0.83646	0.8242	1.0173	0.92295
434	P0A905	slyB	Outer membrane lipoprotein SlyB	>sp|P0A905|SLYB_ECOLI Outer membrane lipoprotein SlyB OS=Escherichia coli (strain K12) GN=slyB PE=2 SV=1	7	7	7	296.54	15.601	155	38.7	38.7	38.7	38.7	38.7	38.7	38.7	38.7	38.7	38.7	38.7	38.7	38.7	38.7	38.7		-0.279424	0.0647449	-0.361991	-0.257649	-0.41275	-0.0892981	0.0561673	-0.161411	-0.0845479	-0.132341	-0.0325067	-0.00621696	0.000865329	-0.144808	-0.434676	0.76447	1.0118	0.89544	0.7693	0.63516	0.79441	0.99599	0.94598
435	P0A908	mipA	MltA-interacting protein	>sp|P0A908|MIPA_ECOLI MltA-interacting protein OS=Escherichia coli (strain K12) GN=mipA PE=1 SV=1	5	5	5	169.76	27.831	248	30.2	30.2	30.2	30.2	30.2	30.2	25	30.2	30.2	30.2	30.2	30.2	30.2	30.2	30.2		0.00446549	0.0366088	-0.268626	-0.164512	-0.401673	-0.0379767	0.129085	-0.215128	-0.255081	-0.121345	0.014641	0.0221902	-0.107726	-0.0446872	-0.000360693	0.95135	1.0255	0.91512	0.86619	0.64334	0.84341	1.0651	0.93253
436	P0A910	ompA	Outer membrane protein A	>sp|P0A910|OMPA_ECOLI Outer membrane protein A OS=Escherichia coli (strain K12) GN=ompA PE=1 SV=1	27	27	27	323.31	37.2	346	69.9	67.6	61.3	69.4	69.9	70.5	73.1	60.4	60.4	69.9	69.4	69.4	69.4	69.4	69.4		0.118626	0.105678	-0.167053	-0.323245	-0.345638	0.0457225	0.0508847	-0.107399	0.00331442	-0.165467	0.0632269	0.105008	-0.203336	-0.0573166	-0.230296	1.0412	1.0836	1.0856	0.76693	0.7228	0.90214	1.0054	1.0444
437	P0A912	pal	Peptidoglycan-associated lipoprotein	>sp|P0A912|PAL_ECOLI Peptidoglycan-associated lipoprotein OS=Escherichia coli (strain K12) GN=pal PE=1 SV=1	10	10	10	323.31	18.824	173	70.5	50.9	69.9	50.9	45.1	70.5	69.9	50.9	48.6	57.2	45.1	50.9	48.6	38.2	38.2		0.139731	0.250719	-0.56435	-0.0656571	-0.205098	-0.204433	0.032524	-0.0974556	-0.250869	-0.146515	-0.124645	0.0797024	-0.0555763	0.132511	0.0230425	1.0449	1.1976	0.7605	0.87307	0.75759	0.74344	0.99087	0.99592
438	P0A915	ompW	Outer membrane protein W	>sp|P0A915|OMPW_ECOLI Outer membrane protein W OS=Escherichia coli (strain K12) GN=ompW PE=1 SV=1	5	5	5	151.59	22.928	212	9.9	4.7	42	42	42	4.7	4.7	42	42	42	21.2	4.7	34	34	34		NaN	NaN	-1.31434	-1.56939	-1.44548	NaN	NaN	-1.44993	-1.87472	-1.7767	0.197991	NaN	0.469573	-0.0371031	-0.537152	NaN	NaN	0.45194	0.31325	0.29592	NaN	NaN	0.39067
439	P0A917	ompX	Outer membrane protein X	>sp|P0A917|OMPX_ECOLI Outer membrane protein X OS=Escherichia coli (strain K12) GN=ompX PE=1 SV=1	7	7	7	160.06	18.602	171	48	48.5	48.5	48.5	48.5	38	48	38.6	48.5	48.5	38	38	38	38.6	48.5		-0.550507	-0.188299	0.234992	-0.620002	-0.0749272	-0.746834	-0.338196	-0.0764476	0.0492126	0.116498	0.0784732	-0.0602619	-0.10538	-0.258977	-0.219438	0.63676	0.87961	1.3442	0.60966	0.83326	0.51281	0.76681	1.0215
440	P0A921	pldA	Phospholipase A1	>sp|P0A921|PA1_ECOLI Phospholipase A1 OS=Escherichia coli (strain K12) GN=pldA PE=1 SV=1	5	5	5	6.4101	33.163	289	15.2	9	0	0	4.5	0	2.4	0	0	0	0	0	0	0	0		-0.0269252	0.873498	NaN	NaN	NaN	NaN	NaN	NaN	NaN	NaN	NaN	NaN	NaN	NaN	NaN	0.93123	1.7724	NaN	NaN	NaN	NaN	NaN	NaN
441	P0A927	tsx	Nucleoside-specific channel-forming protein tsx	>sp|P0A927|TSX_ECOLI Nucleoside-specific channel-forming protein Tsx OS=Escherichia coli (strain K12) GN=tsx PE=1 SV=1	10	10	10	323.31	33.589	294	44.2	43.2	24.5	32.3	28.9	43.9	41.2	36.4	30.3	22.1	33	24.5	19.7	27.9	27.9		0.0455827	0.156008	0.187894	0.0628125	-0.202721	0.0460021	0.0160683	0.0343565	0.312549	-0.00997457	-0.209411	0.128689	0.361881	0.688583	0.303693	0.90631	1.0866	1.259	0.98336	0.71193	0.89398	0.97831	1.1005
442	P0A935	mltA	Membrane-bound lytic murein transglycosylase A	>sp|P0A935|MLTA_ECOLI Membrane-bound lytic murein transglycosylase A OS=Escherichia coli (strain K12) GN=mltA PE=1 SV=1	5	5	5	12.532	40.41	365	3	8.5	6.3	3	3.3	3	10.4	0	0	0	0	6.3	0	0	0		NaN	-0.247954	NaN	NaN	NaN	NaN	-0.201244	NaN	NaN	NaN	NaN	NaN	NaN	NaN	NaN	NaN	0.83006	NaN	NaN	NaN	NaN	0.82345	NaN
443	P0A937	bamE	Outer membrane protein assembly factor BamE	>sp|P0A937|BAME_ECOLI Outer membrane protein assembly factor BamE OS=Escherichia coli (strain K12) GN=bamE PE=1 SV=1	1	1	1	32.547	12.302	113	17.7	17.7	17.7	17.7	17.7	17.7	17.7	17.7	17.7	17.7	17.7	17.7	17.7	17.7	17.7		NaN	NaN	NaN	NaN	NaN	NaN	NaN	NaN	NaN	NaN	NaN	NaN	NaN	NaN	NaN	NaN	NaN	NaN	NaN	NaN	NaN	NaN	NaN
444	P0A940	bamA	Outer membrane protein assembly factor BamA	>sp|P0A940|BAMA_ECOLI Outer membrane protein assembly factor BamA OS=Escherichia coli (strain K12) GN=bamA PE=1 SV=1	36	36	36	323.31	90.552	810	37.3	39	41.2	37.5	40	46	42.5	38.1	42	39.9	42.2	45.2	35.8	36.4	34		-0.0168039	0.0640551	0.064469	0.131063	-0.137918	0.0581087	0.0254541	0.115832	-0.0406008	-0.0775281	0.0299829	0.0404014	0.0662615	-0.0243258	-0.0386286	0.92356	1.0242	1.1238	1.0178	0.77831	0.91104	0.97823	1.1267
445	P0A948	rimJ	Ribosomal-protein-alanine acetyltransferase	>sp|P0A948|RIMJ_ECOLI Ribosomal-protein-alanine acetyltransferase OS=Escherichia coli (strain K12) GN=rimJ PE=3 SV=1	1	1	1	4.9235	22.688	194	0	4.6	4.6	4.6	4.6	0	0	0	0	4.6	0	0	0	4.6	0		NaN	NaN	NaN	NaN	NaN	NaN	NaN	NaN	NaN	NaN	NaN	NaN	NaN	NaN	NaN	NaN	NaN	NaN	NaN	NaN	NaN	NaN	NaN
446	P0A951	speG	Spermidine N(1)-acetyltransferase	>sp|P0A951|ATDA_ECOLI Spermidine N(1)-acetyltransferase OS=Escherichia coli (strain K12) GN=speG PE=1 SV=2	7	7	7	36.728	21.887	186	24.7	24.7	17.2	22.6	30.1	24.7	29.6	17.2	17.2	10.2	17.2	29.6	17.2	13.4	17.2		-0.080637	-0.136426	-0.385394	-0.307769	-0.244976	-0.0461612	-0.0661706	-0.312814	-0.335317	-0.458842	-0.0281604	-0.156965	-0.501381	-0.633972	-0.457831	0.86474	0.88156	0.82079	0.83678	0.67449	0.8227	0.92259	0.77991
447	P0A953	fabB	3-oxoacyl-[acyl-carrier-protein] synthase 1	>sp|P0A953|FABB_ECOLI 3-oxoacyl-[acyl-carrier-protein] synthase 1 OS=Escherichia coli (strain K12) GN=fabB PE=1 SV=1	15	15	15	323.31	42.613	406	35.2	40.6	41.4	41.1	46.1	38.2	30.8	38.2	33.3	30.8	23.4	23.4	20.4	22.9	20.9		0.0724488	0.103128	-0.127368	-0.162202	-0.0861704	0.0200577	0.133432	0.0309717	-0.10684	-0.133274	0.00776951	0.135929	0.107822	-0.0567312	-0.339601	0.96533	1.0802	1.0548	0.83775	0.79405	0.88874	1.0537	1.0853
448	P0A955	eda	KHG/KDPG aldolase;4-hydroxy-2-oxoglutarate aldolase;2-dehydro-3-deoxy-phosphogluconate aldolase	>sp|P0A955|ALKH_ECOLI KHG/KDPG aldolase OS=Escherichia coli (strain K12) GN=eda PE=1 SV=1	9	9	9	52.56	22.284	213	23.5	22.5	25.4	25.4	36.6	23	27.2	28.2	34.3	29.1	24.9	34.3	29.6	26.3	25.4		-0.183376	0.113167	0.114367	0.00518438	0.302407	-0.133701	-0.097826	0.0097772	-0.155823	0.190678	0.167229	-0.14046	-0.114191	-0.294491	-0.0591492	0.81388	1.0331	1.1564	0.9212	0.9745	0.78248	0.904	1.048
449	P0A959	alaA	Glutamate-pyruvate aminotransferase AlaA	>sp|P0A959|ALAA_ECOLI Glutamate-pyruvate aminotransferase AlaA OS=Escherichia coli (strain K12) GN=alaA PE=1 SV=1	5	5	5	17.477	45.517	405	4.9	6.2	0	0	0	8.1	2	2.2	0	0	4.2	6.2	0	0	0		NaN	-0.0334071	NaN	NaN	NaN	-0.143389	NaN	NaN	NaN	NaN	NaN	-0.136997	NaN	NaN	NaN	NaN	0.90415	NaN	NaN	NaN	0.81766	NaN	NaN
450	P0A962	ansA	L-asparaginase 1	>sp|P0A962|ASPG1_ECOLI L-asparaginase 1 OS=Escherichia coli (strain K12) GN=ansA PE=1 SV=1	4	4	4	36.966	37.127	338	12.4	10.9	8.3	8.3	12.4	10.9	7.7	6.8	10.9	6.8	3.6	3.6	6.8	6.8	3.6		0.0184917	-0.0570465	-0.0497406	-0.34322	-0.330629	-0.0559662	-0.263577	-0.450774	-0.219942	-0.0605478	NaN	NaN	-0.373981	NaN	NaN	0.95158	0.93427	1.0418	0.72477	0.69849	0.84199	0.79819	0.76263
451	P0A968	cspD	Cold shock-like protein CspD	>sp|P0A968|CSPD_ECOLI Cold shock-like protein CspD OS=Escherichia coli (strain K12) GN=cspD PE=1 SV=1	2	2	2	37.648	7.9689	74	41.9	41.9	41.9	41.9	41.9	18.9	41.9	41.9	41.9	18.9	23	41.9	41.9	41.9	41.9		0.102457	-0.442046	-0.327765	-0.00708655	-0.836347	NaN	0.0574155	-0.306466	-0.890145	NaN	NaN	-0.392497	-0.053359	-0.427072	1.29472	1.0029	0.71609	0.81855	0.89008	0.46292	NaN	1.0033	0.88453
452	P0A972	cspE	Cold shock-like protein CspE	>sp|P0A972|CSPE_ECOLI Cold shock-like protein CspE OS=Escherichia coli (strain K12) GN=cspE PE=1 SV=2	6	6	6	118.64	7.4634	69	78.3	78.3	78.3	78.3	78.3	78.3	78.3	78.3	78.3	78.3	78.3	78.3	78.3	78.3	78.3		0.0294175	0.0157831	-0.0553664	-0.0473086	-0.300804	-0.0450741	0.271904	0.0187766	-0.223913	0.146525	0.00173014	0.0257376	0.162597	-0.187313	0.35321	0.99279	1.0278	1.1728	0.9402	0.68186	0.83925	1.1571	1.1027
453	P0A978	cspG	Cold shock-like protein CspG	>sp|P0A978|CSPG_ECOLI Cold shock-like protein CspG OS=Escherichia coli (strain K12) GN=cspG PE=1 SV=1	2	1	1	1.472	7.7806	70	17.1	17.1	17.1	17.1	17.1	31.4	17.1	17.1	17.1	17.1	17.1	17.1	17.1	17.1	17.1		NaN	NaN	NaN	NaN	NaN	NaN	NaN	NaN	NaN	NaN	NaN	NaN	NaN	NaN	NaN	NaN	NaN	NaN	NaN	NaN	NaN	NaN	NaN
454	P0A988;P0A988-2	dnaN	DNA polymerase III subunit beta	>sp|P0A988|DPO3B_ECOLI Beta sliding clamp OS=Escherichia coli (strain K12) GN=dnaN PE=1 SV=1;>sp|P0A988-2|DPO3B_ECOLI Isoform Beta* of Beta sliding clamp OS=Escherichia coli (strain K12) GN=dnaN	12;8	12;8	12;8	90.875	40.586	366	29	23.5	18.9	26.2	26.2	23.2	18	18.9	24.6	18	16.1	16.1	10.4	10.4	16.1		0.0844725	-0.148129	0.115566	0.0354831	0.237197	-0.173482	-0.183753	0.190425	0.00719549	-0.0014434	-0.177572	-0.213956	0.189666	-0.0699061	0.016639	0.94888	0.90667	1.1502	0.91749	1.018	0.7513	0.85088	1.1972
455	P0A991	fbaB	Fructose-bisphosphate aldolase class 1	>sp|P0A991|ALF1_ECOLI Fructose-bisphosphate aldolase class 1 OS=Escherichia coli (strain K12) GN=fbaB PE=1 SV=2	18	18	18	323.31	38.109	350	30.9	10.3	46.3	54.3	37.1	34	18.3	45.1	46.3	46.6	24.3	5.4	42	46.3	46.3		0.186247	-0.264495	-0.722467	-0.0834928	-0.50666	0.00460933	-0.230753	-0.521432	-0.288082	-0.156691	-0.143213	NaN	-0.908632	-0.466855	-0.385055	1.0681	0.8071	0.68457	0.88242	0.59265	0.87463	0.82833	0.72952
456	P0A993	fbp	Fructose-1,6-bisphosphatase class 1	>sp|P0A993|F16PA_ECOLI Fructose-1,6-bisphosphatase class 1 OS=Escherichia coli (strain K12) GN=fbp PE=1 SV=1	13	13	13	212.9	36.833	332	39.2	45.8	41.6	45.8	45.8	32.5	36.4	43.4	43.7	37.7	29.8	41	43.4	42.8	45.2		-0.0316217	-0.0345888	0.321351	0.351967	0.422341	0.0467006	0.073546	0.317073	0.295488	0.270708	-0.171141	-0.0840738	0.29337	0.269512	0.224781	0.90684	0.93324	1.3387	1.1669	1.1032	0.89447	1.0145	1.3252
457	P0A996	glpC	Anaerobic glycerol-3-phosphate dehydrogenase subunit C	>sp|P0A996|GLPC_ECOLI Anaerobic glycerol-3-phosphate dehydrogenase subunit C OS=Escherichia coli (strain K12) GN=glpC PE=1 SV=1	2	2	2	5.346	44.108	396	2.5	0	0	0	0	2.5	0	0	0	0	0	0	0	0	0		NaN	NaN	NaN	NaN	NaN	NaN	NaN	NaN	NaN	NaN	NaN	NaN	NaN	NaN	NaN	NaN	NaN	NaN	NaN	NaN	NaN	NaN	NaN
458	P0A998	ftnA	Bacterial non-heme ferritin	>sp|P0A998|FTNA_ECOLI Bacterial non-heme ferritin OS=Escherichia coli (strain K12) GN=ftnA PE=1 SV=1	5	5	5	46.579	19.424	165	19.4	19.4	0	13.9	24.8	31.5	24.8	25.5	24.8	31.5	31.5	24.8	24.8	24.8	5.5		-1.28644	0.428035	NaN	NaN	-0.642932	0.279768	-0.763636	0.495695	-1.10874	-0.41781	-0.223306	-0.181068	0.271545	-0.210997	NaN	0.38121	1.283	NaN	NaN	0.56367	1.0399	0.569	1.4578
459	P0A9A6	ftsZ	Cell division protein FtsZ	>sp|P0A9A6|FTSZ_ECOLI Cell division protein FtsZ OS=Escherichia coli (strain K12) GN=ftsZ PE=1 SV=1	23	23	23	323.31	40.323	383	46.2	49.1	55.4	58.5	52.5	52.5	56.7	49.3	46.7	39.9	46.2	52	50.4	46	45.2		-0.182377	0.0485151	0.0281448	0.367147	-0.0913715	-0.0159138	0.0586628	-0.0269987	0.165687	0.0550568	0.0496307	0.0167816	-0.011399	0.174918	0.238298	0.82013	1.0181	1.1631	1.2245	0.82766	0.8582	1.0163	1.0327
460	P0A9A9	fur	Ferric uptake regulation protein	>sp|P0A9A9|FUR_ECOLI Ferric uptake regulation protein OS=Escherichia coli (strain K12) GN=fur PE=1 SV=1	5	5	5	100.81	16.795	148	33.1	47.3	41.2	41.2	55.4	22.3	47.3	22.3	33.1	55.4	41.2	33.1	41.2	33.1	41.2		-0.0767215	0.0271541	-0.105427	-0.244343	-0.506025	0.0440444	-0.0728014	-0.00336541	-0.0578271	0.116764	-0.0708453	-0.0947723	-0.294933	-0.386657	-0.0492927	0.87474	0.97757	1.0145	0.79404	0.59105	0.88736	0.90823	1.0033
461	P0A9B2	gapA	Glyceraldehyde-3-phosphate dehydrogenase A	>sp|P0A9B2|G3P1_ECOLI Glyceraldehyde-3-phosphate dehydrogenase A OS=Escherichia coli (strain K12) GN=gapA PE=1 SV=2	27	27	27	323.31	35.532	331	74	64.4	74	71.9	74.3	71.6	71.3	73.7	68.6	69.2	64.4	61.9	64.4	64.4	59.2		-0.00410306	0.0761487	-0.205214	-0.0235923	-0.0175485	0.0418037	0.134089	-0.240162	-0.158317	0.127501	0.0384361	0.25084	-0.227219	-0.426044	-0.467992	0.94662	1.0572	1.0049	0.92645	0.87047	0.89981	1.0629	0.91583
462	P0A9B6	epd	D-erythrose-4-phosphate dehydrogenase	>sp|P0A9B6|E4PD_ECOLI D-erythrose-4-phosphate dehydrogenase OS=Escherichia coli (strain K12) GN=epd PE=1 SV=2	4	4	4	30.469	37.299	339	0	6.5	2.9	0	10.3	0	6.5	0	0	7.4	2.9	2.9	2.9	4.4	2.9		NaN	0.305912	NaN	NaN	-0.111321	NaN	0.700706	NaN	NaN	NaN	NaN	NaN	NaN	NaN	NaN	NaN	1.1538	NaN	NaN	0.77982	NaN	1.5625	NaN
463	P0A9C0	glpA	Anaerobic glycerol-3-phosphate dehydrogenase subunit A	>sp|P0A9C0|GLPA_ECOLI Anaerobic glycerol-3-phosphate dehydrogenase subunit A OS=Escherichia coli (strain K12) GN=glpA PE=1 SV=1	6	6	6	9.4893	58.958	542	6.1	0	0	0	0	8.3	0	0	0	2	1.8	1.8	2	0	0		-0.180168	NaN	NaN	NaN	NaN	-0.295146	NaN	NaN	NaN	NaN	NaN	NaN	NaN	NaN	NaN	0.77965	NaN	NaN	NaN	NaN	0.68403	NaN	NaN
464	P0A9C3	galM	Aldose 1-epimerase	>sp|P0A9C3|GALM_ECOLI Aldose 1-epimerase OS=Escherichia coli (strain K12) GN=galM PE=1 SV=1	9	9	9	286.34	38.19	346	32.4	40.2	40.2	40.2	40.2	37	32.4	40.2	40.2	40.2	29.2	31.8	28.9	35	37		-0.14046	-0.182344	0.221073	0.14991	-0.13397	0.0724488	-0.0532243	0.0391384	0.0795658	0.10044	-0.118398	0.0450235	0.308244	0.186501	0.234869	0.82191	0.86013	1.2632	1.0222	0.74125	0.90728	0.93169	1.0705
465	P0A9C5	glnA	Glutamine synthetase	>sp|P0A9C5|GLN1B_ECOLI Glutamine synthetase OS=Escherichia coli (strain K12) GN=glnA PE=1 SV=2	21	21	21	323.31	51.903	469	42.4	45.8	46.1	45.8	48.6	35.4	44.1	46.1	41.6	36.5	35.4	41.2	34.5	38.2	40.9		0.0297002	0.146003	0.581592	0.842858	0.439357	0.0797024	0.21176	0.535356	0.586789	0.685088	0.0423643	0.16221	0.50853	0.819178	0.997834	0.94177	1.0962	1.6427	1.6427	1.1813	0.90163	1.1098	1.5036
466	P0A9C9	glpX	Fructose-1,6-bisphosphatase 1 class 2	>sp|P0A9C9|GLPX_ECOLI Fructose-1,6-bisphosphatase 1 class 2 OS=Escherichia coli (strain K12) GN=glpX PE=1 SV=1	8	8	8	43.667	35.852	336	3.6	16.4	3.6	6	10.7	19.3	6	3.6	7.1	6.8	13.4	3.6	10.4	6.8	7.1		NaN	0.0236102	NaN	NaN	0.891497	-0.192085	0.389677	NaN	-0.0258819	0.441802	-0.206495	NaN	0.555325	0.454808	-0.278514	NaN	0.98038	NaN	NaN	1.6559	0.74767	1.2358	NaN
467	P0A9D2	gstA	Glutathione S-transferase GstA	>sp|P0A9D2|GSTA_ECOLI Glutathione S-transferase GstA OS=Escherichia coli (strain K12) GN=gstA PE=1 SV=1	7	7	7	58.945	22.868	201	33.3	16.4	38.3	38.3	24.9	24.9	33.3	33.3	38.3	38.3	8.5	7	16.4	26.4	48.3		0.230941	-0.0663518	-0.831795	-0.515398	-0.484873	-0.046325	-0.411867	-0.609839	-0.542269	-0.498933	NaN	NaN	-0.609883	-0.277604	-0.439794	1.073	0.9258	0.63623	0.65306	0.55568	0.82299	0.72681	0.7104
468	P0A9D4	cysE	Serine acetyltransferase	>sp|P0A9D4|CYSE_ECOLI Serine acetyltransferase OS=Escherichia coli (strain K12) GN=cysE PE=1 SV=1	7	7	7	31.354	29.316	273	8.8	0	33	22.7	20.1	0	15.8	23.1	0	11.4	4.4	0	3.3	3.3	8.4		0.0698396	NaN	-0.171303	-0.0454463	-0.0236804	NaN	NaN	-0.0156805	NaN	NaN	NaN	NaN	NaN	NaN	NaN	0.95688	NaN	0.91933	0.86241	0.79137	NaN	NaN	0.94711
469	P0A9D8	dapD	2,3,4,5-tetrahydropyridine-2,6-dicarboxylate N-succinyltransferase	>sp|P0A9D8|DAPD_ECOLI 2,3,4,5-tetrahydropyridine-2,6-dicarboxylate N-succinyltransferase OS=Escherichia coli (strain K12) GN=dapD PE=1 SV=1	14	14	14	180.49	29.892	274	36.5	47.4	46.7	46.7	39.4	44.5	42.3	44.5	44.5	50.4	47.4	42.3	50.4	44.5	45.3		-0.0924786	-0.00539131	0.322159	0.305679	0.686075	0.00115371	-0.0774672	0.226878	0.211386	0.108625	-0.0327429	0.0102069	0.234133	0.299127	0.221692	0.85795	0.98896	1.3894	1.1255	1.3355	0.86351	0.91755	1.2299
470	P0A9E0	araC	Arabinose operon regulatory protein	>sp|P0A9E0|ARAC_ECOLI Arabinose operon regulatory protein OS=Escherichia coli (strain K12) GN=araC PE=1 SV=1	9	9	9	37.708	33.384	292	0	17.5	17.1	17.1	26	0	23.6	19.5	6.8	13.4	6.2	20.5	9.9	12	9.2		NaN	0.53446	0.353436	0.123534	0.431249	NaN	0.212881	0.300417	-0.686522	-0.0617669	NaN	0.318346	0.589955	0.0281448	0.277271	NaN	1.4379	1.4015	1.0372	1.0862	NaN	1.1098	1.2394
471	P0A9E5	fnr	Fumarate and nitrate reduction regulatory protein	>sp|P0A9E5|FNR_ECOLI Fumarate and nitrate reduction regulatory protein OS=Escherichia coli (strain K12) GN=fnr PE=1 SV=1	2	2	2	67.033	27.967	250	7.2	11.6	7.2	7.2	11.6	11.6	7.2	11.6	11.6	11.6	11.6	11.6	11.6	11.6	11.6		NaN	-0.7051	NaN	NaN	-0.460151	-0.105908	NaN	NaN	-0.228317	0.0976109	-0.121298	NaN	0.174023	0.0447438	NaN	NaN	0.5951	NaN	NaN	0.58431	0.80046	NaN	NaN
472	P0A9F1	mntR	Transcriptional regulator MntR	>sp|P0A9F1|MNTR_ECOLI Transcriptional regulator MntR OS=Escherichia coli (strain K12) GN=mntR PE=1 SV=1	2	2	2	12.493	17.64	155	12.9	12.9	6.5	6.5	12.9	12.9	6.5	6.5	6.5	6.5	0	6.5	6.5	6.5	0		-0.638164	-0.401768	NaN	NaN	NaN	-0.112506	NaN	NaN	NaN	NaN	NaN	NaN	NaN	NaN	NaN	0.57867	0.71586	NaN	NaN	NaN	0.78115	NaN	NaN
473	P0A9F3	cysB	HTH-type transcriptional regulator CysB	>sp|P0A9F3|CYSB_ECOLI HTH-type transcriptional regulator CysB OS=Escherichia coli (strain K12) GN=cysB PE=3 SV=1	13	13	13	103.56	36.15	324	18.2	14.2	17.3	27.2	33.3	14.2	20.1	17	25.6	24.4	11.1	3.7	11.1	7.7	16		-0.159879	-0.0151555	-0.0942332	-0.0562811	-0.337284	-0.385658	-0.297555	-0.338214	-0.516264	-0.0525208	-0.00384265	NaN	-0.0856498	-0.576239	-0.196211	0.81858	0.95058	0.97949	0.8628	0.64997	0.65934	0.78078	0.79658
474	P0A9G6	aceA	Isocitrate lyase	>sp|P0A9G6|ACEA_ECOLI Isocitrate lyase OS=Escherichia coli (strain K12) GN=aceA PE=1 SV=1	28	28	28	323.31	47.521	434	48.6	48.6	71.4	71.4	69.6	46.8	45.2	62	78.3	78.3	48.8	48.6	50.5	50.7	52.1		0.225152	-0.426083	0.312898	-0.11677	0.458382	0.375846	-0.111368	0.717386	0.360982	0.00834347	0.145221	-0.303472	-0.0164391	0.175301	0.0927488	1.0925	0.72967	1.4647	0.89337	1.2174	1.1115	0.8955	1.8146
475	P0A9G8	modE	Transcriptional regulator ModE	>sp|P0A9G8|MODE_ECOLI Transcriptional regulator ModE OS=Escherichia coli (strain K12) GN=modE PE=1 SV=1	2	2	2	1.7479	28.281	262	0	0	2.7	6.5	6.5	6.5	2.7	0	2.7	2.7	2.7	0	0	0	0		NaN	NaN	NaN	-0.461939	-0.240708	NaN	NaN	NaN	NaN	NaN	NaN	NaN	NaN	NaN	NaN	NaN	NaN	NaN	0.8278	0.76672	NaN	NaN	NaN
476	P0A9H1	mug	G/U mismatch-specific DNA glycosylase	>sp|P0A9H1|MUG_ECOLI G/U mismatch-specific DNA glycosylase OS=Escherichia coli (strain K12) GN=mug PE=1 SV=1	8	8	8	88.46	18.673	168	14.3	20.2	58.9	58.9	23.2	8.3	20.2	29.2	58.9	52.4	16.7	0	14.3	44	44		-0.13193	-0.240128	0.473631	0.177854	-0.278811	NaN	-1.52413	-0.325847	0.260989	0.134484	0.0292761	NaN	-0.611667	0.245617	0.107018	0.82942	0.82415	1.4369	1.0531	0.63641	NaN	0.33608	0.78251
477	P0A9H3	cadA	Lysine decarboxylase, inducible	>sp|P0A9H3|LDCI_ECOLI Inducible lysine decarboxylase OS=Escherichia coli (strain K12) GN=cadA PE=1 SV=1	27	27	27	286.62	81.259	715	43.9	23.2	1.8	0	1.8	45.5	20.1	7.6	2	0	32.4	11.7	3.2	0	0		0.181293	0.0123541	NaN	NaN	NaN	-0.121314	0.0719	0.510962	NaN	NaN	0.126576	0.235482	NaN	NaN	NaN	1.0778	0.99228	NaN	NaN	NaN	0.79624	1.001	1.4419
478	P0A9H7	cfa	Cyclopropane-fatty-acyl-phospholipid synthase	>sp|P0A9H7|CFA_ECOLI Cyclopropane-fatty-acyl-phospholipid synthase OS=Escherichia coli (strain K12) GN=cfa PE=1 SV=2	13	13	13	90.179	43.909	382	16.5	10.7	31.9	29.8	14.4	3.1	16.5	19.4	26.7	20.9	3.4	3.1	10.2	30.4	17		0.00158601	0.563939	-0.412155	-0.438737	-1.0549	NaN	0.0809305	-0.59658	0.0690147	0.0970713	NaN	NaN	-0.578542	-0.183851	-0.0766606	0.87804	1.4727	0.80958	0.66529	0.39711	NaN	1.0218	0.63315
479	P0A9I3	gcvR	Glycine cleavage system transcriptional repressor	>sp|P0A9I3|GCVR_ECOLI Glycine cleavage system transcriptional repressor OS=Escherichia coli (strain K12) GN=gcvR PE=1 SV=2	3	3	3	15.664	20.768	190	0	0	23.2	20.5	0	0	9.5	0	0	9.5	0	9.5	0	0	0		NaN	NaN	-0.146036	0.0478175	NaN	NaN	NaN	NaN	NaN	NaN	NaN	NaN	NaN	NaN	NaN	NaN	NaN	0.96483	1.0477	NaN	NaN	NaN	NaN
480	P0A9J0	rng	Ribonuclease G	>sp|P0A9J0|RNG_ECOLI Ribonuclease G OS=Escherichia coli (strain K12) GN=rng PE=1 SV=2	5	5	5	8.4927	55.364	489	0	6.7	5.5	3.3	5.5	0	3.3	3.3	5.5	5.5	0	3.3	1.4	3.3	3.3		NaN	0.154713	-0.384339	NaN	-0.397448	NaN	NaN	NaN	-0.0151118	-0.154394	NaN	NaN	NaN	NaN	NaN	NaN	1.061	0.84286	NaN	0.68648	NaN	NaN	NaN
481	P0A9J4	panE	2-dehydropantoate 2-reductase	>sp|P0A9J4|PANE_ECOLI 2-dehydropantoate 2-reductase OS=Escherichia coli (strain K12) GN=panE PE=1 SV=1	2	2	2	3.3052	33.87	303	0	0	3.3	0	0	3	0	3	0	0	0	0	0	0	0		NaN	NaN	NaN	NaN	NaN	NaN	NaN	NaN	NaN	NaN	NaN	NaN	NaN	NaN	NaN	NaN	NaN	NaN	NaN	NaN	NaN	NaN	NaN
482	P0A9J6	rbsK	Ribokinase	>sp|P0A9J6|RBSK_ECOLI Ribokinase OS=Escherichia coli (strain K12) GN=rbsK PE=1 SV=1	7	7	7	120.29	32.29	309	24.6	17.2	12.9	5.5	20.1	24.6	20.4	15.9	15.9	19.7	19.7	20.4	12.9	9.1	9.1		0.0913952	0.0743684	0.147307	0.318693	0.100036	0.107688	0.350045	0.10608	-0.125604	0.0539454	0.17594	0.222434	-0.114769	-0.232599	0.109561	0.99934	1.0092	1.1939	1.1491	0.92169	0.9213	1.2117	1.0681
483	P0A9J8	pheA	P-protein;Chorismate mutase;Prephenate dehydratase	>sp|P0A9J8|PHEA_ECOLI P-protein OS=Escherichia coli (strain K12) GN=pheA PE=1 SV=1	9	9	9	33.243	43.111	386	8.3	12.4	12.4	15.5	13.2	10.1	10.9	10.1	10.1	12.4	2.1	2.1	5.4	7.8	11.1		-0.141191	-0.456029	-0.28958	-0.168658	0.0363276	0.0409626	-0.0563862	-0.248571	-0.32431	-0.436803	NaN	NaN	-0.400225	-0.722444	-0.367322	0.83719	0.67	0.87866	0.81091	0.912	0.93241	0.9161	0.88144
484	P0A9K3	ybeZ	PhoH-like protein	>sp|P0A9K3|PHOL_ECOLI PhoH-like protein OS=Escherichia coli (strain K12) GN=ybeZ PE=1 SV=2	14	14	14	148.97	39.038	346	25.1	33.8	36.4	41	26	36.4	29.5	29.5	36.1	40.8	29.8	25.4	18.8	26	33.2		-0.16809	-0.0265871	0.0574155	-0.0554263	-0.250337	-0.04883	-0.074669	-0.152837	-0.0109046	0.0122111	-0.159138	0.0140695	-0.12792	-0.0737576	-0.183065	0.82638	0.96918	1.1625	0.87014	0.67479	0.84525	0.9166	0.96893
485	P0A9K7	phoU	Phosphate-specific transport system accessory protein PhoU	>sp|P0A9K7|PHOU_ECOLI Phosphate-specific transport system accessory protein PhoU OS=Escherichia coli (strain K12) GN=phoU PE=1 SV=1	7	7	7	10.756	27.417	241	7.9	4.6	4.6	4.6	4.6	14.9	4.6	7.9	4.6	0	0	0	0	10.8	0		-0.0537183	NaN	NaN	NaN	NaN	0.197236	NaN	0.00733906	NaN	NaN	NaN	NaN	NaN	-0.408991	NaN	0.8609	NaN	NaN	NaN	NaN	0.97487	NaN	1.0462
486	P0A9K9	slyD	FKBP-type peptidyl-prolyl cis-trans isomerase SlyD	>sp|P0A9K9|SLYD_ECOLI FKBP-type peptidyl-prolyl cis-trans isomerase SlyD OS=Escherichia coli (strain K12) GN=slyD PE=1 SV=1	4	4	4	178.26	20.853	196	35.7	35.7	35.7	35.7	35.7	35.7	35.7	35.7	23	28.6	30.1	23	4.6	4.6	23		0.299245	0.176067	0.392317	0.0740944	-0.563071	0.264356	0.725087	0.305912	0.598556	0.23842	0.0754641	-0.0484421	NaN	NaN	0.952259	1.1507	1.1127	1.4457	0.96491	0.58332	1.0488	1.6036	1.3283
487	P0A9L3	fklB	FKBP-type 22 kDa peptidyl-prolyl cis-trans isomerase	>sp|P0A9L3|FKBB_ECOLI FKBP-type 22 kDa peptidyl-prolyl cis-trans isomerase OS=Escherichia coli (strain K12) GN=fklB PE=1 SV=2	9	9	9	159.86	22.216	206	37.4	38.3	36.9	38.3	36.9	37.4	37.9	38.3	38.3	38.3	29.6	29.6	35.9	35.9	29.6		-0.30155	-0.155679	0.394624	0.454281	0.510861	0.067914	-0.15888	0.376957	0.231187	0.246591	0.0100636	-0.00349557	0.348459	0.193204	0.229096	0.76201	0.85802	1.4919	1.287	1.2837	0.91173	0.88427	1.3586
488	P0A9L5	ppiC	Peptidyl-prolyl cis-trans isomerase C	>sp|P0A9L5|PPIC_ECOLI Peptidyl-prolyl cis-trans isomerase C OS=Escherichia coli (strain K12) GN=ppiC PE=1 SV=2	4	4	4	37.515	10.232	93	21.5	32.3	10.8	36.6	21.5	10.8	21.5	10.8	10.8	10.8	36.6	36.6	10.8	10.8	10.8		0.172487	0.744592	1.1503	0.554638	0.865998	NaN	-0.278934	NaN	NaN	NaN	-0.312509	0.234624	NaN	NaN	NaN	1.0637	1.6083	2.3427	1.3563	1.488	NaN	0.79587	NaN
489	P0A9L8	proC	Pyrroline-5-carboxylate reductase	>sp|P0A9L8|P5CR_ECOLI Pyrroline-5-carboxylate reductase OS=Escherichia coli (strain K12) GN=proC PE=1 SV=1	6	6	6	67.725	28.145	269	11.5	20.4	26	26	26	12.3	20.4	16.4	21.9	26	12.3	16.4	16.4	21.9	26		-0.222498	-0.212668	-0.111165	-0.148641	0.126576	0.0701146	-0.0984592	-0.238289	-0.100066	-0.0693005	0.208767	-0.0127374	-0.268313	-0.360268	-0.21682	0.80328	0.86899	1.0048	0.81839	0.87219	0.91084	0.91008	0.93076
490	P0A9M0	lon	Lon protease	>sp|P0A9M0|LON_ECOLI Lon protease OS=Escherichia coli (strain K12) GN=lon PE=1 SV=1	32	32	32	323.31	87.437	784	35.2	43.6	36.5	37.5	42.1	42.5	39.9	33.8	37.6	41.1	37.9	41.2	35.2	29.3	36.1		-0.117834	0.0740944	0.146394	0.0154976	0.267835	0.00432164	0.0187766	-0.0167601	0.125122	0.0480967	-0.214994	0.0343565	-0.0365111	0.166073	-0.018878	0.8492	1.0352	1.2097	0.92162	0.968	0.87386	0.98321	1.0128
491	P0A9M2	hpt	Hypoxanthine phosphoribosyltransferase	>sp|P0A9M2|HPRT_ECOLI Hypoxanthine phosphoribosyltransferase OS=Escherichia coli (strain K12) GN=hpt PE=1 SV=1	9	9	9	37.229	20.115	178	37.1	29.2	19.1	19.1	24.2	24.2	24.2	24.2	19.1	13.5	20.8	19.1	24.2	19.1	6.2		-0.0763563	0.213254	0.183582	0.09815	-0.0450592	-0.0439136	-0.0614808	0.1141	-0.0329347	0.129745	0.125916	-0.00170338	-0.027175	0.217975	NaN	0.87155	1.1175	1.1781	1.0594	0.81136	0.84257	0.91855	1.1466
492	P0A9M5	gpt	Xanthine phosphoribosyltransferase	>sp|P0A9M5|XGPT_ECOLI Xanthine phosphoribosyltransferase OS=Escherichia coli (strain K12) GN=gpt PE=1 SV=1	6	6	6	97.408	16.97	152	37.5	37.5	37.5	32.2	32.2	42.1	37.5	37.5	32.2	36.8	42.1	42.1	37.5	42.1	27		-0.217239	-0.01105	-0.0268369	-0.279144	-0.402893	0.13606	0.00460933	-0.0493674	-0.156611	-0.0670015	0.174023	-0.0573166	-0.194724	-0.023739	-0.02283	0.81546	0.95884	1.0276	0.74473	0.5831	0.94029	0.97194	0.98432
493	P0A9M8	pta	Phosphate acetyltransferase	>sp|P0A9M8|PTA_ECOLI Phosphate acetyltransferase OS=Escherichia coli (strain K12) GN=pta PE=1 SV=2	28	28	28	323.31	77.171	714	41.2	37	33.8	34.7	35.4	41.2	38	31.7	27.9	30.8	34.7	36	30.7	28.7	29.6		0.0643311	0.114767	0.0519985	-0.0727862	0.044464	-0.0305013	0.181421	-0.0560262	-0.0531194	-0.138823	0.0687396	0.000576886	0.0110662	0.129876	-0.120749	0.9761	1.0625	1.1216	0.86962	0.87079	0.84698	1.0754	1.0153
494	P0A9N4	pflA	Pyruvate formate-lyase 1-activating enzyme	>sp|P0A9N4|PFLA_ECOLI Pyruvate formate-lyase 1-activating enzyme OS=Escherichia coli (strain K12) GN=pflA PE=1 SV=2	9	9	9	55.497	28.204	246	34.6	24.4	22.4	43.5	15	31.3	11.8	30.1	18.7	28.9	18.7	18.3	11.8	18.3	22		0.165815	0.41846	-0.105365	-0.340185	-0.440675	-0.111227	0.0719	-0.521121	-0.201128	-0.228216	0.018919	-0.146212	-0.269547	-0.0692097	-0.284335	1.0547	1.2597	0.96389	0.72149	0.55531	0.80693	1.006	0.69167
495	P0A9P0	lpdA	Dihydrolipoyl dehydrogenase	>sp|P0A9P0|DLDH_ECOLI Dihydrolipoyl dehydrogenase OS=Escherichia coli (strain K12) GN=lpdA PE=1 SV=2	31	31	31	323.31	50.688	474	61.8	58.9	56.5	59.3	59.3	59.3	53.4	61.6	59.3	56.5	55.9	54.4	53.6	54.4	54.4		0.121546	0.0297002	0.242938	0.173895	0.279412	-0.0514739	0.0699771	0.303225	0.190804	0.254715	-0.00452274	-0.0469061	0.256165	0.2929	0.141302	1.0235	1.0068	1.3904	1.1016	1.1046	0.83077	1.0165	1.3245
496	P0A9P4	trxB	Thioredoxin reductase	>sp|P0A9P4|TRXB_ECOLI Thioredoxin reductase OS=Escherichia coli (strain K12) GN=trxB PE=1 SV=2	14	14	14	260.36	34.623	321	51.1	53.3	36.1	51.1	51.1	46.1	46.1	42.4	48.3	45.2	35.5	34.6	40.2	44.5	31.8		-0.149665	0.137504	0.160017	0.371726	0.29337	0.0949116	-0.0800727	0.31603	0.230941	0.217727	0.0150693	-0.0387471	0.1038	0.114634	0.212632	0.83737	1.0984	1.2147	1.2497	1.0085	0.92899	0.92353	1.2392
497	P0A9P6	deaD	ATP-dependent RNA helicase DeaD	>sp|P0A9P6|DEAD_ECOLI ATP-dependent RNA helicase DeaD OS=Escherichia coli (strain K12) GN=deaD PE=1 SV=2	25	25	25	323.31	70.545	629	45.8	40.4	22.4	4.1	33.4	49.6	44.5	31.2	12.9	3.2	44.7	36.9	19.9	7	0		-0.0958666	0.138552	0.702569	NaN	0.531768	0.0500489	0.107688	0.372841	0.442758	0.800579	-0.0420705	0.0630888	0.474254	1.1173	NaN	0.86591	1.0664	1.726	NaN	1.2131	0.88888	1.0306	1.3598
498	P0A9Q1	arcA	Aerobic respiration control protein ArcA	>sp|P0A9Q1|ARCA_ECOLI Aerobic respiration control protein ArcA OS=Escherichia coli (strain K12) GN=arcA PE=1 SV=1	16	16	16	196.83	27.292	238	58	53.4	51.3	53.4	52.1	50	50	43.7	53.4	58	37.4	44.1	44.1	44.1	49.6		0.132906	0.00230651	0.160017	0.0180643	-0.509738	0.108759	0.0277203	0.0648829	0.27453	0.0556121	-0.0982121	-0.100778	-0.0296617	0.291132	-0.0796	1.0198	0.95714	1.2393	0.93287	0.59098	0.93079	0.96277	1.0794
499	P0A9Q5	accD	Acetyl-coenzyme A carboxylase carboxyl transferase subunit beta	>sp|P0A9Q5|ACCD_ECOLI Acetyl-coenzyme A carboxylase carboxyl transferase subunit beta OS=Escherichia coli (strain K12) GN=accD PE=1 SV=1	11	11	11	49.682	33.322	304	16.1	16.8	14.5	23.4	21.7	17.8	29.3	13.5	10.9	5.3	18.4	22.4	15.8	9.9	15.8		-0.497832	-0.222246	-0.0452975	0.159371	0.802731	-0.411905	-0.241015	-0.198543	-0.306823	-0.0529997	-0.19899	0.0209111	-0.336737	-0.686313	-0.0322411	0.65612	0.84298	0.99607	0.98267	1.3495	0.64276	0.81976	0.90172
500	P0A9Q7	adhE	Aldehyde-alcohol dehydrogenase;Alcohol dehydrogenase;Acetaldehyde dehydrogenase [acetylating];Pyruvate-formate-lyase deactivase	>sp|P0A9Q7|ADHE_ECOLI Aldehyde-alcohol dehydrogenase OS=Escherichia coli (strain K12) GN=adhE PE=1 SV=2	49	49	49	323.31	96.126	891	59.8	51.6	55.8	66.6	60.2	60.9	49.3	51.5	58.4	62	55.9	51.4	46.7	50.8	63.7		-0.00194893	-0.0115298	-0.122428	-0.105939	-0.231312	-0.0653703	-0.0151992	-0.156306	0.237319	0.210015	0.109294	-0.0122862	-0.337667	-0.047085	-0.0930324	0.93729	0.96633	1.0416	0.86901	0.70278	0.82453	0.96698	0.9426
501	P0A9Q9	asd	Aspartate-semialdehyde dehydrogenase	>sp|P0A9Q9|DHAS_ECOLI Aspartate-semialdehyde dehydrogenase OS=Escherichia coli (strain K12) GN=asd PE=1 SV=1	11	11	11	138.7	40.017	367	5.2	13.9	21.3	19.1	33.8	14.2	15.5	15	21.3	10.4	9.5	2.2	17.4	19.9	20.2		0.172231	-0.312975	-0.221691	-0.0565362	0.577344	-0.0604875	-0.0733022	-0.0591342	-0.116942	-0.130744	-0.0304424	NaN	-0.298903	-0.443419	-0.34584	1.0534	0.76713	0.89841	0.91361	1.1605	0.83371	0.92925	1.012
502	P0A9R4	fdx	2Fe-2S ferredoxin	>sp|P0A9R4|FER_ECOLI 2Fe-2S ferredoxin OS=Escherichia coli (strain K12) GN=fdx PE=1 SV=2	2	2	2	8.0992	12.331	111	8.1	0	10.8	8.1	10.8	18.9	10.8	8.1	0	18.9	0	10.8	10.8	10.8	0		NaN	NaN	NaN	NaN	NaN	2.00813	NaN	NaN	NaN	-0.0665935	NaN	NaN	NaN	NaN	NaN	NaN	NaN	NaN	NaN	NaN	3.5535	NaN	NaN
503	P0A9R7	ftsE	Cell division ATP-binding protein FtsE	>sp|P0A9R7|FTSE_ECOLI Cell division ATP-binding protein FtsE OS=Escherichia coli (strain K12) GN=ftsE PE=1 SV=1	4	4	4	28.197	24.439	222	4.5	7.2	16.2	18.9	0	23.4	0	0	0	4.5	0	0	0	0	6.8		NaN	NaN	NaN	-0.3976	NaN	-0.43413	NaN	NaN	NaN	NaN	NaN	NaN	NaN	NaN	NaN	NaN	NaN	NaN	0.69463	NaN	0.66768	NaN	NaN
504	P0A9S1	fucO	Lactaldehyde reductase	>sp|P0A9S1|FUCO_ECOLI Lactaldehyde reductase OS=Escherichia coli (strain K12) GN=fucO PE=1 SV=2	6	6	6	35.774	40.513	382	0	0	12.3	6	12.6	0	0	12	3.9	0	0	0	3.1	5.8	7.1		NaN	NaN	-0.96103	NaN	-0.427246	NaN	NaN	-0.522509	NaN	NaN	NaN	NaN	NaN	0.449324	-0.592941	NaN	NaN	0.54662	NaN	0.66693	NaN	NaN	0.71618
505	P0A9S3	gatD	Galactitol-1-phosphate 5-dehydrogenase	>sp|P0A9S3|GATD_ECOLI Galactitol 1-phosphate 5-dehydrogenase OS=Escherichia coli (strain K12) GN=gatD PE=1 SV=1	10	10	10	143.97	37.39	346	22.8	26.3	19.4	22.5	28.3	6.1	19.1	22.8	13.3	19.7	9	18.8	22.3	22.5	15.9		-0.236911	-0.549113	-0.828819	-0.569265	-0.431598	-0.150193	-0.215429	-0.788489	-0.976305	-0.772555	-0.592941	-0.327747	-0.366987	-0.650522	-0.550402	0.7771	0.66623	0.61927	0.62136	0.59363	0.77489	0.83369	0.60872
506	P0A9S5	gldA	Glycerol dehydrogenase	>sp|P0A9S5|GLDA_ECOLI Glycerol dehydrogenase OS=Escherichia coli (strain K12) GN=gldA PE=1 SV=1	6	6	6	36.955	38.712	367	12.3	7.1	17.4	6	3.3	10.1	9	10.6	3.3	9.5	4.4	4.4	3.3	3.3	5.2		0.00432164	-0.166567	0.0601858	0.0533895	NaN	0.113701	-0.014689	-0.189318	NaN	0.0783365	NaN	NaN	NaN	NaN	0.174662	0.94126	0.86135	1.0738	0.92836	NaN	0.91223	0.95784	0.84185
507	P0A9T0	serA	D-3-phosphoglycerate dehydrogenase	>sp|P0A9T0|SERA_ECOLI D-3-phosphoglycerate dehydrogenase OS=Escherichia coli (strain K12) GN=serA PE=1 SV=2	10	10	10	47.281	44.175	410	7.8	5.6	11.5	3.4	5.6	5.6	3.4	15.6	7.8	12.2	8.5	5.9	11	15.4	13.9		-0.0185565	0.0384361	-0.100283	NaN	-0.108596	0.095587	NaN	0.0557509	-0.275454	-0.335663	-0.246036	NaN	-0.424533	-0.197765	-0.524666	0.90148	0.97751	0.96957	NaN	0.73048	0.93771	NaN	1.093
508	P0A9T4	tas	Protein tas	>sp|P0A9T4|TAS_ECOLI Protein tas OS=Escherichia coli (strain K12) GN=tas PE=1 SV=1	7	7	7	44.235	38.499	346	6.9	6.9	16.5	16.5	15.3	0	6.9	6.9	19.4	19.4	0	5.5	12.4	20.8	19.4		NaN	0.184725	-0.330157	-0.232633	-0.121691	NaN	-0.0995253	-0.0942486	-0.195236	-0.0219362	NaN	NaN	-0.655808	-0.00840653	-0.074274	NaN	1.0698	0.84006	0.77429	0.75057	NaN	0.91413	0.96891
509	P0A9T8	ybbA	Uncharacterized ABC transporter ATP-binding protein YbbA	>sp|P0A9T8|YBBA_ECOLI Uncharacterized ABC transporter ATP-binding protein YbbA OS=Escherichia coli (strain K12) GN=ybbA PE=3 SV=1	1	1	1	6.5757	24.533	228	0	0	0	0	0	0	0	0	0	4.4	0	0	0	0	4.4		NaN	NaN	NaN	NaN	NaN	NaN	NaN	NaN	NaN	NaN	NaN	NaN	NaN	NaN	NaN	NaN	NaN	NaN	NaN	NaN	NaN	NaN	NaN
510	P0A9U3	ybiT	Uncharacterized ABC transporter ATP-binding protein YbiT	>sp|P0A9U3|YBIT_ECOLI Uncharacterized ABC transporter ATP-binding protein YbiT OS=Escherichia coli (strain K12) GN=ybiT PE=1 SV=1	14	14	14	131.04	59.857	530	20.9	21.5	15.8	15.8	9.6	23.2	22.5	15.7	16	15.5	20.8	17	9.8	9.2	13		0.00748262	-0.0507564	0.0082	-0.0221999	-0.471089	0.0143553	-0.0995253	-0.0700424	-0.293111	0.0395595	-0.089605	0.0127833	-0.0522366	-0.276503	-0.275699	0.91764	0.93104	1.0677	0.94259	0.63658	0.88359	0.89358	0.93653
511	P0A9V1	lptB	Lipopolysaccharide export system ATP-binding protein LptB	>sp|P0A9V1|LPTB_ECOLI Lipopolysaccharide export system ATP-binding protein LptB OS=Escherichia coli (strain K12) GN=lptB PE=1 SV=2	8	8	8	83.806	26.8	241	25.3	31.1	37.3	34	26.1	31.1	19.5	19.5	32	36.9	25.3	25.3	25.3	25.3	26.1		-0.0771324	0.176067	0.137504	-0.241543	-0.547594	-0.0237097	0.205393	-0.11115	-0.187379	-0.238681	-0.283439	-0.379001	0.0344974	0.217355	-0.154731	0.87554	1.0885	1.1571	0.77972	0.56167	0.82052	1.1179	0.93038
512	P0A9V5	yiaG	Uncharacterized HTH-type transcriptional regulator YiaG	>sp|P0A9V5|YIAG_ECOLI Uncharacterized HTH-type transcriptional regulator YiaG OS=Escherichia coli (strain K12) GN=yiaG PE=4 SV=1	4	4	4	20.474	11.033	96	0	0	22.9	19.8	20.8	0	0	10.4	22.9	22.9	0	0	10.4	22.9	22.9		NaN	NaN	NaN	-0.183818	1.5911	NaN	NaN	NaN	0.297954	-0.501545	NaN	NaN	NaN	-0.0302509	-0.409719	NaN	NaN	NaN	0.79989	2.9261	NaN	NaN	NaN
513	P0A9W3	ettA	Energy-dependent translational throttle protein EttA	>sp|P0A9W3|ETTA_ECOLI Energy-dependent translational throttle protein EttA OS=Escherichia coli (strain K12) GN=ettA PE=1 SV=2	32	32	32	323.31	62.442	555	47.6	48.6	57.8	60.5	50.1	54.2	56.4	55.7	52.4	59.1	40.5	41.4	40.5	38	44.5		-0.00627491	-0.0544971	0.280838	0.102994	0.151859	-0.0123008	0.212383	0.304161	0.165044	0.0149266	-0.0383026	0.0339339	0.244522	0.13014	-0.0820565	0.92428	0.94144	1.3276	0.99833	0.91953	0.85089	1.1107	1.2952
514	P0A9W6	yrbA	Uncharacterized protein YrbA	>sp|P0A9W6|IBAG_ECOLI Acid stress protein IbaG OS=Escherichia coli (strain K12) GN=ibaG PE=1 SV=1	1	1	1	4.0351	9.4516	84	10.7	10.7	10.7	0	10.7	10.7	10.7	10.7	10.7	10.7	10.7	10.7	0	10.7	10.7		NaN	NaN	NaN	NaN	NaN	NaN	NaN	NaN	NaN	NaN	NaN	NaN	NaN	NaN	NaN	NaN	NaN	NaN	NaN	NaN	NaN	NaN	NaN
515	P0A9W9	yrdA	Protein YrdA	>sp|P0A9W9|YRDA_ECOLI Protein YrdA OS=Escherichia coli (strain K12) GN=yrdA PE=1 SV=1	9	9	9	49.214	20.245	184	25	37.5	13.6	13.6	40.2	17.4	37.5	46.2	25	42.4	17.4	32.6	17.4	22.3	25		-0.0998036	-0.139013	0.177727	-0.00990192	-0.295854	0.354339	-0.293483	-0.168869	0.206143	-0.0139896	0.167486	-0.219858	-0.0812932	0.248656	-0.0350321	0.86311	0.85996	1.2007	0.89072	0.6574	1.1158	0.76197	0.85943
516	P0A9X4	mreB	Rod shape-determining protein MreB	>sp|P0A9X4|MREB_ECOLI Rod shape-determining protein MreB OS=Escherichia coli (strain K12) GN=mreB PE=1 SV=1	20	20	20	245.21	36.952	347	43.2	49.6	42.9	43.2	45.8	42.9	43.2	42.9	39.5	38	42.9	42.1	42.9	38	37.8		-0.0542725	-0.0567163	-0.0195213	0.0531114	-0.181297	0.0370308	-0.00794222	0.0437644	-0.00463851	-0.0456995	-0.0344263	-0.0422191	-0.0464144	0.10165	0.131458	0.88681	0.94356	1.0822	0.94725	0.74419	0.89474	0.95246	1.0702
517	P0A9X9	cspA	Cold shock protein CspA	>sp|P0A9X9|CSPA_ECOLI Cold shock protein CspA OS=Escherichia coli (strain K12) GN=cspA PE=1 SV=2	4	4	3	65.06	7.4032	70	67.1	67.1	38.6	17.1	52.9	67.1	67.1	67.1	67.1	38.6	67.1	67.1	67.1	67.1	31.4		-0.465699	-0.213253	0.226878	NaN	-0.232972	-0.408244	0.216238	0.0302654	0.0247452	0.379066	-0.152741	0.0223323	-0.0385841	-0.180561	0.678883	0.67384	0.83996	1.2394	NaN	0.69884	0.65161	1.1235	1.0268
518	P0A9Y6	cspC	Cold shock-like protein CspC	>sp|P0A9Y6|CSPC_ECOLI Cold shock-like protein CspC OS=Escherichia coli (strain K12) GN=cspC PE=1 SV=2	4	4	4	177.11	7.4023	69	78.3	78.3	78.3	78.3	78.3	78.3	78.3	78.3	78.3	78.3	78.3	78.3	78.3	78.3	78.3		-0.00358228	-0.0306782	-0.114379	-0.12945	-0.180855	-0.149537	0.191689	0.0589399	-0.130144	0.0617071	-0.274721	-0.0943565	0.129745	-0.0896818	0.0569996	0.9349	0.9881	1.1444	0.89754	0.72507	0.79587	1.1138	1.2013
519	P0A9Z1	glnB	Nitrogen regulatory protein P-II 1	>sp|P0A9Z1|GLNB_ECOLI Nitrogen regulatory protein P-II 1 OS=Escherichia coli (strain K12) GN=glnB PE=1 SV=1	3	3	3	14.315	12.425	112	17	26.8	17	17	17	17	17	26.8	17	26.8	17	17	26.8	17	17		-0.0919403	-0.313567	-0.141255	-0.238817	0.345964	0.891186	-0.270138	-0.0510105	-0.163236	-0.152115	0.00115371	0.104739	-0.189006	-0.278899	-0.224132	0.86317	0.77035	0.97239	0.77261	0.96274	1.6062	0.80953	0.98686
520	P0AA04	ptsH	Phosphocarrier protein HPr	>sp|P0AA04|PTHP_ECOLI Phosphocarrier protein HPr OS=Escherichia coli (strain K12) GN=ptsH PE=1 SV=1	5	5	5	147.17	9.1193	85	78.8	70.6	43.5	78.8	70.6	70.6	70.6	70.6	70.6	70.6	51.8	43.5	43.5	43.5	43.5		0.225892	0.28558	-0.394563	-0.381912	-0.634733	-0.106964	-0.0318871	-0.200797	-0.226831	-0.311453	-0.0684379	0.0576928	-0.149009	-0.2708	-0.284423	1.088	1.1964	0.89223	0.75631	0.55471	0.78742	0.94447	0.93551
521	P0AA10	rplM	50S ribosomal protein L13	>sp|P0AA10|RL13_ECOLI 50S ribosomal protein L13 OS=Escherichia coli (strain K12) GN=rplM PE=1 SV=1	13	13	13	278.67	16.018	142	74.6	74.6	74.6	74.6	74.6	74.6	77.5	74.6	74.6	69.7	74.6	74.6	74.6	74.6	69.7		-0.0764932	0.173255	0.354903	0.445621	0.163885	0.095587	0.158466	0.116897	0.111966	0.172231	-0.158091	-0.00955338	0.115433	0.0749164	0.4246	0.85727	1.1392	1.3941	1.2448	0.98243	0.93231	1.0883	1.1851
522	P0AA16	ompR	Transcriptional regulatory protein OmpR	>sp|P0AA16|OMPR_ECOLI Transcriptional regulatory protein OmpR OS=Escherichia coli (strain K12) GN=ompR PE=1 SV=1	13	13	13	169.08	27.353	239	44.4	44.4	52.7	48.1	56.1	48.1	45.6	52.3	52.7	53.1	31.4	36	53.6	47.7	53.6		0.0193461	-0.352971	-0.0910027	0.164915	-0.222616	0.196859	-0.036304	-0.212751	0.0430645	-0.00394396	-0.0611948	-0.272663	-0.245677	-0.104061	-0.0767063	0.91325	0.77011	1.0428	1.0325	0.67471	0.98005	0.94406	0.87422
523	P0AA25	trxA	Thioredoxin-1	>sp|P0AA25|THIO_ECOLI Thioredoxin 1 OS=Escherichia coli (strain K12) GN=trxA PE=1 SV=2	5	5	5	129.91	11.806	109	55	55	55	40.4	55	55	55	55	55	55	55	55	55	55	55		-0.138934	-0.015068	0.648834	0.158337	0.882995	0.436801	0.153027	0.651224	0.344374	0.323312	-0.0425311	0.0969364	0.560226	0.399335	0.753861	0.83547	0.99476	1.8435	1.0719	1.6387	1.1727	1.0665	1.6739
524	P0AA39	rluC	Ribosomal large subunit pseudouridine synthase C	>sp|P0AA39|RLUC_ECOLI Ribosomal large subunit pseudouridine synthase C OS=Escherichia coli (strain K12) GN=rluC PE=1 SV=1	13	13	13	55.143	36.026	319	32	34.8	25.1	20.4	25.4	25.1	22.9	17.2	20.4	19.7	28.2	20.4	15.7	8.5	13.2		-0.0935404	-0.0790055	0.0057592	0.169027	0.321351	0.0346383	-0.0690281	-0.0683018	0.0366088	-0.132009	0.364348	0.0854246	-0.0869364	-0.132625	NaN	0.84932	0.92534	1.0956	1.0492	1.0204	0.91213	0.90259	0.9642
525	P0AA43	rsuA	Ribosomal small subunit pseudouridine synthase A	>sp|P0AA43|RSUA_ECOLI Ribosomal small subunit pseudouridine synthase A OS=Escherichia coli (strain K12) GN=rsuA PE=1 SV=1	6	6	6	102.46	25.865	231	22.9	24.2	6.5	15.2	15.6	13.4	31.6	19.9	13.4	22.1	13.4	13.4	13.4	13.4	9.1		0.158854	0.120617	NaN	-0.288206	-0.928429	0.0163537	0.00934718	-0.046623	-0.190355	-0.193024	0.146394	0.152118	-0.111305	-0.0208965	NaN	1.0471	1.0541	NaN	0.76543	0.46272	0.87239	0.98097	1.0238
526	P0AA47	plaP	Low-affinity putrescine importer PlaP	>sp|P0AA47|PLAP_ECOLI Low-affinity putrescine importer PlaP OS=Escherichia coli (strain K12) GN=plaP PE=1 SV=1	6	6	6	36.8	49.537	452	11.9	11.9	0	0	5.1	13.5	11.9	3.5	0	0	5.1	9.1	2	2	0		-0.0503082	-0.0879787	NaN	NaN	NaN	-0.0634996	-0.00440699	0.133958	NaN	NaN	1.56973	0.323543	NaN	NaN	NaN	0.87297	0.91968	NaN	NaN	NaN	0.82151	0.95363	1.1085
527	P0AA53	qmcA	Protein QmcA	>sp|P0AA53|QMCA_ECOLI Protein QmcA OS=Escherichia coli (strain K12) GN=qmcA PE=1 SV=1	7	7	7	68.035	33.743	305	0	0	15.7	21.3	0	0	0	0	12.5	23.6	0	3.9	0	0	11.1		NaN	NaN	-0.411598	-0.154105	NaN	NaN	NaN	NaN	-0.36036	-0.340733	NaN	NaN	NaN	NaN	-0.589767	NaN	NaN	0.78009	0.79789	NaN	NaN	NaN	NaN
528	P0AA57	yobA	Protein YobA	>sp|P0AA57|YOBA_ECOLI Protein YobA OS=Escherichia coli (strain K12) GN=yobA PE=1 SV=1	1	1	1	1.8966	13.41	124	6.5	6.5	6.5	0	6.5	6.5	0	6.5	6.5	0	6.5	0	0	0	0		NaN	NaN	NaN	NaN	NaN	NaN	NaN	NaN	NaN	NaN	NaN	NaN	NaN	NaN	NaN	NaN	NaN	NaN	NaN	NaN	NaN	NaN	NaN
529	P0AA82	codB	Cytosine permease	>sp|P0AA82|CODB_ECOLI Cytosine permease OS=Escherichia coli (strain K12) GN=codB PE=1 SV=1	1	1	1	6.3438	43.649	419	0	0	0	0	0	0	3.3	0	0	0	0	0	0	0	0		NaN	NaN	NaN	NaN	NaN	NaN	NaN	NaN	NaN	NaN	NaN	NaN	NaN	NaN	NaN	NaN	NaN	NaN	NaN	NaN	NaN	NaN	NaN
530	P0AA91	yeaY	Uncharacterized lipoprotein YeaY	>sp|P0AA91|YEAY_ECOLI Uncharacterized lipoprotein YeaY OS=Escherichia coli (strain K12) GN=yeaY PE=3 SV=1	3	3	3	25.275	20.921	193	13.5	18.1	13.5	25.4	6.2	13.5	13.5	0	13.5	25.4	6.2	0	0	6.2	13.5		0.244522	0.0938305	NaN	-0.173694	NaN	NaN	-0.180528	NaN	NaN	-0.525829	NaN	NaN	NaN	NaN	-1.04365	1.0492	1.0095	NaN	0.8647	NaN	NaN	0.84227	NaN
531	P0AAA1	yagU	Inner membrane protein YagU	>sp|P0AAA1|YAGU_ECOLI Inner membrane protein YagU OS=Escherichia coli (strain K12) GN=yagU PE=1 SV=1	2	2	2	5.4249	22.967	204	12.7	7.4	7.4	7.4	7.4	7.4	7.4	7.4	7.4	7.4	7.4	0	7.4	7.4	0		NaN	NaN	NaN	NaN	NaN	NaN	NaN	NaN	NaN	NaN	NaN	NaN	NaN	NaN	NaN	NaN	NaN	NaN	NaN	NaN	NaN	NaN	NaN
532	P0AAB4	ubiD	3-octaprenyl-4-hydroxybenzoate carboxy-lyase	>sp|P0AAB4|UBID_ECOLI 3-octaprenyl-4-hydroxybenzoate carboxy-lyase OS=Escherichia coli (strain K12) GN=ubiD PE=1 SV=1	6	6	6	10.282	55.603	497	1.6	8.2	3.6	1.6	3	1.6	4.4	5.4	1.4	1.6	0	1.4	1.4	0	1.4		NaN	0.383829	NaN	NaN	NaN	NaN	NaN	NaN	NaN	NaN	NaN	NaN	NaN	NaN	NaN	NaN	1.2231	NaN	NaN	NaN	NaN	NaN	NaN
533	P0AAB6	galF	UTP--glucose-1-phosphate uridylyltransferase	>sp|P0AAB6|GALF_ECOLI UTP--glucose-1-phosphate uridylyltransferase OS=Escherichia coli (strain K12) GN=galF PE=1 SV=1	13	13	13	166.94	32.829	297	37	43.8	33.3	37.7	46.8	36.7	42.8	44.8	38.7	49.2	42.8	47.8	29	36.7	32.3		0.0703893	0.0575542	-0.342964	-0.307859	-0.412213	0.16092	-0.268799	-0.353118	-0.324347	-0.343586	0.016639	-0.139633	-0.166616	-0.396802	-0.432708	0.97402	1.0276	0.86826	0.72206	0.58755	0.96371	0.79879	0.78445
534	P0AAB8	uspD	Universal stress protein D	>sp|P0AAB8|USPD_ECOLI Universal stress protein D OS=Escherichia coli (strain K12) GN=uspD PE=2 SV=1	1	1	1	5.5973	16.293	142	0	0	12	12	12	0	0	12	12	0	0	0	0	0	0		NaN	NaN	NaN	NaN	NaN	NaN	NaN	NaN	NaN	NaN	NaN	NaN	NaN	NaN	NaN	NaN	NaN	NaN	NaN	NaN	NaN	NaN	NaN
535	P0AAC0	uspE	Universal stress protein E	>sp|P0AAC0|USPE_ECOLI Universal stress protein E OS=Escherichia coli (strain K12) GN=uspE PE=1 SV=2	8	8	8	81.005	35.706	316	13.9	6.3	16.8	31	19.3	13.9	6.3	15.8	15.8	15.8	13.3	3.8	10.1	16.8	16.8		0.156526	NaN	-0.491896	-0.312975	-0.832	-0.13065	NaN	-0.251625	0.379399	-0.0690281	NaN	NaN	-0.360231	0.0863761	-0.110744	1.043	NaN	0.78058	0.7967	0.47272	0.78981	NaN	0.8741
536	P0AAC8	iscA	Iron-binding protein IscA	>sp|P0AAC8|ISCA_ECOLI Iron-binding protein IscA OS=Escherichia coli (strain K12) GN=iscA PE=1 SV=1	2	2	2	15.33	11.556	107	10.3	17.8	0	0	0	17.8	17.8	0	0	0	17.8	17.8	0	0	0		NaN	-0.00757963	NaN	NaN	NaN	-0.0826522	0.243791	NaN	NaN	NaN	-0.297325	0.261711	NaN	NaN	NaN	NaN	0.96864	NaN	NaN	NaN	0.81673	1.122	NaN
537	P0AAD2	mtr	Tryptophan-specific transport protein	>sp|P0AAD2|MTR_ECOLI Tryptophan-specific transport protein OS=Escherichia coli (strain K12) GN=mtr PE=1 SV=1	1	1	1	2.5181	44.332	414	0	0	0	0	0	0	0	0	2.4	0	0	0	0	2.4	0		NaN	NaN	NaN	NaN	NaN	NaN	NaN	NaN	NaN	NaN	NaN	NaN	NaN	NaN	NaN	NaN	NaN	NaN	NaN	NaN	NaN	NaN	NaN
538	P0AAD6	sdaC	Serine transporter	>sp|P0AAD6|SDAC_ECOLI Serine transporter OS=Escherichia coli (strain K12) GN=sdaC PE=1 SV=1	7	7	7	60.316	46.906	429	16.3	16.3	11.7	5.4	11.7	16.3	17	11.7	9.8	7.5	17	11.7	11.7	7.2	4.9		-0.595337	-0.196161	-0.0277926	1.82171	0.329411	-0.350909	0.00834347	-0.196426	-0.331209	1.06274	0.0172092	-0.0325805	-0.0392807	-0.029588	1.19238	0.60089	0.87528	1.0282	3.2435	1.1552	0.66629	0.98308	0.88586
539	P0AAE0	cycA	D-serine/D-alanine/glycine transporter	>sp|P0AAE0|CYCA_ECOLI D-serine/D-alanine/glycine transporter OS=Escherichia coli (strain K12) GN=cycA PE=1 SV=1	3	3	3	32.344	51.659	470	0	2.8	6	6	6	0	0	6	6	6	0	0	3.2	6	6		NaN	NaN	0.46425	0.572114	0.41511	NaN	NaN	0.821465	0.397255	0.103128	NaN	NaN	0.185359	0.100036	0.395502	NaN	NaN	1.518	1.4041	1.1181	NaN	NaN	1.7887
540	P0AAF3	araG	Arabinose import ATP-binding protein AraG	>sp|P0AAF3|ARAG_ECOLI Arabinose import ATP-binding protein AraG OS=Escherichia coli (strain K12) GN=araG PE=1 SV=1	12	12	12	79.538	55.018	504	0	21	2.8	0	1.6	0	20.8	4	0	0	0	19.4	2.4	0	0		NaN	-0.344648	NaN	NaN	NaN	NaN	-0.188776	-0.329468	NaN	NaN	NaN	-0.0994635	NaN	NaN	NaN	NaN	0.76926	NaN	NaN	NaN	NaN	0.83784	0.804
541	P0AAF6	artP	Arginine transport ATP-binding protein ArtP	>sp|P0AAF6|ARTP_ECOLI Arginine transport ATP-binding protein ArtP OS=Escherichia coli (strain K12) GN=artP PE=1 SV=1	3	3	3	27.347	27.022	242	17.8	17.8	3.7	11.6	17.8	17.8	3.7	11.6	17.8	17.8	6.2	0	3.7	3.7	9.9		0.0858326	0.121811	NaN	-0.0994945	-0.188989	0.00963388	NaN	-0.2189	-0.149489	-0.254324	NaN	NaN	NaN	NaN	-0.325702	0.97388	1.0528	NaN	0.83716	0.70417	0.87155	NaN	0.84198
542	P0AAG0	dppD	Dipeptide transport ATP-binding protein DppD	>sp|P0AAG0|DPPD_ECOLI Dipeptide transport ATP-binding protein DppD OS=Escherichia coli (strain K12) GN=dppD PE=1 SV=1	11	11	11	64.012	35.844	327	3.4	0	26.3	28.1	17.4	0	0	13.5	21.4	20.2	0	0	7	19.9	28.4		NaN	NaN	0.127501	0.0802483	0.40163	NaN	NaN	0.565012	-0.176658	-0.277412	NaN	NaN	-0.00540581	-0.06252	-0.51581	NaN	NaN	1.1862	0.97332	1.1205	NaN	NaN	1.5091
543	P0AAG8	mglA	Galactose/methyl galactoside import ATP-binding protein MglA	>sp|P0AAG8|MGLA_ECOLI Galactose/methyl galactoside import ATP-binding protein MglA OS=Escherichia coli (strain K12) GN=mglA PE=1 SV=1	13	13	13	52.316	56.415	506	0	18.4	7.5	9.3	8.3	2.8	20.9	5.9	8.7	9.9	0	11.5	9.1	7.1	7.7		NaN	-0.527803	-0.260273	-0.432941	-1.0285	NaN	-0.296828	-0.749548	-0.597474	-0.958477	NaN	-0.534328	-1.19486	-0.514985	NaN	NaN	0.66594	0.88123	0.76684	0.42926	NaN	0.77173	0.57237
544	P0AAH0	pstB	Phosphate import ATP-binding protein PstB	>sp|P0AAH0|PSTB_ECOLI Phosphate import ATP-binding protein PstB OS=Escherichia coli (strain K12) GN=pstB PE=1 SV=2	8	8	8	38.481	29.027	257	22.2	22.2	8.6	5.8	9.7	19.1	16	9.3	3.1	0	9.3	0	5.8	0	0		-0.289016	-0.24643	0.375179	NaN	0.0097772	-0.111305	-0.596667	0.397584	NaN	NaN	-0.146116	NaN	NaN	NaN	NaN	0.74692	0.81822	1.3941	NaN	0.91087	0.81072	0.64398	1.3532
545	P0AAI3	ftsH	ATP-dependent zinc metalloprotease FtsH	>sp|P0AAI3|FTSH_ECOLI ATP-dependent zinc metalloprotease FtsH OS=Escherichia coli (strain K12) GN=ftsH PE=1 SV=1	32	32	32	318.86	70.707	644	39.9	39.9	40.8	40.2	41.8	36.8	37	39.4	35.6	38.4	34.6	33.1	35.7	31.4	32.9		-0.156836	-0.0187465	0.0563061	0.0318186	-0.0921095	-0.0596904	0.0164963	0.0404014	0.0709388	0.0680517	-0.0378582	0.0170667	-0.126659	-0.257062	0.0499095	0.833	0.95544	1.122	0.93744	0.76204	0.81853	0.95925	1.0733
546	P0AAI5	fabF	3-oxoacyl-[acyl-carrier-protein] synthase 2	>sp|P0AAI5|FABF_ECOLI 3-oxoacyl-[acyl-carrier-protein] synthase 2 OS=Escherichia coli (strain K12) GN=fabF PE=1 SV=2	13	13	13	323.31	43.045	413	42.4	43.6	43.1	38.5	43.6	35.4	35.4	30	35.6	43.6	32.4	32.4	40.4	24	21.3		0.107554	0.0839282	0.141433	0.34426	0.2444	-0.0420854	0.310107	0.0880058	0.251689	0.222805	-0.0922325	0.026021	0.184852	0.265557	0.173	0.98039	1.0441	1.1942	1.15	0.95984	0.8285	1.1956	1.152
547	P0AAI9	fabD	Malonyl CoA-acyl carrier protein transacylase	>sp|P0AAI9|FABD_ECOLI Malonyl CoA-acyl carrier protein transacylase OS=Escherichia coli (strain K12) GN=fabD PE=1 SV=2	11	11	11	293.54	32.417	309	42.1	44.3	42.1	42.1	42.1	38.8	52.8	44.3	44.3	44.3	48.2	44.3	47.2	52.8	36.6		0.105678	0.232292	-0.0761282	-0.0868291	0.465713	-0.0221706	0.195222	0.0855606	0.0244615	-0.0814458	0.169925	0.0455827	-0.118069	0.0193461	-0.0474428	1.019	1.1507	1.0678	0.85623	1.1611	0.85561	1.1194	1.0806
548	P0AAJ1;P18776	ynfG;dmsB	Probable anaerobic dimethyl sulfoxide reductase chain YnfG;Anaerobic dimethyl sulfoxide reductase chain B	>sp|P0AAJ1|YNFG_ECOLI Probable anaerobic dimethyl sulfoxide reductase chain YnfG OS=Escherichia coli (strain K12) GN=ynfG PE=3 SV=2;>sp|P18776|DMSB_ECOLI Anaerobic dimethyl sulfoxide reductase chain B OS=Escherichia coli (strain K12) GN=dmsB PE=1 SV=4	2;1	2;1	2;1	5.3597	22.752	205	0	0	0	0	14.1	0	0	0	0	0	0	0	0	0	0		NaN	NaN	NaN	NaN	-1.68989	NaN	NaN	NaN	NaN	NaN	NaN	NaN	NaN	NaN	NaN	NaN	NaN	NaN	NaN	0.27306	NaN	NaN	NaN
549	P0AAJ5	fdoH	Formate dehydrogenase-O iron-sulfur subunit	>sp|P0AAJ5|FDOH_ECOLI Formate dehydrogenase-O iron-sulfur subunit OS=Escherichia coli (strain K12) GN=fdoH PE=1 SV=1	12	12	10	55.55	33.1	300	21.7	11.3	11.3	8	15	14.3	11	7.3	3.3	0	16	7.7	4.3	7.7	4.3		-0.410716	-0.312939	-0.118367	0.417164	0.501821	-0.197302	-0.309592	NaN	NaN	NaN	-0.29775	0.608809	NaN	0.361319	NaN	0.70033	0.76448	0.97707	1.2766	1.3031	0.7803	0.75776	NaN
550	P0AAN3	hypB	Hydrogenase isoenzymes nickel incorporation protein HypB	>sp|P0AAN3|HYPB_ECOLI Hydrogenase isoenzymes nickel incorporation protein HypB OS=Escherichia coli (strain K12) GN=hypB PE=1 SV=1	4	4	4	15.095	31.565	290	4.5	0	15.2	4.5	15.2	11.7	0	0	0	0	4.5	0	0	0	0		NaN	NaN	-0.606101	NaN	-0.924207	-0.169274	NaN	NaN	NaN	NaN	NaN	NaN	NaN	NaN	NaN	NaN	NaN	0.68338	NaN	0.46957	0.80417	NaN	NaN
551	P0AAN5	yaiA	Uncharacterized protein YaiA	>sp|P0AAN5|YAIA_ECOLI Uncharacterized protein YaiA OS=Escherichia coli (strain K12) GN=yaiA PE=1 SV=1	3	3	3	13.047	7.2811	63	0	0	14.3	34.9	0	0	0	0	0	50.8	0	0	0	0	0		NaN	NaN	NaN	-0.337065	NaN	NaN	NaN	NaN	NaN	0.183074	NaN	NaN	NaN	NaN	NaN	NaN	NaN	NaN	0.68305	NaN	NaN	NaN	NaN
552	P0AAP3	frmR	Transcriptional repressor FrmR	>sp|P0AAP3|FRMR_ECOLI Transcriptional repressor FrmR OS=Escherichia coli (strain K12) GN=frmR PE=1 SV=1	4	4	4	23.932	10.318	91	26.4	11	38.5	23.1	12.1	23.1	0	11	11	27.5	0	0	44	17.6	11		-1.14083	NaN	-0.320792	0.223546	NaN	NaN	NaN	NaN	NaN	-0.579167	NaN	NaN	NaN	NaN	NaN	0.41315	NaN	0.86128	1.112	NaN	NaN	NaN	NaN
553	P0AAQ2	yajD	Uncharacterized protein YajD	>sp|P0AAQ2|YAJD_ECOLI Putative HNH nuclease YajD OS=Escherichia coli (strain K12) GN=yajD PE=3 SV=1	4	4	4	7.0728	13.364	115	0	15.7	13.9	7	16.5	13.9	7	0	7	7	0	0	0	0	7		NaN	-0.0624296	0.100978	NaN	NaN	-0.585691	NaN	NaN	NaN	NaN	NaN	NaN	NaN	NaN	NaN	NaN	0.95418	1.1406	NaN	NaN	0.6	NaN	NaN
554	P0AAQ6	ybaA	Uncharacterized protein YbaA	>sp|P0AAQ6|YBAA_ECOLI Uncharacterized protein YbaA OS=Escherichia coli (strain K12) GN=ybaA PE=4 SV=1	3	3	3	12.718	13.318	117	0	0	0	23.1	0	0	0	0	0	32.5	0	0	0	0	23.1		NaN	NaN	NaN	-0.295181	NaN	NaN	NaN	NaN	NaN	0.0758749	NaN	NaN	NaN	NaN	0.216362	NaN	NaN	NaN	0.75607	NaN	NaN	NaN	NaN
555	P0AAR3	ybaK	Cys-tRNA(Pro)/Cys-tRNA(Cys) deacylase YbaK	>sp|P0AAR3|YBAK_ECOLI Cys-tRNA(Pro)/Cys-tRNA(Cys) deacylase YbaK OS=Escherichia coli (strain K12) GN=ybaK PE=1 SV=1	3	3	3	12.75	17.093	159	25.2	6.9	0	10.7	17.6	10.7	0	0	0	0	0	0	0	0	0		0.0989585	NaN	NaN	NaN	NaN	NaN	NaN	NaN	NaN	NaN	NaN	NaN	NaN	NaN	NaN	0.98583	NaN	NaN	NaN	NaN	NaN	NaN	NaN
556	P0AAS0	ylaC	Inner membrane protein YlaC	>sp|P0AAS0|YLAC_ECOLI Inner membrane protein YlaC OS=Escherichia coli (strain K12) GN=ylaC PE=1 SV=2	3	3	3	13.141	18.267	156	12.2	19.9	4.5	0	7.7	12.2	12.2	12.2	7.7	0	7.7	12.2	7.7	7.7	0		0.0899048	0.152508	NaN	NaN	NaN	0.0196308	0.0596321	-0.224604	NaN	NaN	NaN	-0.17568	NaN	NaN	NaN	0.96993	1.0409	NaN	NaN	NaN	0.89566	0.99323	0.891
557	P0AAS7	ybcJ	Uncharacterized protein YbcJ	>sp|P0AAS7|YBCJ_ECOLI Uncharacterized protein YbcJ OS=Escherichia coli (strain K12) GN=ybcJ PE=1 SV=1	3	3	3	24.945	7.3895	70	45.7	45.7	45.7	30	45.7	30	45.7	30	17.1	30	30	45.7	30	30	30		-0.604893	-0.165677	-0.00594166	0.440527	0.25084	-0.13035	0.203514	-0.0367182	NaN	-0.0448211	-0.101304	0.0590784	-0.00588373	-0.298549	-0.411944	0.59499	0.89773	1.0605	1.2814	0.94755	0.76913	1.0904	1.0309
558	P0AAT4	ybdG	Miniconductance mechanosensitive channel YbdG	>sp|P0AAT4|YBDG_ECOLI Miniconductance mechanosensitive channel YbdG OS=Escherichia coli (strain K12) GN=ybdG PE=1 SV=1	2	2	2	2.915	46.602	415	0	0	0	0	2.7	0	0	0	0	0	0	0	2.7	0	0		NaN	NaN	NaN	NaN	NaN	NaN	NaN	NaN	NaN	NaN	NaN	NaN	NaN	NaN	NaN	NaN	NaN	NaN	NaN	NaN	NaN	NaN	NaN
559	P0AAT6	rsfS	Ribosomal silencing factor RsfS	>sp|P0AAT6|IOJAP_ECOLI Ribosomal silencing factor RsfS OS=Escherichia coli (strain K12) GN=rsfS PE=1 SV=1	4	4	4	52.634	11.582	105	13.3	33.3	21.9	33.3	38.1	33.3	38.1	38.1	33.3	20	11.4	20	8.6	0	11.4		NaN	0.186501	NaN	NaN	0.931683	-1.66969	0.187768	1.28611	2.04726	NaN	NaN	NaN	NaN	NaN	NaN	NaN	1.1025	NaN	NaN	1.6162	0.27071	1.0882	2.5819
560	P0AAT9	ybeL	Uncharacterized protein YbeL	>sp|P0AAT9|YBEL_ECOLI Uncharacterized protein YbeL OS=Escherichia coli (strain K12) GN=ybeL PE=4 SV=1	11	11	11	156.84	18.797	160	8.8	0	51.2	58.1	31.2	0	0	8.8	55.6	68.8	0	0	0	33.8	51.2		NaN	NaN	-0.126565	-0.373813	-0.888728	NaN	NaN	NaN	0.123136	-0.0684229	NaN	NaN	NaN	0.0291349	-0.38054	NaN	NaN	1.0616	0.73213	0.44257	NaN	NaN	NaN
561	P0AAU7	ybfE	Uncharacterized protein YbfE	>sp|P0AAU7|YBFE_ECOLI Uncharacterized protein YbfE OS=Escherichia coli (strain K12) GN=ybfE PE=1 SV=2	2	2	2	8.583	11.28	97	10.3	10.3	0	0	0	10.3	26.8	0	0	0	26.8	10.3	0	0	0		NaN	NaN	NaN	NaN	NaN	NaN	0.531169	NaN	NaN	NaN	-0.16647	NaN	NaN	NaN	NaN	NaN	NaN	NaN	NaN	NaN	NaN	1.4004	NaN
562	P0AAV6	ybgS	Uncharacterized protein YbgS	>sp|P0AAV6|YBGS_ECOLI Uncharacterized protein YbgS OS=Escherichia coli (strain K12) GN=ybgS PE=3 SV=1	5	5	5	70.813	12.872	126	0	0	11.1	40.5	0	0	0	0	11.9	49.2	0	0	0	11.1	11.9		NaN	NaN	0.276556	-0.185015	NaN	NaN	NaN	NaN	-0.256373	-0.578542	NaN	NaN	NaN	NaN	-0.23613	NaN	NaN	1.2765	0.80409	NaN	NaN	NaN	NaN
563	P0AAX8	ybiS	Probable L,D-transpeptidase YbiS	>sp|P0AAX8|YBIS_ECOLI Probable L,D-transpeptidase YbiS OS=Escherichia coli (strain K12) GN=ybiS PE=1 SV=1	6	5	5	118.84	33.325	306	24.8	24.8	16	16	24.8	16	24.8	16	13.1	21.2	24.8	24.8	13.1	13.1	21.9		0.0549179	0.0176369	-0.564243	-0.42283	-0.0732414	-0.0391177	-0.0214968	-0.501933	-0.33559	-0.422443	-0.228757	-0.0706331	-0.294703	-0.231092	-0.239549	0.96917	0.97894	0.73478	0.69058	0.83876	0.83342	0.94349	0.7404
564	P0AAY6	ybjN	Uncharacterized protein YbjN	>sp|P0AAY6|YBJN_ECOLI Uncharacterized protein YbjN OS=Escherichia coli (strain K12) GN=ybjN PE=1 SV=1	2	2	2	2.9384	17.666	158	0	0	0	0	0	0	7.6	0	0	0	7.6	0	0	0	0		NaN	NaN	NaN	NaN	NaN	NaN	NaN	NaN	NaN	NaN	NaN	NaN	NaN	NaN	NaN	NaN	NaN	NaN	NaN	NaN	NaN	NaN	NaN
565	P0AAZ4	rarA	Replication-associated recombination protein A	>sp|P0AAZ4|RARA_ECOLI Replication-associated recombination protein A OS=Escherichia coli (strain K12) GN=rarA PE=1 SV=1	3	3	3	3.9925	49.626	447	2.2	0	0	0	0	0	5.6	0	0	0	2.2	0	0	0	0		NaN	NaN	NaN	NaN	NaN	NaN	NaN	NaN	NaN	NaN	NaN	NaN	NaN	NaN	NaN	NaN	NaN	NaN	NaN	NaN	NaN	NaN	NaN
566	P0AB03	ycbJ	Uncharacterized protein YcbJ	>sp|P0AB03|YCBJ_ECOLI Uncharacterized protein YcbJ OS=Escherichia coli (strain K12) GN=ycbJ PE=4 SV=1	1	1	1	3.0544	34.487	297	0	0	3.4	3.4	0	0	0	0	0	3.4	0	0	0	0	0		NaN	NaN	NaN	NaN	NaN	NaN	NaN	NaN	NaN	NaN	NaN	NaN	NaN	NaN	NaN	NaN	NaN	NaN	NaN	NaN	NaN	NaN	NaN
567	P0AB10	ymbA	Uncharacterized lipoprotein YmbA	>sp|P0AB10|YMBA_ECOLI Uncharacterized lipoprotein YmbA OS=Escherichia coli (strain K12) GN=ymbA PE=3 SV=2	1	1	1	4.0978	20.634	187	9.1	0	0	9.1	0	0	0	0	0	0	0	0	0	0	0		NaN	NaN	NaN	NaN	NaN	NaN	NaN	NaN	NaN	NaN	NaN	NaN	NaN	NaN	NaN	NaN	NaN	NaN	NaN	NaN	NaN	NaN	NaN
568	P0AB12	yccF	Inner membrane protein YccF	>sp|P0AB12|YCCF_ECOLI Inner membrane protein YccF OS=Escherichia coli (strain K12) GN=yccF PE=1 SV=1	4	4	4	7.7421	16.275	148	29.7	22.3	8.1	0	8.1	21.6	14.9	0	0	7.4	0	7.4	7.4	0	0		0.156138	-0.488734	NaN	NaN	NaN	-0.176316	-0.148225	NaN	NaN	NaN	NaN	NaN	NaN	NaN	NaN	1.0261	0.716	NaN	NaN	NaN	0.7637	0.87734	NaN
569	P0AB14	yccJ	Uncharacterized protein YccJ	>sp|P0AB14|YCCJ_ECOLI Uncharacterized protein YccJ OS=Escherichia coli (strain K12) GN=yccJ PE=1 SV=1	5	5	5	82.05	8.5244	75	16	25.3	48	48	30.7	30.7	16	33.3	48	33.3	16	16	46.7	72	72		NaN	NaN	-0.305057	-0.182197	NaN	0.143785	NaN	-0.195533	0.381283	0.153287	NaN	NaN	-0.54229	0.285343	1.30159	NaN	NaN	0.9086	0.76637	NaN	0.95073	NaN	0.91983
570	P0AB18	tusE	Sulfurtransferase TusE	>sp|P0AB18|TUSE_ECOLI Sulfurtransferase TusE OS=Escherichia coli (strain K12) GN=tusE PE=1 SV=1	2	2	2	11.896	12.41	109	6.4	6.4	6.4	6.4	0	6.4	16.5	6.4	0	0	0	6.4	0	6.4	0		NaN	NaN	NaN	NaN	NaN	NaN	NaN	NaN	NaN	NaN	NaN	NaN	NaN	NaN	NaN	NaN	NaN	NaN	NaN	NaN	NaN	NaN	NaN
571	P0AB24	efeO	Iron uptake system component EfeO	>sp|P0AB24|EFEO_ECOLI Iron uptake system component EfeO OS=Escherichia coli (strain K12) GN=efeO PE=1 SV=1	8	8	8	40.572	41.137	375	6.4	22.4	6.4	2.9	11.5	10.1	19.2	2.9	0	2.9	2.1	12.3	2.9	2.1	2.1		0.244278	0.192321	NaN	NaN	0.335941	-0.442085	-0.0434972	NaN	NaN	NaN	NaN	0.0411028	NaN	NaN	-1.2064	1.0273	1.1066	NaN	NaN	1.1701	0.6679	0.95397	NaN
572	P0AB26	yceB	Uncharacterized lipoprotein YceB	>sp|P0AB26|YCEB_ECOLI Uncharacterized lipoprotein YceB OS=Escherichia coli (strain K12) GN=yceB PE=1 SV=1	4	4	4	49.645	20.5	186	10.8	3.8	7	23.1	0	10.8	3.8	0	3.8	23.1	0	0	10.2	3.8	10.8		0.116897	NaN	NaN	-0.235093	NaN	-0.0344115	NaN	NaN	NaN	-0.343092	NaN	NaN	NaN	NaN	-0.552749	0.9496	NaN	NaN	0.80154	NaN	0.8529	NaN	NaN
573	P0AB28	yceD	Uncharacterized protein YceD	>sp|P0AB28|YCED_ECOLI Large ribosomal RNA subunit accumulation protein YceD OS=Escherichia coli (strain K12) GN=yceD PE=2 SV=1	6	6	6	28.608	19.315	173	16.8	19.1	15.6	15.6	15.6	36.4	10.4	15.6	10.4	10.4	25.4	25.4	10.4	24.3	10.4		-0.0931864	-0.261189	-0.233515	-0.0423379	0.613532	0.118891	-0.0155346	-0.0614658	0.0812032	0.138421	0.178364	0.212134	-0.13174	0.141825	0.215989	0.8695	0.83524	0.94772	0.85973	1.3383	0.93943	0.95207	0.95545
574	P0AB38	lpoB	Penicillin-binding protein activator LpoB	>sp|P0AB38|LPOB_ECOLI Penicillin-binding protein activator LpoB OS=Escherichia coli (strain K12) GN=lpoB PE=1 SV=1	5	5	5	134.35	22.515	213	29.6	29.6	29.6	36.2	36.2	29.6	19.7	19.7	29.6	36.2	19.7	19.7	19.7	19.7	13.1		-0.0115589	0.00863037	-0.29267	-0.297307	-0.682789	0.195222	0.274769	-0.450242	-0.11516	0.0163537	0.137635	0.152378	-0.628051	0.024036	-0.396081	0.91773	0.9831	0.86033	0.77409	0.47768	1.0289	1.1693	0.76908
575	P0AB43	ycgL	Protein YcgL	>sp|P0AB43|YCGL_ECOLI Protein YcgL OS=Escherichia coli (strain K12) GN=ycgL PE=1 SV=3	6	6	6	9.1378	12.414	108	21.3	17.6	12	28.7	21.3	8.3	21.3	9.3	9.3	0	0	8.3	0	8.3	0		-0.723039	-0.256959	NaN	-0.1763	-0.511732	NaN	NaN	NaN	NaN	NaN	NaN	NaN	NaN	NaN	NaN	0.53374	0.7887	NaN	0.85268	0.61717	NaN	NaN	NaN
576	P0AB52	ychN	Protein YchN	>sp|P0AB52|YCHN_ECOLI Protein YchN OS=Escherichia coli (strain K12) GN=ychN PE=1 SV=1	3	3	3	19.595	12.693	117	0	7.7	28.2	0	0	11.1	11.1	28.2	28.2	11.1	11.1	11.1	11.1	0	11.1		NaN	NaN	0.563451	NaN	NaN	NaN	NaN	0.467697	-0.0543773	NaN	NaN	NaN	NaN	NaN	NaN	NaN	NaN	1.5802	NaN	NaN	NaN	NaN	1.4266
577	P0AB55	yciI	Protein YciI	>sp|P0AB55|YCII_ECOLI Protein YciI OS=Escherichia coli (strain K12) GN=yciI PE=1 SV=1	2	2	2	6.2198	10.602	98	0	9.2	9.2	9.2	9.2	0	9.2	9.2	9.2	20.4	0	9.2	9.2	9.2	9.2		NaN	-0.754212	NaN	NaN	NaN	NaN	NaN	-0.462078	NaN	0.107152	NaN	NaN	NaN	NaN	NaN	NaN	0.57435	NaN	NaN	NaN	NaN	NaN	0.75709
578	P0AB58	yciM	Lipopolysaccharide regulatory protein	>sp|P0AB58|LAPB_ECOLI Lipopolysaccharide assembly protein B OS=Escherichia coli (strain K12) GN=lapB PE=1 SV=1	1	1	1	1.2843	44.531	389	1.8	1.8	1.8	1.8	1.8	1.8	1.8	1.8	1.8	1.8	1.8	1.8	1.8	1.8	0		NaN	NaN	NaN	NaN	NaN	NaN	NaN	NaN	NaN	NaN	NaN	NaN	NaN	NaN	NaN	NaN	NaN	NaN	NaN	NaN	NaN	NaN	NaN
579	P0AB61	yciN	Protein YciN	>sp|P0AB61|YCIN_ECOLI Protein YciN OS=Escherichia coli (strain K12) GN=yciN PE=1 SV=1	2	2	2	10.663	9.3855	83	0	0	34.9	34.9	24.1	0	10.8	34.9	10.8	10.8	0	0	0	10.8	10.8		NaN	NaN	0.465713	-0.00384265	NaN	NaN	NaN	-0.209128	NaN	NaN	NaN	NaN	NaN	NaN	NaN	NaN	NaN	1.4814	0.93578	NaN	NaN	NaN	0.90755
580	P0AB65	yccX	Acylphosphatase	>sp|P0AB65|ACYP_ECOLI Acylphosphatase OS=Escherichia coli (strain K12) GN=yccX PE=1 SV=1	2	2	2	5.2808	10.3	92	0	0	0	27.2	0	0	0	0	0	9.8	0	0	0	9.8	9.8		NaN	NaN	NaN	-0.0162931	NaN	NaN	NaN	NaN	NaN	NaN	NaN	NaN	NaN	NaN	NaN	NaN	NaN	NaN	0.92906	NaN	NaN	NaN	NaN
581	P0AB67	pntB	NAD(P) transhydrogenase subunit beta	>sp|P0AB67|PNTB_ECOLI NAD(P) transhydrogenase subunit beta OS=Escherichia coli (strain K12) GN=pntB PE=1 SV=1	9	9	9	67.718	48.722	462	14.1	13.9	20.3	22.9	19.3	11.5	14.3	21	19.3	18.6	14.1	16.9	21.4	21	18.6		-0.183114	-0.169647	-0.736244	-0.258874	-0.089559	0.0139266	-0.0427094	-0.519321	-0.61998	-0.57145	-0.136284	-0.0814917	-0.618296	-0.71686	-0.656422	0.81155	0.87193	0.64075	0.75837	0.72514	0.88729	0.93574	0.7143
582	P0AB71	fbaA	Fructose-bisphosphate aldolase class 2	>sp|P0AB71|ALF_ECOLI Fructose-bisphosphate aldolase class 2 OS=Escherichia coli (strain K12) GN=fbaA PE=1 SV=2	17	17	17	323.31	39.147	359	63.8	49.9	49.6	61	43.2	50.4	49.6	51.8	48.2	51.8	46.2	49.9	36.5	47.6	46.2		0.105142	0.0485151	-0.028852	0.0542234	-0.259755	0.179511	0.0869197	-0.0056375	0.144308	0.133564	0.0727232	-0.0351505	-0.0573166	0.0945064	0.00432164	1.0071	1.0423	1.1051	1.0066	0.73326	0.98653	1.0213	1.1077
583	P0AB77	kbl	2-amino-3-ketobutyrate coenzyme A ligase	>sp|P0AB77|KBL_ECOLI 2-amino-3-ketobutyrate coenzyme A ligase OS=Escherichia coli (strain K12) GN=kbl PE=1 SV=1	18	18	18	220.07	43.117	398	34.9	30.4	43.5	43.7	47.2	31.4	31.2	33.9	41.2	37.9	29.9	33.2	30.4	34.2	30.4		-0.000880304	-0.0766302	0.539134	0.418136	0.415326	-0.0514888	-0.112288	0.360308	0.183709	0.129613	-0.015418	-0.0532841	0.36233	0.38659	0.240375	0.9295	0.9148	1.5186	1.2488	1.0438	0.8347	0.88483	1.3222
584	P0AB80	ilvE	Branched-chain-amino-acid aminotransferase	>sp|P0AB80|ILVE_ECOLI Branched-chain-amino-acid aminotransferase OS=Escherichia coli (strain K12) GN=ilvE PE=1 SV=2	6	6	6	25.827	34.093	309	3.6	3.6	11.3	0	7.1	3.6	7.1	11.3	9.4	3.6	3.6	3.6	17.8	5.8	14.6		NaN	NaN	1.00202	NaN	1.39895	NaN	0.14274	0.876409	0.82171	NaN	NaN	NaN	0.722991	NaN	0.59053	NaN	NaN	2.177	NaN	2.3123	NaN	1.0647	1.8659
585	P0AB83	nth	Endonuclease III	>sp|P0AB83|END3_ECOLI Endonuclease III OS=Escherichia coli (strain K12) GN=nth PE=1 SV=1	1	1	1	4.2298	23.562	211	6.6	6.6	0	0	6.6	6.6	0	0	0	0	0	0	6.6	0	0		NaN	NaN	NaN	NaN	NaN	NaN	NaN	NaN	NaN	NaN	NaN	NaN	NaN	NaN	NaN	NaN	NaN	NaN	NaN	NaN	NaN	NaN	NaN
586	P0AB89	purB	Adenylosuccinate lyase	>sp|P0AB89|PUR8_ECOLI Adenylosuccinate lyase OS=Escherichia coli (strain K12) GN=purB PE=1 SV=1	19	19	19	228.33	51.542	456	29.8	37.5	26.1	26.1	33.3	30.3	37.3	31.6	27.6	29.8	33.3	31.4	31.6	20.8	26.8		0.0885487	0.0054719	0.0234683	-0.0933403	0.394624	-0.0728317	0.040121	0.0150693	-0.0277926	-0.179809	0.0513026	0.0448837	-0.0604725	-0.137124	-0.319262	0.99232	0.97876	1.0686	0.87131	1.0516	0.81507	0.99674	1.0276
587	P0AB91	aroG	Phospho-2-dehydro-3-deoxyheptonate aldolase, Phe-sensitive	>sp|P0AB91|AROG_ECOLI Phospho-2-dehydro-3-deoxyheptonate aldolase, Phe-sensitive OS=Escherichia coli (strain K12) GN=aroG PE=1 SV=1	9	9	9	133.39	38.009	350	24.3	26	27.7	27.7	22	16.9	25.1	24.9	23.4	24.9	31.7	24.3	29.1	29.1	29.1		0.200253	0.0946415	0.450169	0.276913	0.629939	0.00791302	-0.0175193	0.340505	0.28629	0.25532	-0.0126064	0.380175	0.198243	0.435949	0.27858	1.0755	1.0703	1.464	1.0693	1.2496	0.87118	0.93429	1.3378
588	P0AB98	atpB	ATP synthase subunit a	>sp|P0AB98|ATP6_ECOLI ATP synthase subunit a OS=Escherichia coli (strain K12) GN=atpB PE=1 SV=1	2	2	2	56.377	30.303	271	8.5	8.5	8.5	8.5	8.5	8.5	8.5	11.1	11.1	11.1	8.5	8.5	8.5	8.5	8.5		NaN	0.209141	0.55031	0.191942	0.310805	-0.231075	0.178874	0.44159	NaN	NaN	0.145351	0.154972	0.578407	0.429214	0.655352	NaN	1.1348	1.6222	1.0609	1.0761	0.73478	1.0942	1.4317
589	P0ABA0	atpF	ATP synthase subunit b	>sp|P0ABA0|ATPF_ECOLI ATP synthase subunit b OS=Escherichia coli (strain K12) GN=atpF PE=1 SV=1	10	10	10	153.13	17.264	156	46.2	44.9	50	50	44.9	44.9	51.3	44.9	39.7	44.9	46.2	53.8	44.9	44.9	44.9		-0.0723917	0.0943712	0.236584	0.266996	0.284988	0.0363276	0.182947	0.29007	0.250355	0.158596	-0.0206185	-0.0977952	0.611645	0.370388	0.346645	0.88944	1.0302	1.3446	1.134	1.0002	0.8812	1.0981	1.3378
590	P0ABA4	atpH	ATP synthase subunit delta	>sp|P0ABA4|ATPD_ECOLI ATP synthase subunit delta OS=Escherichia coli (strain K12) GN=atpH PE=1 SV=1	8	8	8	96.991	19.332	177	29.9	38.4	29.9	29.9	37.3	50.8	35.6	45.8	29.9	23.7	29.9	29.9	26	29.9	29.9		0.102188	-0.253515	0.514501	0.511164	0.183582	0.194339	-0.0273809	0.562963	0.195222	0.152897	0.0176369	-0.0131158	0.626953	0.450802	0.20201	1.008	0.79752	1.5511	1.3025	0.99927	0.98729	0.93083	1.6091
591	P0ABA6	atpG	ATP synthase gamma chain	>sp|P0ABA6|ATPG_ECOLI ATP synthase gamma chain OS=Escherichia coli (strain K12) GN=atpG PE=1 SV=1	22	22	22	289.02	31.577	287	53.3	49.1	51.9	54.7	55.7	55.7	55.4	58.9	52.3	48.8	51.9	53	52.3	49.5	42.9		0.0574155	-0.0272338	0.364348	0.432425	0.676448	0.237074	0.160662	0.579373	0.208517	0.172231	0.00158601	-0.0945259	0.560519	0.439889	0.423417	0.9591	0.95874	1.3992	1.2438	1.2884	1.0288	1.0919	1.5685
592	P0ABB0	atpA	ATP synthase subunit alpha	>sp|P0ABB0|ATPA_ECOLI ATP synthase subunit alpha OS=Escherichia coli (strain K12) GN=atpA PE=1 SV=1	26	26	26	323.31	55.221	513	55	59.8	61.4	54.4	59.8	55.6	55.6	56.3	56.3	52.8	50.7	58.9	47	54.2	54.2		-0.0314742	0.066537	0.336169	0.341075	0.528071	-0.000317429	0.015212	0.408929	0.215492	0.204266	-0.0197114	-0.074198	0.453122	0.207018	0.214747	0.91938	1.0415	1.5038	1.2268	1.2352	0.86338	0.986	1.4211
593	P0ABB4	atpD	ATP synthase subunit beta	>sp|P0ABB4|ATPB_ECOLI ATP synthase subunit beta OS=Escherichia coli (strain K12) GN=atpD PE=1 SV=2	30	30	30	323.31	50.325	460	60.9	75.2	75.2	65.9	65.9	69.3	69.3	73.7	73.7	62	64.3	65.9	65.4	69.3	65.9		-0.0523713	-0.0232991	0.302875	0.275484	0.276556	0.0625362	0.042084	0.422448	0.208018	0.10286	-0.0276014	-0.0346923	0.567643	0.397693	0.339707	0.91446	0.98685	1.4498	1.1451	1.0813	0.90382	1.0048	1.4253
594	P0ABB8	mgtA	Magnesium-transporting ATPase, P-type 1	>sp|P0ABB8|ATMA_ECOLI Magnesium-transporting ATPase, P-type 1 OS=Escherichia coli (strain K12) GN=mgtA PE=1 SV=1	15	15	15	143.96	99.465	898	17.6	16.8	1.3	3.5	11.2	15.3	13.9	9.4	1.2	11.1	12.6	10.4	1.2	2	4.2		-0.0644045	-0.259634	NaN	0.132116	-0.152901	0.0460021	-0.135586	-0.352105	NaN	-0.69956	0.109427	-0.123402	NaN	NaN	-0.621089	0.87058	0.81676	NaN	0.99579	0.76069	0.90019	0.85756	0.80746
595	P0ABC3	hflC	Modulator of FtsH protease HflC	>sp|P0ABC3|HFLC_ECOLI Modulator of FtsH protease HflC OS=Escherichia coli (strain K12) GN=hflC PE=1 SV=1	16	16	16	149.37	37.649	334	47	42.2	45.2	50.6	51.2	50.6	41.3	42.5	44.9	50.3	26	26.9	32.9	32.9	41.9		-0.0374584	0.129481	0.24245	0.113834	0.166458	0.0254541	0.18574	0.243913	0.168514	0.0136409	-0.23511	0.0142124	0.219835	0.0825664	0.00388999	0.91613	1.056	1.2542	0.99162	0.90422	0.8845	1.087	1.2377
596	P0ABC7	hflK	Modulator of FtsH protease HflK	>sp|P0ABC7|HFLK_ECOLI Modulator of FtsH protease HflK OS=Escherichia coli (strain K12) GN=hflK PE=1 SV=1	19	19	19	311.99	45.544	419	41.5	43	47.5	49.9	52.5	43.2	38.9	48.4	41.1	45.3	24.6	34.4	32.5	44.9	41.1		-0.0540328	0.0422241	0.210015	0.0843364	0.231924	-0.0170375	-0.144233	0.205643	0.0367495	-0.0278514	-0.246755	0.0736831	0.287354	0.0899048	0.194213	0.8777	1.0096	1.2559	0.96768	0.91601	0.85747	0.86756	1.2246
597	P0ABC9	betT	High-affinity choline transport protein	>sp|P0ABC9|BETT_ECOLI High-affinity choline transport protein OS=Escherichia coli (strain K12) GN=betT PE=2 SV=1	5	5	5	7.1939	75.841	677	0	0	1.9	2.7	1.3	0	0	1.3	0	1.3	0	0	1.3	2.5	0		NaN	NaN	NaN	NaN	NaN	NaN	NaN	NaN	NaN	NaN	NaN	NaN	NaN	-0.16571	NaN	NaN	NaN	NaN	NaN	NaN	NaN	NaN	NaN
598	P0ABD3	bfr	Bacterioferritin	>sp|P0ABD3|BFR_ECOLI Bacterioferritin OS=Escherichia coli (strain K12) GN=bfr PE=1 SV=1	10	10	10	185.41	18.495	158	19	0	63.3	58.9	35.4	0	0	29.7	56.3	46.2	11.4	7.6	28.5	55.7	55.7		0.540325	NaN	-0.329196	0.260628	-0.737591	NaN	NaN	0.00230651	0.119688	0.185486	0.355355	NaN	0.106348	0.551196	0.605494	1.3288	NaN	0.87449	1.0933	0.49502	NaN	NaN	1.0402
599	P0ABD5	accA	Acetyl-coenzyme A carboxylase carboxyl transferase subunit alpha	>sp|P0ABD5|ACCA_ECOLI Acetyl-coenzyme A carboxylase carboxyl transferase subunit alpha OS=Escherichia coli (strain K12) GN=accA PE=1 SV=2	16	16	16	130.03	35.241	319	38.6	39.2	45.1	38.6	39.5	45.1	37.6	39.2	35.7	32	43.3	32.9	28.5	35.1	38.6		-0.019609	0.0339339	0.0781998	-0.0176361	0.458802	-0.038347	0.0368901	0.280125	0.122739	-0.00910324	-0.162525	-0.106886	0.393965	0.215244	0.0130691	0.92608	1.0122	1.2032	0.89184	1.1272	0.84191	0.99163	1.2505
600	P0ABD8	accB	Biotin carboxyl carrier protein of acetyl-CoA carboxylase	>sp|P0ABD8|BCCP_ECOLI Biotin carboxyl carrier protein of acetyl-CoA carboxylase OS=Escherichia coli (strain K12) GN=accB PE=1 SV=1	2	2	2	7.8503	16.687	156	10.9	10.9	5.1	5.1	10.9	10.9	10.9	10.9	10.9	10.9	10.9	10.9	5.8	5.8	5.8		-0.333862	-0.34507	NaN	NaN	0.865206	0.297367	0.00906043	NaN	0.571434	0.387252	0.409147	0.0728604	NaN	NaN	NaN	0.74137	0.78992	NaN	NaN	1.4684	1.0411	0.97382	NaN
601	P0ABE2	bolA	Protein BolA	>sp|P0ABE2|BOLA_ECOLI DNA-binding transcriptional regulator BolA OS=Escherichia coli (strain K12) GN=bolA PE=1 SV=1	5	5	5	117.08	11.994	105	11.4	11.4	38.1	53.3	38.1	11.4	11.4	38.1	53.3	38.1	0	0	53.3	50.5	77.1		NaN	NaN	0.263756	-0.438698	-0.952992	NaN	NaN	0.153546	0.511569	-0.75677	NaN	NaN	0.558855	0.413919	-1.47634	NaN	NaN	1.306	0.66321	0.42318	NaN	NaN	1.1327
602	P0ABF1	pcnB	Poly(A) polymerase I	>sp|P0ABF1|PCNB_ECOLI Poly(A) polymerase I OS=Escherichia coli (strain K12) GN=pcnB PE=1 SV=2	13	13	13	85.787	53.87	465	25.2	17.6	18.9	7.5	18.7	15.7	23.7	25.2	9.7	6.5	15.3	12.7	10.1	2.6	0		-0.0590139	-0.0963601	0.168385	0.142609	-0.0531045	0.14483	0.0489336	0.00158601	-0.179515	0.181548	0.361319	0.0558898	-0.0297353	NaN	NaN	0.88273	0.89888	1.1902	1.0976	0.85322	0.96998	0.9778	1.0243
603	P0ABF6	cdd	Cytidine deaminase	>sp|P0ABF6|CDD_ECOLI Cytidine deaminase OS=Escherichia coli (strain K12) GN=cdd PE=1 SV=1	11	11	11	185.66	31.54	294	36.7	41.8	19.4	23.8	19.4	41.8	26.9	3.1	15.3	19.4	25.5	21.8	5.4	8.8	5.1		0.381394	0.00590291	0.244156	0.0292761	-0.163478	0.241596	0.125651	NaN	1.70071	0.310922	-0.0315185	0.29066	NaN	-0.844821	NaN	1.1686	0.96025	1.2756	0.95582	0.7525	1.0387	1.0503	NaN
604	P0ABH0	ftsA	Cell division protein FtsA	>sp|P0ABH0|FTSA_ECOLI Cell division protein FtsA OS=Escherichia coli (strain K12) GN=ftsA PE=1 SV=1	6	6	6	52.454	45.329	420	5.5	5.5	14.5	7.1	15.5	2.6	0	6.9	17.1	22.6	2.6	2.6	5.5	6.9	6.9		-0.313477	-0.209762	0.232415	0.543694	-0.471029	-0.358251	NaN	NaN	-0.0953734	-0.241339	NaN	NaN	-0.688543	-0.140826	-0.0393993	0.72676	0.84803	1.2306	1.3446	0.64232	0.66629	NaN	NaN
605	P0ABH7	gltA	Citrate synthase	>sp|P0ABH7|CISY_ECOLI Citrate synthase OS=Escherichia coli (strain K12) GN=gltA PE=1 SV=1	22	22	22	323.31	48.014	427	33	34.9	53.4	45.9	55	34.9	42.9	51.5	55.3	55.3	34.9	34.9	51.8	40.3	47.8		0.1503	-0.398056	0.357045	0.3744	-0.122805	0.0333701	-0.00689809	0.392757	0.370499	0.473631	-0.510539	-0.445558	-0.352437	0.29443	0.392427	1.0188	0.73528	1.3901	1.2567	0.78246	0.89878	0.95305	1.4191
606	P0ABH9	clpA	ATP-dependent Clp protease ATP-binding subunit ClpA	>sp|P0ABH9|CLPA_ECOLI ATP-dependent Clp protease ATP-binding subunit ClpA OS=Escherichia coli (strain K12) GN=clpA PE=1 SV=1	24	24	24	236.81	84.206	758	10.9	16.2	24.9	22.8	28.6	8.3	10.4	24.7	27.2	19.4	3	10.7	20.1	16.1	16.4		-0.00858066	-0.0910949	-0.283035	-0.216937	-0.418196	0.0176369	-0.142656	-0.497832	-0.289175	-0.430528	0.0413831	-0.306341	-0.684898	-0.0623242	-0.397239	0.92158	0.91247	0.87146	0.76081	0.6281	0.89067	0.86413	0.74567
607	P0ABI4	corA	Magnesium transport protein CorA	>sp|P0ABI4|CORA_ECOLI Magnesium transport protein CorA OS=Escherichia coli (strain K12) GN=corA PE=1 SV=1	6	6	6	51.389	36.589	316	15.8	13.3	9.5	9.5	6	12	16.8	15.8	9.5	9.5	16.8	9.5	13.3	13.3	16.8		-0.248194	0.0332292	0.0813396	-0.0625652	0.874285	-0.0698758	-0.247251	0.119688	-0.122256	-0.244993	-0.162816	0.0255958	0.0392789	-0.0580073	-0.154554	0.78667	0.99465	1.1343	0.87828	1.616	0.82068	0.79219	1.1082
608	P0ABI8	cyoB	Cytochrome bo(3) ubiquinol oxidase subunit 1	>sp|P0ABI8|CYOB_ECOLI Cytochrome bo(3) ubiquinol oxidase subunit 1 OS=Escherichia coli (strain K12) GN=cyoB PE=1 SV=1	10	10	10	180.84	74.367	663	12.2	14.5	13.4	9.4	13	14.5	13.4	12.2	12.2	9	9.7	13.3	13.4	12.2	12.2		-0.266177	0.0564447	-0.171661	0.268075	-0.0592544	-0.120812	0.0416635	-0.237864	-0.174214	-0.0100472	-0.00910324	-0.10911	-0.0391621	0.0629506	0.13711	0.78378	0.99671	0.95485	1.0928	0.80814	0.78445	0.98774	0.9188
609	P0ABJ1	cyoA	Cytochrome bo(3) ubiquinol oxidase subunit 2	>sp|P0ABJ1|CYOA_ECOLI Cytochrome bo(3) ubiquinol oxidase subunit 2 OS=Escherichia coli (strain K12) GN=cyoA PE=1 SV=1	10	10	10	246.41	34.911	315	30.2	38.7	36.5	36.5	32.7	39	38.7	35.6	35.9	39	36.5	36.5	36.5	30.5	36.5		0.00317045	-0.0138148	-0.115082	0.151079	0.104202	-0.0482779	0.0364681	-0.125825	-0.236384	-0.0843797	-0.0451039	0.0200577	0.0422241	0.073546	0.0437644	0.95019	0.98495	1.0295	1.019	0.85292	0.83549	0.99891	0.9943
610	P0ABJ3	cyoC	Cytochrome bo(3) ubiquinol oxidase subunit 3	>sp|P0ABJ3|CYOC_ECOLI Cytochrome bo(3) ubiquinol oxidase subunit 3 OS=Escherichia coli (strain K12) GN=cyoC PE=1 SV=1	1	1	1	24.547	22.622	204	11.8	11.8	11.8	11.8	11.8	11.8	11.8	11.8	11.8	0	11.8	0	11.8	11.8	0		NaN	NaN	NaN	0.914641	NaN	NaN	NaN	NaN	NaN	NaN	0.386921	NaN	NaN	NaN	NaN	NaN	NaN	NaN	1.8599	NaN	NaN	NaN	NaN
611	P0ABJ9	cydA	Cytochrome bd-I ubiquinol oxidase subunit 1	>sp|P0ABJ9|CYDA_ECOLI Cytochrome bd-I ubiquinol oxidase subunit 1 OS=Escherichia coli (strain K12) GN=cydA PE=1 SV=1	12	12	12	121.86	58.204	522	18.4	18.2	16.5	18.2	16.7	19.3	13.4	12.8	9.8	16.5	11.7	11.7	9.8	9.8	11.7		0.0418037	-0.127652	-0.943472	-0.336537	-1.1564	-0.0418478	0.00561564	-0.567746	-0.514161	-0.236232	0.0694271	-0.0729835	-0.321405	-0.295305	-0.237251	0.93051	0.88504	0.60251	0.73196	0.41634	0.82721	0.97819	0.69732
612	P0ABK2	cydB	Cytochrome bd-I ubiquinol oxidase subunit 2	>sp|P0ABK2|CYDB_ECOLI Cytochrome bd-I ubiquinol oxidase subunit 2 OS=Escherichia coli (strain K12) GN=cydB PE=1 SV=1	2	2	2	43.184	42.453	379	3.7	3.7	3.7	3.7	3.7	3.7	5.8	3.7	3.7	3.7	5.8	5.8	5.8	5.8	5.8		0.276675	-0.00281604	-0.776553	-0.296634	NaN	0.0639171	0.0287106	NaN	NaN	NaN	0.158078	0.0635029	-0.340203	-0.289845	0.294077	1.1128	0.95016	0.64118	0.76672	NaN	0.88846	1.0025	NaN
613	P0ABK5	cysK	Cysteine synthase A	>sp|P0ABK5|CYSK_ECOLI Cysteine synthase A OS=Escherichia coli (strain K12) GN=cysK PE=1 SV=2	17	17	17	323.31	34.489	323	37.8	37.8	61.6	70.3	44.6	40.9	31.9	45.2	45.2	49.5	47.1	37.5	47.4	52.9	57		0.318693	-0.086492	-0.121706	-0.235552	-0.0578721	0.195222	0.00417777	0.0611541	-0.692595	-0.0439731	-0.0860326	0.197991	-0.330302	-0.875725	-0.294314	1.1499	0.92768	1.0752	0.84596	0.82462	1.0044	0.97291	1.0917
614	P0ABN1	dgkA	Diacylglycerol kinase	>sp|P0ABN1|KDGL_ECOLI Diacylglycerol kinase OS=Escherichia coli (strain K12) GN=dgkA PE=1 SV=2	1	1	1	4.7791	13.245	122	9	9	9	9	9	9	9	9	9	0	9	9	9	9	9		NaN	NaN	NaN	NaN	NaN	NaN	NaN	NaN	NaN	NaN	NaN	NaN	NaN	NaN	NaN	NaN	NaN	NaN	NaN	NaN	NaN	NaN	NaN
615	P0ABN5	dcuA	Anaerobic C4-dicarboxylate transporter DcuA	>sp|P0ABN5|DCUA_ECOLI Anaerobic C4-dicarboxylate transporter DcuA OS=Escherichia coli (strain K12) GN=dcuA PE=1 SV=1	4	4	4	10.37	45.75	433	4.8	4.8	4.8	4.8	3	3	4.8	3	0	3	6	3	6	3	5.3		-0.00429115	-0.0454315	0.040682	0.512379	-0.511074	0.0154976	-0.0429174	-0.113208	NaN	NaN	-0.413115	NaN	0.28404	0.520447	0.0802483	0.90906	0.95646	1.0615	1.2518	0.55416	0.86677	0.95007	0.9735
616	P0ABP6	dedA	Protein DedA	>sp|P0ABP6|DEDA_ECOLI Protein DedA OS=Escherichia coli (strain K12) GN=dedA PE=1 SV=1	1	1	1	5.1065	24.51	219	0	6.8	6.8	6.8	6.8	6.8	6.8	0	0	0	0	6.8	6.8	0	0		NaN	NaN	NaN	NaN	NaN	NaN	NaN	NaN	NaN	NaN	NaN	NaN	NaN	NaN	NaN	NaN	NaN	NaN	NaN	NaN	NaN	NaN	NaN
617	P0ABP8	deoD	Purine nucleoside phosphorylase DeoD-type	>sp|P0ABP8|DEOD_ECOLI Purine nucleoside phosphorylase DeoD-type OS=Escherichia coli (strain K12) GN=deoD PE=1 SV=2	16	16	16	198.98	25.95	239	54.8	54	56.9	63.6	59	54	56.9	56.9	76.6	66.9	56.9	56.5	56.5	56.5	56.9		0.0945064	-0.094341	0.266397	0.0388575	-0.0690583	0.145091	-0.108861	0.186627	0.321813	0.225275	-0.0364815	0.0625362	0.0223323	0.326767	0.206768	1.0071	0.92064	1.3999	0.99965	0.84283	0.95485	0.88439	1.2068
618	P0ABQ0	coaBC	Coenzyme A biosynthesis bifunctional protein CoaBC;Phosphopantothenoylcysteine decarboxylase;Phosphopantothenate--cysteine ligase	>sp|P0ABQ0|COABC_ECOLI Coenzyme A biosynthesis bifunctional protein CoaBC OS=Escherichia coli (strain K12) GN=coaBC PE=1 SV=2	4	4	4	50.979	43.438	406	3.4	13.8	9.1	3.4	8.1	3.4	6.4	9.1	9.1	9.1	6.2	10.8	3.4	0	0		NaN	0.122076	0.0970713	NaN	-1.07546	NaN	-0.145797	0.190804	0.0160683	0.303342	-0.410179	0.146786	NaN	NaN	NaN	NaN	1.0541	1.136	NaN	0.43071	NaN	0.86108	1.183
619	P0ABQ2	garR	2-hydroxy-3-oxopropionate reductase	>sp|P0ABQ2|GARR_ECOLI 2-hydroxy-3-oxopropionate reductase OS=Escherichia coli (strain K12) GN=garR PE=1 SV=1	8	8	8	110.77	30.427	294	0	0	32.7	32.7	32.7	0	2.4	32.7	32.7	25.9	0	0	37.4	19.4	13.3		NaN	NaN	-0.0352687	0.0651587	-0.215848	NaN	NaN	0.398131	0.35095	0.151599	NaN	NaN	0.392427	0.391988	0.380619	NaN	NaN	1.0273	0.92695	0.72276	NaN	NaN	1.3557
620	P0ABQ4	folA	Dihydrofolate reductase	>sp|P0ABQ4|DYR_ECOLI Dihydrofolate reductase OS=Escherichia coli (strain K12) GN=folA PE=1 SV=1	6	6	6	28.008	17.999	159	32.7	32.7	21.4	32.7	25.2	32.7	25.2	5	16.4	12.6	5	0	11.3	0	0		0.160275	-0.0885462	0.380951	0.303342	0.156655	0.251083	0.234869	NaN	-0.281807	0.107956	NaN	NaN	NaN	NaN	NaN	1.0073	0.91813	1.4194	1.333	0.89905	1.0147	1.1124	NaN
621	P0ABR1	dinI	DNA-damage-inducible protein I	>sp|P0ABR1|DINI_ECOLI DNA damage-inducible protein I OS=Escherichia coli (strain K12) GN=dinI PE=1 SV=1	3	3	3	13.246	8.9489	81	0	17.3	17.3	17.3	35.8	19.8	17.3	17.3	17.3	17.3	0	0	17.3	17.3	17.3		NaN	NaN	NaN	NaN	2.05901	NaN	NaN	NaN	NaN	NaN	NaN	NaN	NaN	NaN	NaN	NaN	NaN	NaN	NaN	3.4245	NaN	NaN	NaN
622	P0ABS1	dksA	RNA polymerase-binding transcription factor DksA	>sp|P0ABS1|DKSA_ECOLI RNA polymerase-binding transcription factor DksA OS=Escherichia coli (strain K12) GN=dksA PE=1 SV=1	8	8	8	260.77	17.528	151	62.3	62.3	62.3	62.3	62.3	62.3	47.7	57.6	25.8	52.3	62.3	47.7	40.4	25.8	47.7		0.140386	0.357496	0.172744	-0.0823773	-0.171726	0.311736	0.214747	0.218471	0.245009	1.18726	0.158208	0.218843	0.0124972	0.361656	0.839798	1.0169	1.2743	1.2551	0.90374	0.71282	1.0718	1.1138	1.2545
623	P0ABS5	dnaG	DNA primase	>sp|P0ABS5|DNAG_ECOLI DNA primase OS=Escherichia coli (strain K12) GN=dnaG PE=1 SV=1	2	2	2	1.3132	65.564	581	4	2.4	2.4	0	2.4	0	0	0	0	0	0	0	0	0	0		-0.0707392	NaN	NaN	NaN	NaN	NaN	NaN	NaN	NaN	NaN	NaN	NaN	NaN	NaN	NaN	0.8434	NaN	NaN	NaN	NaN	NaN	NaN	NaN
624	P0ABT2	dps	DNA protection during starvation protein	>sp|P0ABT2|DPS_ECOLI DNA protection during starvation protein OS=Escherichia coli (strain K12) GN=dps PE=1 SV=2	18	18	18	323.31	18.695	167	84.4	69.5	89.2	89.2	73.7	74.3	66.5	80.2	85	89.2	84.4	71.3	66.5	84.4	84.4		0.158466	0.00805652	-0.464743	-0.229213	-0.80725	-0.0769802	0.0453032	0.0563061	0.333538	0.104337	0.0515809	-0.143038	-0.275559	0.291957	0.211635	1.0646	0.99115	0.87453	0.81738	0.51137	0.82586	0.99802	1.1329
625	P0ABU0	menB	1,4-Dihydroxy-2-naphthoyl-CoA synthase	>sp|P0ABU0|MENB_ECOLI 1,4-dihydroxy-2-naphthoyl-CoA synthase OS=Escherichia coli (strain K12) GN=menB PE=1 SV=1	10	10	10	89.228	31.633	285	33	33	33	29.5	29.1	29.5	29.1	25.6	25.6	27	29.5	25.6	33	29.1	29.1		-0.145127	0.00963388	-0.563156	-0.441889	-0.384132	0.0503276	0.117695	-0.171547	-0.352732	-0.3961	-0.0524161	-0.0184103	-0.307644	-0.424843	-0.508362	0.82118	0.98458	0.7382	0.65529	0.62831	0.88721	1.042	0.86547
626	P0ABU2	ychF	Ribosome-binding ATPase YchF	>sp|P0ABU2|YCHF_ECOLI Ribosome-binding ATPase YchF OS=Escherichia coli (strain K12) GN=ychF PE=1 SV=2	17	17	17	173.34	39.667	363	35.3	30.3	33.1	33.6	33.6	37.2	32.2	35.3	24.2	33.1	37.5	35.3	27.3	24.2	32.2		0.206018	0.134878	0.238542	0.160275	-0.133052	0.230449	0.0723116	0.363676	0.188148	0.156008	0.0724488	0.121148	0.16633	0.040121	0.016639	1.0235	1.0564	1.2166	1.0107	0.7298	1.0173	0.99054	1.357
627	P0ABU5	elbB	Enhancing lycopene biosynthesis protein 2	>sp|P0ABU5|ELBB_ECOLI Glyoxalase ElbB OS=Escherichia coli (strain K12) GN=elbB PE=1 SV=1	9	9	9	118.74	22.981	217	21.2	21.2	29.5	34.6	34.6	32.7	12.4	36.4	34.6	34.6	17.1	28.1	44.7	34.6	34.6		0.153287	-0.19588	-0.146084	0.026021	0.0156403	-0.0515636	-0.108332	0.0643311	-0.0916635	-0.220564	0.313362	-0.0384508	-0.254375	-0.170053	-0.0118934	1.0422	0.86022	0.9675	0.93985	0.86637	0.83573	0.89271	1.0786
628	P0ABU7	exbB	Biopolymer transport protein ExbB	>sp|P0ABU7|EXBB_ECOLI Biopolymer transport protein ExbB OS=Escherichia coli (strain K12) GN=exbB PE=1 SV=1	5	5	5	75.302	26.287	244	6.1	9.4	6.1	0	10.2	9.8	15.6	9.4	6.1	9.8	6.1	11.9	6.1	9.4	6.1		NaN	0.456806	NaN	NaN	0.133432	-0.043988	0.202136	NaN	NaN	-0.148529	NaN	0.0930192	NaN	0.551885	NaN	NaN	1.3346	NaN	NaN	0.99199	0.8431	1.0882	NaN
629	P0ABU9	tolQ	Protein TolQ	>sp|P0ABU9|TOLQ_ECOLI Protein TolQ OS=Escherichia coli (strain K12) GN=tolQ PE=1 SV=1	5	5	5	58.952	25.597	230	21.7	22.2	10.4	15.2	15.2	21.7	21.7	15.2	10.4	15.2	21.7	21.7	17	10.4	10.4		-0.187017	-0.183654	-0.191228	0.393087	0.119423	-0.0576619	-0.202306	-0.190256	-0.535081	-0.159621	-0.0350321	0.0801119	-0.087856	-0.0970543	0.105142	0.80688	0.87414	0.91123	1.1254	1.0013	0.8721	0.82066	0.93227
630	P0ABV6	tolR	Protein TolR	>sp|P0ABV6|TOLR_ECOLI Protein TolR OS=Escherichia coli (strain K12) GN=tolR PE=1 SV=1	2	2	2	10.572	15.383	142	14.1	14.1	0	6.3	7.7	6.3	6.3	6.3	0	7.7	7.7	6.3	0	0	0		-0.1786	-0.110885	NaN	NaN	NaN	NaN	NaN	NaN	NaN	NaN	NaN	NaN	NaN	NaN	NaN	0.79714	0.88533	NaN	NaN	NaN	NaN	NaN	NaN
631	P0ABZ4	kdsC	3-deoxy-D-manno-octulosonate 8-phosphate phosphatase KdsC	>sp|P0ABZ4|KDSC_ECOLI 3-deoxy-D-manno-octulosonate 8-phosphate phosphatase KdsC OS=Escherichia coli (strain K12) GN=kdsC PE=1 SV=1	3	3	3	16.355	19.997	188	14.4	24.5	14.4	14.4	14.4	14.4	14.4	14.4	14.4	14.4	14.4	14.4	0	5.3	14.4		0.153416	-0.106281	-0.0807286	-0.302102	-0.119322	0.138421	0.1595	0.0842003	-0.0780458	-0.146324	0.0299829	-0.187576	NaN	NaN	-0.459358	1.0539	0.91504	1.007	0.75419	0.78697	0.9459	1.0568	1.0546
632	P0ABZ6	surA	Chaperone SurA	>sp|P0ABZ6|SURA_ECOLI Chaperone SurA OS=Escherichia coli (strain K12) GN=surA PE=1 SV=1	14	14	14	147.93	47.283	428	23.8	28.7	25.9	25.9	30.8	21.5	26.6	29.7	23.8	25.9	19.9	23.8	23.8	20.1	22.9		-0.37174	-0.0361265	0.0454429	0.182565	0.424815	0.0942361	-0.039429	0.00705191	-0.186344	-0.135491	-0.0290433	-0.241117	-0.21063	-0.144951	-0.374225	0.72073	0.98723	1.0944	1.0002	1.0419	0.89791	0.93668	1.0609
633	P0AC02	bamD	Outer membrane protein assembly factor BamD	>sp|P0AC02|BAMD_ECOLI Outer membrane protein assembly factor BamD OS=Escherichia coli (strain K12) GN=bamD PE=1 SV=1	10	10	10	84.84	27.829	245	35.5	39.6	24.9	29.4	35.1	43.3	33.1	34.7	30.6	43.3	29.4	29.4	23.3	29.4	29.4		-0.0513244	0.0250289	-0.30308	-0.0562811	-0.193849	0.0289935	0.0918014	0.0123541	-0.362863	-0.188907	0.220949	0.0554733	-0.203502	-0.235144	-0.118978	0.9211	1.0023	0.86476	0.88675	0.70018	0.87921	1.0269	1.027
634	P0AC13	folP	Dihydropteroate synthase	>sp|P0AC13|DHPS_ECOLI Dihydropteroate synthase OS=Escherichia coli (strain K12) GN=folP PE=1 SV=1	6	6	6	32.556	30.615	282	24.5	13.5	3.5	0	7.4	3.9	7.1	11.3	0	0	11	11	0	3.9	0		-0.140873	0.101516	NaN	NaN	0.330673	NaN	-0.457257	-0.188529	NaN	NaN	0.00288247	0.121148	NaN	NaN	NaN	0.81834	1.0447	NaN	NaN	1.0412	NaN	0.70857	0.86797
635	P0AC19	folX	D-erythro-7,8-dihydroneopterin triphosphate epimerase	>sp|P0AC19|FOLX_ECOLI Dihydroneopterin triphosphate 2-epimerase OS=Escherichia coli (strain K12) GN=folX PE=1 SV=2	5	5	5	38.68	14.082	120	28.3	26.7	26.7	26.7	26.7	26.7	26.7	33.3	26.7	33.3	26.7	26.7	26.7	26.7	26.7		-0.0351948	0.128557	0.269153	0.1121	-0.0642838	-0.459854	-0.39316	-0.217424	-0.0830037	-0.189285	-0.188513	-0.152933	-0.361787	-0.474172	-0.166924	0.8683	1.0465	1.3066	1.0096	0.78415	0.63328	0.72501	0.84391
636	P0AC23	focA	Probable formate transporter 1	>sp|P0AC23|FOCA_ECOLI Probable formate transporter 1 OS=Escherichia coli (strain K12) GN=focA PE=1 SV=1	1	1	1	1.508	30.99	285	0	0	0	0	0	3.2	0	0	0	3.2	0	0	0	0	0		NaN	NaN	NaN	NaN	NaN	NaN	NaN	NaN	NaN	NaN	NaN	NaN	NaN	NaN	NaN	NaN	NaN	NaN	NaN	NaN	NaN	NaN	NaN
637	P0AC30	ftsX	Cell division protein FtsX	>sp|P0AC30|FTSX_ECOLI Cell division protein FtsX OS=Escherichia coli (strain K12) GN=ftsX PE=1 SV=1	4	4	4	8.6116	38.543	352	0	2.6	3.7	0	0	0	0	2.3	3.1	3.1	0	6.2	3.7	3.1	0		NaN	NaN	NaN	NaN	NaN	NaN	NaN	NaN	NaN	NaN	NaN	NaN	NaN	NaN	NaN	NaN	NaN	NaN	NaN	NaN	NaN	NaN	NaN
638	P0AC33	fumA	Fumarate hydratase class I, aerobic	>sp|P0AC33|FUMA_ECOLI Fumarate hydratase class I, aerobic OS=Escherichia coli (strain K12) GN=fumA PE=1 SV=2	32	32	18	323.31	60.298	548	55.7	64.1	65.9	58.6	74.3	57.7	59.9	61.9	66.8	57.3	33.8	53.6	57.1	49.6	46.5		-0.00610107	-0.171222	0.040121	0.15043	0.0241777	0.0496307	0.0415233	0.0812032	-0.0713909	-0.0126064	-0.301533	-0.281351	-0.081278	-0.190437	-0.175305	0.92827	0.8684	1.1539	1.0183	0.82269	0.88626	0.98579	1.1145
639	P0AC38	aspA	Aspartate ammonia-lyase	>sp|P0AC38|ASPA_ECOLI Aspartate ammonia-lyase OS=Escherichia coli (strain K12) GN=aspA PE=1 SV=1	23	23	23	323.31	52.356	478	42.3	40.4	38.3	45.2	48.7	46.9	40.8	45.4	41.8	49	41.4	39.7	41.6	39.7	42.3		0.0124972	-0.179874	0.147176	0.288063	0.440952	-0.00105352	0.0615688	0.184217	-0.0363927	0.119024	-0.146931	-0.0435419	0.353775	0.262072	0.305679	0.94356	0.87958	1.2399	1.1239	1.1412	0.85694	0.99823	1.1794
640	P0AC41	sdhA	Succinate dehydrogenase flavoprotein subunit	>sp|P0AC41|SDHA_ECOLI Succinate dehydrogenase flavoprotein subunit OS=Escherichia coli (strain K12) GN=sdhA PE=1 SV=1	34	34	34	323.31	64.421	588	47.8	53.1	51	53.2	57	47.6	52.9	60.5	52.4	52.7	25.5	43.9	44	46.6	44.7		0.16877	-0.167847	-0.126769	0.182692	-0.165531	0.0536674	0.131853	-0.0635448	-0.100391	-0.108954	-0.447446	-0.166616	-0.131914	-0.102481	0.0594937	1.0468	0.87241	0.99648	1.0537	0.73578	0.90139	1.0397	0.98439
641	P0AC44	sdhD	Succinate dehydrogenase hydrophobic membrane anchor subunit	>sp|P0AC44|DHSD_ECOLI Succinate dehydrogenase hydrophobic membrane anchor subunit OS=Escherichia coli (strain K12) GN=sdhD PE=1 SV=1	2	2	2	10.464	12.867	115	0	17.4	17.4	17.4	8.7	0	17.4	17.4	8.7	17.4	0	0	8.7	8.7	17.4		NaN	-0.321964	0.283685	0.160404	NaN	NaN	-0.069013	-0.184277	NaN	-0.103441	NaN	NaN	NaN	NaN	0.0275787	NaN	0.77017	1.3018	0.97104	NaN	NaN	0.92373	0.93492
642	P0AC47	frdB	Fumarate reductase iron-sulfur subunit	>sp|P0AC47|FRDB_ECOLI Fumarate reductase iron-sulfur subunit OS=Escherichia coli (strain K12) GN=frdB PE=1 SV=2	8	8	8	181.47	27.123	244	30.7	24.2	30.7	35.2	30.7	22.1	19.7	20.1	20.1	26.6	15.6	15.6	22.1	24.2	26.2		0.0184917	-0.20543	0.185359	0.0839282	-0.00943713	0.158854	0.0294175	0.123401	-0.00248359	-0.0141207	0.105142	0.0817487	0.29901	0.968865	-0.272576	0.95629	0.84365	1.2309	0.96222	0.80646	0.96429	0.97709	1.1282
643	P0AC51	zur	Zinc uptake regulation protein	>sp|P0AC51|ZUR_ECOLI Zinc uptake regulation protein OS=Escherichia coli (strain K12) GN=zur PE=1 SV=1	1	1	1	3.2723	19.254	171	0	7.6	7.6	0	7.6	0	0	0	0	7.6	0	0	0	0	0		NaN	NaN	NaN	NaN	NaN	NaN	NaN	NaN	NaN	NaN	NaN	NaN	NaN	NaN	NaN	NaN	NaN	NaN	NaN	NaN	NaN	NaN	NaN
644	P0AC53	zwf	Glucose-6-phosphate 1-dehydrogenase;Extracellular death factor	>sp|P0AC53|G6PD_ECOLI Glucose-6-phosphate 1-dehydrogenase OS=Escherichia coli (strain K12) GN=zwf PE=1 SV=1	22	22	22	226.58	55.704	491	45.4	37.9	34.8	39.7	30.1	45.2	34.8	31	35	35.2	36.7	29.3	32	29.5	30.5		0.127237	0.112233	-0.18472	0.106214	0.309409	-0.119119	0.0107799	-0.0683774	-0.118085	0.000721115	0.0308304	0.141694	-0.191426	-0.0320347	-0.100855	1.0156	1.0559	0.94302	0.98803	1.046	0.80098	0.95282	0.97655
645	P0AC59	grxB	Glutaredoxin-2	>sp|P0AC59|GLRX2_ECOLI Glutaredoxin 2 OS=Escherichia coli (strain K12) GN=grxB PE=1 SV=1	17	17	17	290.79	24.35	215	23.3	17.7	53	75.8	28.4	8.8	17.7	38.1	57.7	74	14.4	17.7	14.4	48.8	75.3		0.39835	0.0881415	0.127765	-0.356292	0.154842	NaN	-0.0204283	0.255199	0.621055	-0.013742	0.0765591	NaN	NaN	-0.15859	-0.261362	1.1782	1.0343	1.2393	0.73369	0.97844	NaN	0.92288	1.2322
646	P0AC62	grxC	Glutaredoxin-3	>sp|P0AC62|GLRX3_ECOLI Glutaredoxin 3 OS=Escherichia coli (strain K12) GN=grxC PE=1 SV=2	5	5	5	37.997	9.1374	83	27.7	38.6	37.3	37.3	38.6	27.7	0	37.3	37.3	44.6	0	27.7	37.3	37.3	37.3		-0.862759	-0.0772541	0.281906	0.425567	1.20477	-0.588162	NaN	-0.0661404	0.308943	0.4959	NaN	-0.4097	0.345737	-0.0532541	0.640251	0.49509	0.92167	1.3751	1.2435	1.7703	0.58448	NaN	1.0133
647	P0AC69	grxD	Glutaredoxin-4	>sp|P0AC69|GLRX4_ECOLI Glutaredoxin 4 OS=Escherichia coli (strain K12) GN=grxD PE=1 SV=1	4	4	4	68.288	12.879	115	35.7	46.1	46.1	46.1	35.7	35.7	46.1	46.1	46.1	46.1	35.7	35.7	46.1	46.1	46.1		-0.0553365	0.161436	0.248171	-0.111851	0.164271	0.341986	0.257976	0.0594937	-0.0484569	0.067501	0.0335111	0.185867	0.29537	-0.0954196	0.761455	0.89808	1.1254	1.2604	0.83659	0.94725	1.0886	1.1357	1.0639
648	P0AC81	gloA	Lactoylglutathione lyase	>sp|P0AC81|LGUL_ECOLI Lactoylglutathione lyase OS=Escherichia coli (strain K12) GN=gloA PE=1 SV=1	4	4	4	16.276	14.92	135	10.4	10.4	22.2	22.2	22.2	10.4	10.4	15.6	22.2	22.2	10.4	5.2	10.4	5.2	15.6		-0.425075	-0.144792	-0.373907	0.192194	0.606348	0.00115371	0.16877	-0.170345	-0.0824078	-0.0129557	0.289598	NaN	-0.405356	NaN	-0.123953	0.6874	0.88115	0.87949	1.0534	1.2308	0.87187	1.0744	0.91761
649	P0AC84	gloB	Hydroxyacylglutathione hydrolase	>sp|P0AC84|GLO2_ECOLI Hydroxyacylglutathione hydrolase GloB OS=Escherichia coli (strain K12) GN=gloB PE=1 SV=1	4	4	4	42.929	28.434	251	0	0	5.6	12.4	5.6	0	5.6	12.7	12.7	16.7	4	0	5.6	9.6	9.6		NaN	NaN	NaN	-0.115879	NaN	NaN	NaN	-0.215546	0.348572	0.0582473	NaN	NaN	0.184471	-0.102806	0.0900404	NaN	NaN	NaN	0.81036	NaN	NaN	NaN	0.87142
650	P0AC86	glgP	Glycogen phosphorylase	>sp|P0AC86|PHSG_ECOLI Glycogen phosphorylase OS=Escherichia coli (strain K12) GN=glgP PE=3 SV=1	15	15	15	99.725	93.171	815	0	2.8	12.8	15.3	9.2	1.3	2.8	7.1	11.8	15.2	2.8	2.8	5.5	12.1	14.6		NaN	-1.12095	-0.280931	-0.216904	-0.217809	NaN	-1.18203	-0.101877	-0.290303	-0.198759	NaN	NaN	-0.295057	-0.021204	-0.222683	NaN	0.44138	0.90824	0.83524	0.76679	NaN	0.4149	0.92222
651	P0AC92	gnsA	Protein GnsA	>sp|P0AC92|GNSA_ECOLI Protein GnsA OS=Escherichia coli (strain K12) GN=gnsA PE=1 SV=1	3	2	2	10.524	6.5755	57	17.5	31.6	31.6	31.6	54.4	17.5	31.6	31.6	54.4	31.6	17.5	40.4	54.4	36.8	14		NaN	NaN	NaN	NaN	0.705757	NaN	NaN	NaN	-0.0225955	NaN	NaN	NaN	-0.305129	-0.0284987	NaN	NaN	NaN	NaN	NaN	1.2701	NaN	NaN	NaN
652	P0ACA1	yibF	Uncharacterized GST-like protein YibF	>sp|P0ACA1|YIBF_ECOLI Uncharacterized GST-like protein YibF OS=Escherichia coli (strain K12) GN=yibF PE=1 SV=1	5	5	5	24.586	22.545	202	0	0	31.7	31.7	4	4	0	11.9	24.8	24.8	4	0	4	4	12.9		NaN	NaN	-0.275612	-0.0261316	NaN	NaN	NaN	0.241108	-0.140841	-0.24197	NaN	NaN	NaN	NaN	-0.267635	NaN	NaN	0.88582	0.8971	NaN	NaN	NaN	1.2263
653	P0ACA3	sspA	Stringent starvation protein A	>sp|P0ACA3|SSPA_ECOLI Stringent starvation protein A OS=Escherichia coli (strain K12) GN=sspA PE=1 SV=2	10	10	10	217.18	24.305	212	46.2	46.2	44.8	39.6	46.2	43.4	50	46.2	46.2	39.6	44.8	44.8	37.7	37.7	39.2		0.162339	0.0567222	-0.0449253	-0.160282	0.12075	0.0614305	0.0301242	0.260267	0.0703893	-0.146052	0.153027	-0.0629419	0.133564	0.0454429	0.0501883	1.0429	1.0285	1.1051	0.82381	0.87786	0.90416	0.9905	1.2815
654	P0ACA7	gstB	Glutathione S-transferase GstB	>sp|P0ACA7|GSTB_ECOLI Glutathione S-transferase GstB OS=Escherichia coli (strain K12) GN=gstB PE=1 SV=1	8	8	8	43.04	23.713	208	12.5	8.2	31.7	39.4	30.3	18.3	17.3	29.3	30.3	30.3	3.4	3.4	11.1	21.6	33.7		-0.0328314	-0.706441	-0.394221	-0.066246	-0.366969	-0.0832024	-0.246241	-0.139633	-0.21083	-0.118007	NaN	NaN	-0.692478	-0.729411	-0.38024	0.86528	0.59718	0.80397	0.86004	0.67584	0.83483	0.80562	0.94456
655	P0ACB0	dnaB	Replicative DNA helicase	>sp|P0ACB0|DNAB_ECOLI Replicative DNA helicase OS=Escherichia coli (strain K12) GN=dnaB PE=1 SV=1	6	6	6	14.994	52.389	471	10.4	2.5	0	4.5	2.5	8.3	4.5	2.5	1.9	0	2.5	7.9	0	2.5	2.5		-0.375459	0.0347792	NaN	-0.202821	NaN	1.27083	-0.245608	NaN	NaN	NaN	NaN	0.232906	NaN	NaN	NaN	0.72648	1.0039	NaN	0.90205	NaN	2.092	0.83092	NaN
656	P0ACB2	hemB	Delta-aminolevulinic acid dehydratase	>sp|P0ACB2|HEM2_ECOLI Delta-aminolevulinic acid dehydratase OS=Escherichia coli (strain K12) GN=hemB PE=1 SV=2	13	13	13	97.692	35.624	324	33	29	25.9	20.4	24.1	29.9	29.9	27.5	18.2	15.1	26.9	29.6	26.9	24.1	24.1		0.0982848	-0.178453	-0.0122717	0.309991	0.180912	0.052555	-0.0319757	0.0230425	0.127633	0.125519	0.216734	0.0294175	0.152118	-0.0064778	0.114234	0.99501	0.85755	1.0543	1.2745	1.0226	0.91103	0.93996	1.0507
657	P0ACB4	hemG	Protoporphyrinogen IX dehydrogenase [menaquinone]	>sp|P0ACB4|HEMG_ECOLI Protoporphyrinogen IX dehydrogenase [menaquinone] OS=Escherichia coli (strain K12) GN=hemG PE=1 SV=1	6	6	6	21.193	21.226	181	17.1	17.1	17.1	21.5	31.5	12.7	19.9	17.1	4.4	11	17.1	4.4	11	11	10.5		0.151859	0.191689	0.266637	0.221815	0.559932	0.218719	-0.0560711	0.252416	NaN	0.0997664	-0.192975	NaN	0.243303	-0.11591	0.487486	1.0059	1.1113	1.3039	1.1075	1.2661	0.98869	0.90902	1.1729
658	P0ACB7	hemY	Protein HemY	>sp|P0ACB7|HEMY_ECOLI Protein HemY OS=Escherichia coli (strain K12) GN=hemY PE=1 SV=1	8	8	8	99.717	45.244	398	10.6	12.3	12.3	12.3	20.9	17.8	10.6	17.8	20.9	19.1	14.1	12.3	17.8	12.3	12.3		-0.0580073	-0.1778	0.366028	0.701948	0.951364	-0.0337763	0.0930192	0.298424	0.0267293	0.134615	0.143785	0.238665	0.277985	0.0712136	0.27011	0.83645	0.86247	1.34	1.4411	1.6834	0.82862	1.016	1.2313
659	P0ACC3	erpA	Iron-sulfur cluster insertion protein ErpA	>sp|P0ACC3|ERPA_ECOLI Iron-sulfur cluster insertion protein ErpA OS=Escherichia coli (strain K12) GN=erpA PE=1 SV=1	3	3	3	63.122	12.1	114	33.3	33.3	18.4	33.3	33.3	33.3	33.3	33.3	33.3	33.3	25.4	33.3	33.3	33.3	25.4		-0.251384	-0.137711	0.0526941	0.170053	0.315566	0.212632	0.195852	0.0378742	0.014641	0.285816	-0.139109	0.348232	-0.108223	-0.235195	0.792522	0.7759	0.89549	1.067	1.0359	1.0065	1.0162	1.0902	1.1064
660	P0ACC7	glmU	Bifunctional protein GlmU;UDP-N-acetylglucosamine pyrophosphorylase;Glucosamine-1-phosphate N-acetyltransferase	>sp|P0ACC7|GLMU_ECOLI Bifunctional protein GlmU OS=Escherichia coli (strain K12) GN=glmU PE=1 SV=1	13	13	13	111.26	49.19	456	25.4	22.1	18.4	18.4	30.7	20.4	16.4	26.5	18	18.4	20.4	23.9	24.6	19.5	15.8		-0.0447021	0.370945	0.775767	0.665029	0.397912	0.037312	0.29443	0.582749	0.461633	0.281312	0.0807941	0.301822	0.932137	0.461738	0.586116	0.87592	1.2578	1.788	1.4364	1.0556	0.86135	1.1707	1.4997
661	P0ACD4	iscU	Iron-sulfur cluster assembly scaffold protein IscU	>sp|P0ACD4|ISCU_ECOLI Iron-sulfur cluster assembly scaffold protein IscU OS=Escherichia coli (strain K12) GN=iscU PE=1 SV=1	7	7	7	150.61	13.848	128	78.9	78.9	70.3	63.3	71.9	78.9	78.9	78.9	57	64.1	34.4	46.1	16.4	25	28.1		0.136585	0.236584	0.118227	-0.00811629	0.1995	-0.023871	0.376735	0.286053	0.193204	0.10044	-0.0137712	0.225768	-0.446089	-0.0689221	0.21661	1.0197	1.1487	1.1698	0.89657	0.97024	0.85616	1.255	1.2446
662	P0ACD8	hyaB	Hydrogenase-1 large chain	>sp|P0ACD8|MBHL_ECOLI Hydrogenase-1 large chain OS=Escherichia coli (strain K12) GN=hyaB PE=1 SV=1	14	14	14	71.451	66.253	597	16.2	0	1.7	1.7	1.7	14.4	0	1.7	1.7	1.7	11.4	0	1.7	1.7	1.7		0.307778	NaN	NaN	NaN	NaN	0.147567	NaN	NaN	NaN	NaN	0.271904	NaN	NaN	NaN	NaN	1.1178	NaN	NaN	NaN	NaN	1.003	NaN	NaN
663	P0ACE0	hybC	Hydrogenase-2 large chain	>sp|P0ACE0|MBHM_ECOLI Hydrogenase-2 large chain OS=Escherichia coli (strain K12) GN=hybC PE=1 SV=2	9	9	9	39.379	62.49	567	11.6	6.9	1.4	0	19.2	4.6	0	1.8	4.4	1.4	6.2	0	3.5	0	0		0.582556	0.779302	NaN	NaN	-0.640321	NaN	NaN	NaN	-1.11989	NaN	0.123136	NaN	-0.262556	NaN	NaN	1.3066	1.6389	NaN	NaN	0.60094	NaN	NaN	NaN
664	P0ACE3	hha	Hemolysin expression-modulating protein Hha	>sp|P0ACE3|HHA_ECOLI Hemolysin expression-modulating protein Hha OS=Escherichia coli (strain K12) GN=hha PE=1 SV=1	2	2	2	8.1354	8.6279	72	11.1	11.1	11.1	0	0	27.8	0	11.1	11.1	0	27.8	27.8	27.8	0	0		NaN	NaN	NaN	NaN	NaN	NaN	NaN	NaN	NaN	NaN	NaN	NaN	NaN	NaN	NaN	NaN	NaN	NaN	NaN	NaN	NaN	NaN	NaN
665	P0ACE7	hinT	HIT-like protein HinT	>sp|P0ACE7|HINT_ECOLI Purine nucleoside phosphoramidase OS=Escherichia coli (strain K12) GN=hinT PE=1 SV=1	3	3	3	30.908	13.241	119	10.9	10.9	16.8	10.9	10.9	10.9	17.6	17.6	17.6	23.5	10.9	17.6	17.6	17.6	17.6		NaN	NaN	0.109561	NaN	NaN	NaN	NaN	1.30667	-0.607001	0.137766	NaN	-0.00404519	0.306029	0.124725	-0.262261	NaN	NaN	1.1715	NaN	NaN	NaN	NaN	2.4777
666	P0ACF0	hupA	DNA-binding protein HU-alpha	>sp|P0ACF0|DBHA_ECOLI DNA-binding protein HU-alpha OS=Escherichia coli (strain K12) GN=hupA PE=1 SV=1	4	4	4	113.44	9.5349	90	57.8	57.8	57.8	57.8	57.8	57.8	57.8	57.8	57.8	57.8	57.8	57.8	57.8	57.8	57.8		0.0196308	0.0159258	0.324695	0.0721745	0.289126	0.0913952	-0.0166725	0.097476	0.185232	0.105142	0.0738202	0.0329472	0.381062	0.253142	-0.00340876	0.9712	1.0187	1.5656	1.0459	1.1525	0.9261	0.95433	1.2132
667	P0ACF4	hupB	DNA-binding protein HU-beta	>sp|P0ACF4|DBHB_ECOLI DNA-binding protein HU-beta OS=Escherichia coli (strain K12) GN=hupB PE=1 SV=1	4	4	4	70.855	9.2255	90	34.4	34.4	52.2	52.2	34.4	34.4	52.2	52.2	52.2	52.2	42.2	52.2	52.2	52.2	52.2		-0.252346	0.414027	0.373286	0.255924	0.265557	0.0350608	0.30381	-0.124424	0.17479	-0.218179	-0.386242	0.0167816	-0.181902	-0.0672585	0.00432164	0.80339	1.3434	1.4969	1.1713	1.0698	0.89772	1.196	0.99969
668	P0ACF8	hns	DNA-binding protein H-NS	>sp|P0ACF8|HNS_ECOLI DNA-binding protein H-NS OS=Escherichia coli (strain K12) GN=hns PE=1 SV=2	10	10	9	252.78	15.539	137	55.5	55.5	40.1	60.6	45.3	65.7	60.6	45.3	45.3	55.5	45.3	50.4	29.9	40.1	55.5		-0.0666389	-0.211331	-0.178829	-0.0675154	-0.284423	0.141825	-0.132752	-0.057692	0.0211954	-0.0993862	0.0899048	-0.228571	-0.265188	-0.0607583	-0.108208	0.88229	0.85118	1.1178	0.95296	0.74325	0.96575	0.88463	1.0593
669	P0ACG1	stpA	DNA-binding protein StpA	>sp|P0ACG1|STPA_ECOLI DNA-binding protein StpA OS=Escherichia coli (strain K12) GN=stpA PE=1 SV=1	6	5	5	108.67	15.347	134	38.8	35.8	20.9	26.1	41	50.7	41	41	41	27.6	38.8	44	29.1	20.9	20.9		0.0758749	-0.205696	-0.0181182	0.0312541	0.112366	0.0473989	-0.272872	-0.306234	-0.310075	-0.177931	0.0795658	-0.0614507	-0.260567	-0.0325657	-0.157126	0.98537	0.84052	1.0515	0.92418	0.87254	0.87428	0.79666	0.83458
670	P0ACI0	rob	Right origin-binding protein	>sp|P0ACI0|ROB_ECOLI Right origin-binding protein OS=Escherichia coli (strain K12) GN=rob PE=1 SV=1	8	8	8	27.478	33.144	289	0	6.6	13.8	20.4	18.7	3.5	9.7	12.5	9.7	21.8	3.5	3.1	10.7	9.7	19		NaN	-0.158639	-0.15149	0.225768	0.238665	NaN	0.00403388	-0.104573	0.15082	-0.168382	NaN	NaN	0.0546401	-0.0154909	-0.0909258	NaN	0.84765	0.96308	1.0684	0.91844	NaN	0.95877	0.96233
671	P0ACI6	asnC	Regulatory protein AsnC	>sp|P0ACI6|ASNC_ECOLI Regulatory protein AsnC OS=Escherichia coli (strain K12) GN=asnC PE=1 SV=1	3	3	3	3.3307	16.887	152	0	7.9	0	0	0	7.9	7.9	7.2	7.2	0	0	0	0	0	0		NaN	NaN	NaN	NaN	NaN	NaN	NaN	NaN	NaN	NaN	NaN	NaN	NaN	NaN	NaN	NaN	NaN	NaN	NaN	NaN	NaN	NaN	NaN
672	P0ACJ0	lrp	Leucine-responsive regulatory protein	>sp|P0ACJ0|LRP_ECOLI Leucine-responsive regulatory protein OS=Escherichia coli (strain K12) GN=lrp PE=1 SV=2	11	11	11	83.351	18.887	164	29.3	33.5	45.1	45.1	56.7	36	35.4	40.9	36	45.1	29.3	34.1	43.3	48.2	45.1		-0.0231965	-0.282632	0.0714881	-0.00836294	0.0465608	-0.144824	-0.220984	-0.0321674	-0.292687	-0.160379	0.145221	-0.249719	-0.578973	-0.342378	-0.101381	0.91196	0.79511	1.1036	0.92064	0.86721	0.78051	0.83616	0.98843
673	P0ACJ8	crp	cAMP-activated global transcriptional regulator CRP	>sp|P0ACJ8|CRP_ECOLI cAMP-activated global transcriptional regulator CRP OS=Escherichia coli (strain K12) GN=crp PE=1 SV=1	17	17	17	170.44	23.64	210	56.7	50	60.5	65.7	71.4	59.5	65.7	56.7	60.5	60	50	65.7	50	60.5	60.5		0.0318186	-0.137124	-0.090296	-0.170134	-0.0728317	-0.523504	-0.278426	0.0318186	-0.238289	-0.347674	-0.178486	-0.0992781	-0.114879	-0.285425	-0.151602	0.94745	0.88789	1.0698	0.85331	0.77643	0.60085	0.79027	1.0763
674	P0ACL0	glpR	Glycerol-3-phosphate regulon repressor	>sp|P0ACL0|GLPR_ECOLI Glycerol-3-phosphate regulon repressor OS=Escherichia coli (strain K12) GN=glpR PE=1 SV=1	6	6	6	34.21	28.048	252	7.9	11.9	0	7.5	7.9	14.7	22.2	6	0	0	3.6	3.6	0	3.6	0		NaN	1.83536	NaN	NaN	NaN	NaN	0.196859	NaN	NaN	NaN	NaN	NaN	NaN	NaN	NaN	NaN	3.4951	NaN	NaN	NaN	NaN	1.0736	NaN
675	P0ACL2	exuR	Exu regulon transcriptional regulator	>sp|P0ACL2|EXUR_ECOLI Exu regulon transcriptional regulator OS=Escherichia coli (strain K12) GN=exuR PE=4 SV=1	2	2	2	11.136	29.835	258	4.3	0	4.3	4.3	10.9	4.3	4.3	10.9	0	0	0	0	0	0	0		0.0255958	NaN	NaN	NaN	-0.597038	NaN	NaN	-0.302084	NaN	NaN	NaN	NaN	NaN	NaN	NaN	0.91906	NaN	NaN	NaN	0.60073	NaN	NaN	0.83681
676	P0ACL7	lldR	Putative L-lactate dehydrogenase operon regulatory protein	>sp|P0ACL7|LLDR_ECOLI Putative L-lactate dehydrogenase operon regulatory protein OS=Escherichia coli (strain K12) GN=lldR PE=2 SV=1	3	3	3	15.899	29.166	258	0	8.5	0	0	0	4.3	4.3	0	0	0	0	4.3	0	5.4	0		NaN	0.314058	NaN	NaN	NaN	NaN	NaN	NaN	NaN	NaN	NaN	NaN	NaN	NaN	NaN	NaN	1.2048	NaN	NaN	NaN	NaN	NaN	NaN
677	P0ACL9	pdhR	Pyruvate dehydrogenase complex repressor	>sp|P0ACL9|PDHR_ECOLI Pyruvate dehydrogenase complex repressor OS=Escherichia coli (strain K12) GN=pdhR PE=1 SV=1	4	4	4	13.612	29.425	254	13	9.4	0	0	0	13	9.1	0	3.9	0	13	9.1	0	0	0		-0.0309877	NaN	NaN	NaN	NaN	0.764006	0.112767	NaN	NaN	NaN	-0.0111663	-0.0905725	NaN	NaN	NaN	0.86192	NaN	NaN	NaN	NaN	1.451	1.0283	NaN
678	P0ACM2	ydfH	Uncharacterized HTH-type transcriptional regulator YdfH	>sp|P0ACM2|RSPR_ECOLI HTH-type transcriptional repressor RspR OS=Escherichia coli (strain K12) GN=rspR PE=1 SV=1	2	2	2	3.9606	26.565	228	6.1	6.1	0	0	0	6.1	0	0	0	0	4.8	0	0	0	0		NaN	NaN	NaN	NaN	NaN	NaN	NaN	NaN	NaN	NaN	NaN	NaN	NaN	NaN	NaN	NaN	NaN	NaN	NaN	NaN	NaN	NaN	NaN
679	P0ACN4	allR	HTH-type transcriptional repressor AllR	>sp|P0ACN4|ALLR_ECOLI HTH-type transcriptional repressor AllR OS=Escherichia coli (strain K12) GN=allR PE=1 SV=1	3	3	3	8.6967	29.269	271	6.6	3.3	6.6	10.7	6.6	3.3	3.3	0	0	0	3.3	3.3	6.6	0	3.3		-0.316564	NaN	0.345737	-0.0858642	0.522056	NaN	NaN	NaN	NaN	NaN	NaN	NaN	NaN	NaN	NaN	0.7081	NaN	1.3313	0.93352	1.2611	NaN	NaN	NaN
680	P0ACP1	cra	Catabolite repressor/activator	>sp|P0ACP1|CRA_ECOLI Catabolite repressor/activator OS=Escherichia coli (strain K12) GN=cra PE=1 SV=1	5	5	5	20.291	37.999	334	3.6	4.2	9.6	11.7	3	9	0	13.2	6.6	11.1	0	4.2	4.2	4.2	7.8		NaN	NaN	-0.00278709	0.305562	NaN	0.257735	NaN	-0.248725	0.0193461	-0.314141	NaN	NaN	NaN	NaN	0.159242	NaN	NaN	1.0581	1.2311	NaN	1.0754	NaN	0.898
681	P0ACP7	purR	HTH-type transcriptional repressor PurR	>sp|P0ACP7|PURR_ECOLI HTH-type transcriptional repressor PurR OS=Escherichia coli (strain K12) GN=purR PE=1 SV=2	10	10	10	53.099	38.174	341	13.8	24.3	3.2	11.7	9.4	18.2	18.8	12	11.7	9.4	16.7	11.4	11.4	8.2	16.7		0.123931	-0.0559512	NaN	-0.471309	0.230941	0.0253123	-0.0358158	-0.568388	-0.607133	-0.533034	0.0681893	0.202261	-0.189763	-0.493967	-0.848531	0.99511	0.93274	NaN	0.69232	1.0466	0.86991	0.92806	0.69864
682	P0ACQ4	oxyR	Hydrogen peroxide-inducible genes activator	>sp|P0ACQ4|OXYR_ECOLI Hydrogen peroxide-inducible genes activator OS=Escherichia coli (strain K12) GN=oxyR PE=1 SV=1	5	5	5	26.936	34.276	305	9.2	13.8	9.2	9.2	21.6	5.6	13.4	7.9	4.3	4.3	4.3	4.3	0	4.3	4.3		-0.331118	0.126312	-0.17041	-0.278251	-0.112116	NaN	0.0464211	0.353323	NaN	NaN	NaN	NaN	NaN	NaN	NaN	0.74343	1.0497	0.93769	0.77572	0.76787	NaN	0.97039	1.3292
683	P0ACR9	mprA	Transcriptional repressor MprA	>sp|P0ACR9|MPRA_ECOLI Transcriptional repressor MprA OS=Escherichia coli (strain K12) GN=mprA PE=2 SV=1	7	7	7	65.609	20.563	176	37.5	25	29.5	25	37.5	25	25	37.5	25	17.6	37.5	37.5	25	25	30.1		-0.159782	-0.185687	-0.0672283	-0.00446486	-0.137584	-0.0371919	-0.0553365	-0.112662	-0.320396	-0.156016	0.16221	0.137372	-0.195814	0.173895	-0.17829	0.82787	0.85875	1.033	0.91589	0.78814	0.84626	0.92739	0.96853
684	P0ACT6	uidR	HTH-type transcriptional regulator UidR	>sp|P0ACT6|UIDR_ECOLI HTH-type transcriptional regulator UidR OS=Escherichia coli (strain K12) GN=uidR PE=4 SV=1	2	2	2	5.334	21.799	196	0	0	0	0	13.3	0	0	0	0	0	0	0	0	0	0		NaN	NaN	NaN	NaN	NaN	NaN	NaN	NaN	NaN	NaN	NaN	NaN	NaN	NaN	NaN	NaN	NaN	NaN	NaN	NaN	NaN	NaN	NaN
685	P0ACU0	ybiH	Uncharacterized HTH-type transcriptional regulator YbiH	>sp|P0ACU0|YBIH_ECOLI Uncharacterized HTH-type transcriptional regulator YbiH OS=Escherichia coli (strain K12) GN=ybiH PE=1 SV=1	1	1	1	3.524	25.016	223	0	0	5.4	5.4	0	0	0	5.4	0	0	0	0	0	0	0		NaN	NaN	NaN	NaN	NaN	NaN	NaN	NaN	NaN	NaN	NaN	NaN	NaN	NaN	NaN	NaN	NaN	NaN	NaN	NaN	NaN	NaN	NaN
686	P0ACU5	fabR	HTH-type transcriptional repressor FabR	>sp|P0ACU5|FABR_ECOLI HTH-type transcriptional repressor FabR OS=Escherichia coli (strain K12) GN=fabR PE=1 SV=2	2	2	2	7.9483	26.553	234	0	0	4.7	0	0	4.7	0	10.7	4.7	4.7	0	6	0	4.7	0		NaN	NaN	NaN	NaN	NaN	NaN	NaN	-0.397296	NaN	NaN	NaN	NaN	NaN	NaN	NaN	NaN	NaN	NaN	NaN	NaN	NaN	NaN	0.76101
687	P0ACU7	yjdC	HTH-type transcriptional regulator YjdC	>sp|P0ACU7|YJDC_ECOLI HTH-type transcriptional regulator YjdC OS=Escherichia coli (strain K12) GN=yjdC PE=4 SV=1	5	5	5	40.958	21.931	191	0	0	15.7	6.3	6.3	0	0	6.8	26.2	21.5	0	0	11.5	19.9	13.1		NaN	NaN	0.549226	NaN	NaN	NaN	NaN	NaN	0.3639	0.0629506	NaN	NaN	0.292311	0.0618453	0.691624	NaN	NaN	1.5575	NaN	NaN	NaN	NaN	NaN
688	P0ACV0	htrB	Lipid A biosynthesis lauroyl acyltransferase	>sp|P0ACV0|LPXL_ECOLI Lipid A biosynthesis lauroyltransferase OS=Escherichia coli (strain K12) GN=lpxL PE=1 SV=1	3	3	3	3.5448	35.406	306	3.3	6.2	3.3	3.3	0	3.3	6.2	3.3	3.6	0	3.3	6.2	0	0	0		NaN	-0.230177	NaN	NaN	NaN	NaN	-0.557964	NaN	NaN	NaN	NaN	-0.108068	NaN	NaN	NaN	NaN	0.82134	NaN	NaN	NaN	NaN	0.64163	NaN
689	P0ACV4	yciS	Inner membrane protein YciS	>sp|P0ACV4|LAPA_ECOLI Lipopolysaccharide assembly protein A OS=Escherichia coli (strain K12) GN=lapA PE=1 SV=1	2	2	2	3.0136	11.351	102	0	0	0	0	21.6	0	0	0	22.5	0	0	0	0	0	0		NaN	NaN	NaN	NaN	NaN	NaN	NaN	NaN	NaN	NaN	NaN	NaN	NaN	NaN	NaN	NaN	NaN	NaN	NaN	NaN	NaN	NaN	NaN
690	P0ACW6	ydcH	Uncharacterized protein YdcH	>sp|P0ACW6|YDCH_ECOLI Uncharacterized protein YdcH OS=Escherichia coli (strain K12) GN=ydcH PE=4 SV=2	3	3	3	5.6869	8.8782	74	0	0	20.3	20.3	0	0	9.5	20.3	20.3	31.1	0	0	0	9.5	9.5		NaN	NaN	-0.242704	-1.0912	NaN	NaN	NaN	0.550901	0.088413	0.934328	NaN	NaN	NaN	NaN	NaN	NaN	NaN	0.91106	0.46531	NaN	NaN	NaN	1.4872
691	P0ACX3	ydhR	Putative monooxygenase YdhR	>sp|P0ACX3|YDHR_ECOLI Putative monooxygenase YdhR OS=Escherichia coli (strain K12) GN=ydhR PE=1 SV=1	3	3	3	37.584	11.288	101	0	0	36.6	36.6	7.9	0	0	22.8	22.8	36.6	0	0	0	14.9	14.9		NaN	NaN	0.121281	-0.140826	NaN	NaN	NaN	-0.271496	-0.661182	-0.281825	NaN	NaN	NaN	NaN	-0.119557	NaN	NaN	1.1741	0.82409	NaN	NaN	NaN	0.84685
692	P0ACX5	ydhZ	Uncharacterized protein YdhZ	>sp|P0ACX5|FUMD_ECOLI Fumarase D OS=Escherichia coli (strain K12) GN=fumD PE=1 SV=1	1	1	1	11.741	7.9073	69	0	17.4	0	0	17.4	0	0	0	0	0	0	0	17.4	17.4	17.4		NaN	NaN	NaN	NaN	NaN	NaN	NaN	NaN	NaN	NaN	NaN	NaN	NaN	NaN	NaN	NaN	NaN	NaN	NaN	NaN	NaN	NaN	NaN
693	P0ACY1	ydjA	Putative NAD(P)H nitroreductase YdjA	>sp|P0ACY1|YDJA_ECOLI Putative NAD(P)H nitroreductase YdjA OS=Escherichia coli (strain K12) GN=ydjA PE=1 SV=1	7	7	7	62.538	20.059	183	30.1	29	32.2	32.2	38.3	29	29	38.3	29	32.2	20.8	29	20.8	29	29		0.187134	-0.0720732	-0.695419	-0.386996	0.00690831	-0.100391	0.0398403	-0.363791	-0.557561	-0.378588	0.138945	-0.164884	-0.331336	-0.538136	-0.749305	1.0567	0.93818	0.66288	0.71239	0.81191	0.80903	1.0003	0.78743
694	P0ACY3	yeaG	Uncharacterized protein YeaG	>sp|P0ACY3|YEAG_ECOLI Uncharacterized protein YeaG OS=Escherichia coli (strain K12) GN=yeaG PE=3 SV=1	31	31	31	323.31	74.479	644	1.9	0	31.4	50.2	18.3	0	0	20	36.6	34.2	0	0	14.1	30.3	33.9		NaN	NaN	-0.864307	-0.288576	-1.49192	NaN	NaN	-0.764739	-0.16809	-0.183408	NaN	NaN	-1.1691	-0.681215	-0.4353	NaN	NaN	0.59648	0.74899	0.28885	NaN	NaN	0.58418
695	P0ACY9	yebG	Uncharacterized protein YebG	>sp|P0ACY9|YEBG_ECOLI Uncharacterized protein YebG OS=Escherichia coli (strain K12) GN=yebG PE=4 SV=1	2	2	2	17.837	10.717	96	24	32.3	8.3	0	32.3	8.3	32.3	32.3	8.3	0	8.3	0	8.3	0	0		NaN	0.685447	NaN	NaN	2.14375	NaN	1.11995	1.55065	NaN	NaN	NaN	NaN	NaN	NaN	NaN	NaN	1.5825	NaN	NaN	3.8701	NaN	2.0831	2.8547
696	P0ACZ4	evgA	Positive transcription regulator EvgA	>sp|P0ACZ4|EVGA_ECOLI DNA-binding transcriptional activator EvgA OS=Escherichia coli (strain K12) GN=evgA PE=1 SV=1	3	3	3	23.434	22.69	204	5.4	5.4	5.4	5.4	5.4	5.4	5.4	13.7	19.1	13.7	19.1	0	5.4	13.7	13.7		NaN	NaN	NaN	NaN	NaN	NaN	NaN	-0.319982	-0.807478	-0.538681	-0.651156	NaN	NaN	-0.676065	-0.844484	NaN	NaN	NaN	NaN	NaN	NaN	NaN	0.76735
697	P0AD05	yecA	Uncharacterized protein YecA	>sp|P0AD05|YECA_ECOLI Uncharacterized protein YecA OS=Escherichia coli (strain K12) GN=yecA PE=4 SV=1	3	3	3	21.947	25.039	221	7.7	7.7	14	14	14	0	7.7	7.7	7.7	14	0	6.8	0	6.3	0		NaN	NaN	-0.130792	-0.0397848	-0.446443	NaN	NaN	NaN	NaN	-0.269582	NaN	NaN	NaN	NaN	NaN	NaN	NaN	0.97773	0.87717	0.6197	NaN	NaN	NaN
698	P0AD07	yecF	Uncharacterized protein YecF	>sp|P0AD07|YECF_ECOLI Uncharacterized protein YecF OS=Escherichia coli (strain K12) GN=yecF PE=4 SV=1	1	1	1	32.192	8.2385	74	0	0	0	29.7	29.7	0	29.7	0	29.7	0	29.7	29.7	0	29.7	0		NaN	NaN	NaN	NaN	NaN	NaN	NaN	NaN	NaN	NaN	NaN	NaN	NaN	NaN	NaN	NaN	NaN	NaN	NaN	NaN	NaN	NaN	NaN
699	P0AD12	yeeZ	Protein YeeZ	>sp|P0AD12|YEEZ_ECOLI Protein YeeZ OS=Escherichia coli (strain K12) GN=yeeZ PE=1 SV=1	4	4	4	13.423	29.68	274	4.7	4.7	13.5	17.2	4.7	11.7	8	8	4.7	11.7	3.3	0	0	4.7	3.3		NaN	NaN	-0.423081	-0.391172	NaN	NaN	-0.288805	0.1503	NaN	-0.549134	NaN	NaN	NaN	NaN	NaN	NaN	NaN	0.78098	0.70221	NaN	NaN	0.77377	1.1642
700	P0AD24	yejL	UPF0352 protein YejL	>sp|P0AD24|YEJL_ECOLI UPF0352 protein YejL OS=Escherichia coli (strain K12) GN=yejL PE=1 SV=1	2	2	2	12.119	8.2884	75	0	0	12	0	13.3	25.3	25.3	13.3	0	13.3	12	12	0	0	0		NaN	NaN	NaN	NaN	NaN	1.22663	-0.261812	NaN	NaN	NaN	NaN	NaN	NaN	NaN	NaN	NaN	NaN	NaN	NaN	NaN	2.0468	0.79781	NaN
701	P0AD27	yejM	Inner membrane protein YejM	>sp|P0AD27|YEJM_ECOLI Inner membrane protein YejM OS=Escherichia coli (strain K12) GN=yejM PE=1 SV=1	1	1	1	2.6141	67.295	586	0	0	0	0	0	1.9	0	1.9	1.9	1.9	0	0	0	0	0		NaN	NaN	NaN	NaN	NaN	NaN	NaN	NaN	NaN	NaN	NaN	NaN	NaN	NaN	NaN	NaN	NaN	NaN	NaN	NaN	NaN	NaN	NaN
702	P0AD33	yfcZ	UPF0381 protein YfcZ	>sp|P0AD33|YFCZ_ECOLI UPF0381 protein YfcZ OS=Escherichia coli (strain K12) GN=yfcZ PE=3 SV=1	1	1	1	26.606	10.318	94	13.8	13.8	13.8	13.8	13.8	13.8	13.8	13.8	13.8	13.8	13.8	13.8	13.8	13.8	13.8		0.000288558	NaN	-0.396802	-0.117944	0.205267	NaN	NaN	NaN	NaN	NaN	NaN	NaN	NaN	NaN	NaN	0.92924	NaN	0.81219	0.90136	0.95143	NaN	NaN	NaN
703	P0AD49	raiA	Ribosome-associated inhibitor A	>sp|P0AD49|YFIA_ECOLI Ribosome-associated inhibitor A OS=Escherichia coli (strain K12) GN=raiA PE=1 SV=2	6	6	6	320.41	12.784	113	53.1	53.1	55.8	53.1	53.1	32.7	53.1	53.1	53.1	53.1	40.7	53.1	53.1	53.1	53.1		0.0992279	-0.448115	-0.333043	-0.927908	-0.274948	-0.000620475	-0.112849	-0.536106	-0.574433	-0.517131	-0.0817512	-0.39407	-0.281895	-0.298211	-0.779645	1.0236	0.71663	0.91996	0.50114	0.68694	0.85645	0.90405	0.70586
704	P0AD57	ispB	Octaprenyl-diphosphate synthase	>sp|P0AD57|ISPB_ECOLI Octaprenyl diphosphate synthase OS=Escherichia coli (strain K12) GN=ispB PE=1 SV=1	4	4	4	43.705	35.217	323	8.4	12.1	7.7	7.7	13.6	12.1	12.1	7.7	7.7	12.1	12.1	12.1	7.7	12.1	7.7		0.0750534	-0.278496	-0.749038	-0.874481	-0.850663	-0.189039	-0.120247	-0.436276	-0.63169	-0.0403633	0.16543	-0.183982	0.42191	-0.0168769	-0.231752	0.96659	0.79865	0.63046	0.50222	0.47121	0.7576	0.87386	0.74723
705	P0AD59	ivy	Inhibitor of vertebrate lysozyme	>sp|P0AD59|IVY_ECOLI Inhibitor of vertebrate lysozyme OS=Escherichia coli (strain K12) GN=ivy PE=1 SV=1	7	7	7	129.35	16.872	157	12.1	12.1	35	45.9	12.1	21	12.1	21	36.3	45.9	25.5	4.5	20.4	25.5	45.9		-0.269773	0.833416	0.0972062	0.135666	0.706022	0.834307	0.441271	0.538439	0.607011	-0.323516	0.29443	NaN	0.101112	-0.457732	0.105142	0.75769	1.7086	1.1945	1.0272	1.3084	1.5312	1.3165	1.3836
706	P0AD61	pykF	Pyruvate kinase I	>sp|P0AD61|KPYK1_ECOLI Pyruvate kinase I OS=Escherichia coli (strain K12) GN=pykF PE=1 SV=1	29	29	29	311.4	50.729	470	48.1	47	47	60.2	44.5	46.8	46.4	34.3	44.5	60.2	50.2	43.2	34.9	38.7	56.2		0.0326651	-0.0961442	-0.496102	-0.249171	0.00158601	0.063641	-0.0150389	-0.265466	-0.216719	-0.11713	0.0299829	-0.0197553	-0.390302	-0.595446	-0.414076	0.96223	0.91703	0.78728	0.77868	0.77642	0.89201	0.95877	0.86984
707	P0AD65	mrdA	Penicillin-binding protein 2	>sp|P0AD65|MRDA_ECOLI Peptidoglycan D,D-transpeptidase MrdA OS=Escherichia coli (strain K12) GN=mrdA PE=1 SV=1	5	5	5	11.46	70.856	633	3.9	2.4	0	0	0	1.3	3.6	0	0	0	1.9	0	0	0	0		NaN	NaN	NaN	NaN	NaN	NaN	NaN	NaN	NaN	NaN	NaN	NaN	NaN	NaN	NaN	NaN	NaN	NaN	NaN	NaN	NaN	NaN	NaN
708	P0AD68	ftsI	Peptidoglycan synthase FtsI	>sp|P0AD68|FTSI_ECOLI Peptidoglycan D,D-transpeptidase FtsI OS=Escherichia coli (strain K12) GN=ftsI PE=1 SV=1	3	3	3	10.459	63.877	588	2	2	4.6	2	2	0	4.6	4.3	2	0	0	0	0	0	0		NaN	NaN	NaN	NaN	NaN	NaN	NaN	NaN	NaN	NaN	NaN	NaN	NaN	NaN	NaN	NaN	NaN	NaN	NaN	NaN	NaN	NaN	NaN
709	P0AD96	livJ	Leu/Ile/Val-binding protein	>sp|P0AD96|LIVJ_ECOLI Leu/Ile/Val-binding protein OS=Escherichia coli (strain K12) GN=livJ PE=1 SV=1	1	1	1	8.4273	39.076	367	0	0	3.8	3.8	3.8	0	0	0	0	0	0	0	0	0	0		NaN	NaN	NaN	NaN	NaN	NaN	NaN	NaN	NaN	NaN	NaN	NaN	NaN	NaN	NaN	NaN	NaN	NaN	NaN	NaN	NaN	NaN	NaN
710	P0ADA1	tesA	Acyl-CoA thioesterase I	>sp|P0ADA1|TESA_ECOLI Thioesterase 1/protease 1/lysophospholipase L1 OS=Escherichia coli (strain K12) GN=tesA PE=1 SV=1	6	6	6	30.114	23.622	208	0	5.8	0	9.1	13.9	0	0	0	0	13.9	4.3	0	0	5.8	0		NaN	NaN	NaN	NaN	NaN	NaN	NaN	NaN	NaN	NaN	NaN	NaN	NaN	NaN	NaN	NaN	NaN	NaN	NaN	NaN	NaN	NaN	NaN
711	P0ADA3	nlpD	Murein hydrolase activator NlpD	>sp|P0ADA3|NLPD_ECOLI Murein hydrolase activator NlpD OS=Escherichia coli (strain K12) GN=nlpD PE=1 SV=1	8	8	8	92.754	40.149	379	17.4	14.5	14.5	30.1	16.9	14.5	30.1	25.3	14.5	30.1	8.7	8.7	8.7	11.1	14.5		-0.686452	-0.124786	-0.594356	0.107554	-0.49826	-0.0362891	-0.0350469	-0.389187	-0.782893	-0.346683	-0.126045	-0.0939868	-0.972591	-1.11513	-0.809221	0.57744	0.89204	0.72688	1.0363	0.58151	0.83853	0.93712	0.73102
712	P0ADA5	yajG	Uncharacterized lipoprotein YajG	>sp|P0ADA5|YAJG_ECOLI Uncharacterized lipoprotein YajG OS=Escherichia coli (strain K12) GN=yajG PE=3 SV=1	4	4	4	72.479	20.95	192	19.3	19.3	19.3	12	26.6	19.3	12	19.3	19.3	19.3	19.3	19.3	12	19.3	19.3		0.165301	-0.000779292	-0.102357	-0.137505	-0.670681	-0.00755059	0.211635	0.0184917	-0.0530297	-0.17568	0.0241777	-0.0209551	-0.168739	-0.114894	0.0588013	1.0239	0.97446	1.0042	0.81472	0.51077	0.85871	1.1177	1.0349
713	P0ADB1	osmE	Osmotically-inducible lipoprotein E	>sp|P0ADB1|OSME_ECOLI Osmotically-inducible putative lipoprotein OsmE OS=Escherichia coli (strain K12) GN=osmE PE=2 SV=1	5	5	5	299.51	12.021	112	35.7	35.7	65.2	65.2	57.1	35.7	35.7	65.2	65.2	65.2	35.7	27.7	35.7	35.7	35.7		0.223175	0.010923	-0.77638	-0.629345	-1.00607	-0.0212771	-0.0550366	-0.390529	-0.0676666	-0.462257	0.160275	0.209516	-0.876413	-0.740987	-0.780612	1.1142	0.99881	0.66465	0.60583	0.42154	0.85579	0.93577	0.8171
714	P0ADB7	ecnB	Entericidin B	>sp|P0ADB7|ECNB_ECOLI Entericidin B OS=Escherichia coli (strain K12) GN=ecnB PE=3 SV=1	1	1	1	140.14	4.8095	48	0	0	39.6	39.6	39.6	0	0	39.6	39.6	39.6	0	0	39.6	39.6	39.6		NaN	NaN	0.960067	-1.51978	-0.228875	NaN	NaN	NaN	0.645978	0.19711	NaN	NaN	NaN	0.491597	0.927745	NaN	NaN	2.2247	0.33391	0.697	NaN	NaN	NaN
715	P0ADC1	lptE	LPS-assembly lipoprotein LptE	>sp|P0ADC1|LPTE_ECOLI LPS-assembly lipoprotein LptE OS=Escherichia coli (strain K12) GN=lptE PE=1 SV=1	7	7	7	113.42	21.356	193	40.4	28	28	32.6	28	35.8	30.6	35.2	30.6	32.6	23.8	33.2	33.2	33.2	33.2		0.016211	0.0881415	-0.226223	-0.179335	0.479851	-0.0937405	0.308594	0.091666	0.0787465	-0.311041	0.379732	-0.343019	-0.301088	-0.232498	-0.0190096	0.91121	1.0322	0.90963	0.81215	1.2103	0.83422	1.157	1.0745
716	P0ADC6	lptG	Lipopolysaccharide export system permease protein LptG	>sp|P0ADC6|LPTG_ECOLI Lipopolysaccharide export system permease protein LptG OS=Escherichia coli (strain K12) GN=lptG PE=1 SV=1	2	2	2	4.5948	39.618	360	2.8	2.8	0	2.8	2.8	0	6.4	0	0	0	0	2.8	3.6	0	0		NaN	NaN	NaN	NaN	NaN	NaN	NaN	NaN	NaN	NaN	NaN	NaN	NaN	NaN	NaN	NaN	NaN	NaN	NaN	NaN	NaN	NaN	NaN
717	P0ADE4	tamA	Translocation and assembly module TamA	>sp|P0ADE4|TAMA_ECOLI Translocation and assembly module subunit TamA OS=Escherichia coli (strain K12) GN=tamA PE=1 SV=1	3	3	3	7.312	64.795	577	0	0	1.6	4.3	0	0	0	0	0	0	0	0	0	0	1.9		NaN	NaN	NaN	NaN	NaN	NaN	NaN	NaN	NaN	NaN	NaN	NaN	NaN	NaN	NaN	NaN	NaN	NaN	NaN	NaN	NaN	NaN	NaN
718	P0ADE6	ygaU	Uncharacterized protein YgaU	>sp|P0ADE6|YGAU_ECOLI Uncharacterized protein YgaU OS=Escherichia coli (strain K12) GN=ygaU PE=1 SV=2	13	13	13	192.25	16.063	149	60.4	53.7	89.3	89.3	73.2	59.1	26.8	78.5	78.5	78.5	49.7	36.2	60.4	60.4	76.5		-0.095435	-0.235365	-0.408876	-0.368048	-0.0830801	0.166201	-0.249891	-0.257804	0.0990932	0.014641	0.339821	-0.0378878	-0.824903	-0.277429	0.021764	0.86015	0.82102	0.84023	0.72677	0.79286	0.96037	0.8116	0.87075
719	P0ADE8	ygfZ	tRNA-modifying protein YgfZ	>sp|P0ADE8|YGFZ_ECOLI tRNA-modifying protein YgfZ OS=Escherichia coli (strain K12) GN=ygfZ PE=1 SV=2	18	18	18	240.89	36.094	326	55.2	46	44.5	51.8	36.2	47.9	46.3	36.2	35	39.9	28.5	27.3	38	25.2	31.9		0.236829	0.0117819	-0.163882	-0.0870283	-0.253068	0.153027	0.00647761	0.0360461	-0.145047	0.0227584	-0.0200479	-0.122774	-0.265795	0.0999011	0.0480967	1.0839	0.97488	0.95479	0.84275	0.71701	0.9361	0.97489	1.0096
720	P0ADF8	ilvN	Acetolactate synthase isozyme 1 small subunit	>sp|P0ADF8|ILVN_ECOLI Acetolactate synthase isozyme 1 small subunit OS=Escherichia coli (strain K12) GN=ilvN PE=1 SV=1	4	4	4	14.715	11.106	96	0	0	26	42.7	0	0	0	0	0	42.7	0	0	0	0	16.7		NaN	NaN	1.05381	0.256045	NaN	NaN	NaN	NaN	NaN	0.252052	NaN	NaN	NaN	NaN	NaN	NaN	NaN	2.2354	1.1998	NaN	NaN	NaN	NaN
721	P0ADG4	suhB	Inositol-1-monophosphatase	>sp|P0ADG4|SUHB_ECOLI Inositol-1-monophosphatase OS=Escherichia coli (strain K12) GN=suhB PE=1 SV=1	16	16	16	231.67	29.172	267	48.7	44.9	31.1	36.7	47.2	50.9	47.2	47.2	43.4	50.9	47.2	48.3	43.4	43.4	35.2		0.0581087	0.112366	0.350837	0.310224	0.0672257	-0.244292	-0.00028853	0.134221	0.237441	0.149129	-0.0641631	0.101784	0.271187	0.433066	0.0258793	0.9492	1.0568	1.3639	1.1745	0.85872	0.71778	0.95995	1.1902
722	P0ADG7	guaB	Inosine-5-monophosphate dehydrogenase	>sp|P0ADG7|IMDH_ECOLI Inosine-5-monophosphate dehydrogenase OS=Escherichia coli (strain K12) GN=guaB PE=1 SV=1	18	18	18	323.31	52.022	488	38.3	39.3	35.5	35.9	35.9	35.9	44.5	38.3	34.2	38.3	35.2	43.9	32.8	28.3	28.7		-0.102651	0.0468402	-0.0920787	0.0100636	-0.0450444	0.130931	0.113434	0.0912597	0.153546	-0.0494271	0.128953	-0.0830343	0.0395595	-0.109654	-0.513069	0.8795	0.99087	1.0021	0.90186	0.76461	0.93536	1.064	1.1187
723	P0ADI4	entB	Isochorismatase	>sp|P0ADI4|ENTB_ECOLI Enterobactin synthase component B OS=Escherichia coli (strain K12) GN=entB PE=1 SV=1	8	8	8	38.251	32.554	285	28.8	15.8	5.6	21.4	4.6	28.8	20	4.6	5.6	23.2	14.7	8.8	0	0	24.6		-0.340075	-0.0642687	NaN	-0.174166	NaN	0.0499095	-0.288664	NaN	NaN	-0.279546	-0.118288	0.0243196	NaN	NaN	-0.526286	0.74689	0.9168	NaN	0.79114	NaN	0.89255	0.77753	NaN
724	P0ADK0	yiaF	Uncharacterized protein YiaF	>sp|P0ADK0|YIAF_ECOLI Uncharacterized protein YiaF OS=Escherichia coli (strain K12) GN=yiaF PE=4 SV=2	7	7	7	93.133	25.663	236	35.2	39.8	33.9	18.2	29.7	39.8	29.2	23.7	23.7	39.4	35.2	23.7	13.6	11	19.5		0.0126402	-0.10118	0.0352017	0.296898	0.237074	0.0164963	-0.409106	0.0229004	0.0177795	0.037593	0.0332292	-0.445892	-0.327529	-0.115535	0.0231843	0.93682	0.88937	1.1049	1.1211	1.0413	0.86373	0.71235	1.0545
725	P0ADK8	yibL	Uncharacterized protein YibL	>sp|P0ADK8|YIBL_ECOLI Uncharacterized protein YibL OS=Escherichia coli (strain K12) GN=yibL PE=1 SV=1	5	5	5	57.622	13.696	120	48.3	32.5	29.2	29.2	40.8	28.3	30	21.7	29.2	21.7	28.3	40	36.7	10.8	20.8		-0.186705	0.404794	2.00881	0.4246	0.36614	0.776946	0.387473	NaN	0.322966	1.79996	-0.0663367	0.425674	0.203013	NaN	0.98061	0.81062	1.333	4.3789	1.1899	1.133	1.4681	1.2367	NaN
726	P0ADM4	yidQ	Uncharacterized protein YidQ	>sp|P0ADM4|YIDQ_ECOLI Uncharacterized protein YidQ OS=Escherichia coli (strain K12) GN=yidQ PE=3 SV=1	1	1	1	21.616	11.826	110	0	0	14.5	14.5	0	0	0	0	0	0	0	0	0	0	0		NaN	NaN	NaN	NaN	NaN	NaN	NaN	NaN	NaN	NaN	NaN	NaN	NaN	NaN	NaN	NaN	NaN	NaN	NaN	NaN	NaN	NaN	NaN
727	P0ADN2	yifE	UPF0438 protein YifE	>sp|P0ADN2|YIFE_ECOLI UPF0438 protein YifE OS=Escherichia coli (strain K12) GN=yifE PE=1 SV=2	10	10	10	123.46	13.133	112	60.7	73.2	60.7	67	73.2	73.2	73.2	73.2	73.2	73.2	42.9	25	37.5	25	26.8		0.229588	0.114234	0.706729	0.268075	0.487898	-0.278881	0.31487	0.576087	0.325617	0.170438	-0.168917	1.01028	0.610133	1.02899	0.682034	1.1009	1.0454	1.775	1.0834	1.1014	0.72168	1.2087	1.5735
728	P0ADN6	yifL	Uncharacterized lipoprotein YifL	>sp|P0ADN6|YIFL_ECOLI Uncharacterized lipoprotein YifL OS=Escherichia coli (strain K12) GN=yifL PE=3 SV=1	3	3	3	14.169	7.1771	67	34.3	34.3	34.3	34.3	34.3	50.7	34.3	34.3	34.3	34.3	34.3	34.3	34.3	34.3	34.3		0.285343	0.192321	0.591679	-0.254651	-0.151202	-0.0444342	0.0201999	0.704606	0.691266	0.073546	NaN	-1.17322	0.0427844	0.119423	0.588325	1.0965	1.1323	1.5984	0.7686	0.69883	0.83605	0.99799	1.5934
729	P0ADP0	yigB	Flavin mononucleotide phosphatase YigB	>sp|P0ADP0|YIGB_ECOLI 5-amino-6-(5-phospho-D-ribitylamino)uracil phosphatase YigB OS=Escherichia coli (strain K12) GN=yigB PE=1 SV=1	4	4	4	16.054	27.122	238	0	0	3.8	9.7	8.8	8.8	8.8	0	3.8	0	5.9	10.9	10.9	5	10.9		NaN	NaN	NaN	-0.398798	0.77349	0.0618453	0.420078	NaN	NaN	NaN	NaN	-0.116786	NaN	NaN	-0.826028	NaN	NaN	NaN	0.74932	1.5595	0.89625	1.2645	NaN
730	P0ADP2	yigI	Uncharacterized protein YigI	>sp|P0ADP2|YIGI_ECOLI Uncharacterized protein YigI OS=Escherichia coli (strain K12) GN=yigI PE=4 SV=1	3	3	3	9.3635	17.163	155	0	0	5.2	14.2	7.1	0	0	0	0	7.1	0	0	0	0	0		NaN	NaN	NaN	NaN	NaN	NaN	NaN	NaN	NaN	NaN	NaN	NaN	NaN	NaN	NaN	NaN	NaN	NaN	NaN	NaN	NaN	NaN	NaN
731	P0ADP7	yigP	Uncharacterized protein YigP	>sp|P0ADP7|UBIJ_ECOLI Ubiquinone biosynthesis protein UbiJ OS=Escherichia coli (strain K12) GN=ubiJ PE=3 SV=1	2	2	2	4.6927	22.152	201	0	0	4	4	4	0	5.5	0	5.5	0	0	5.5	0	0	0		NaN	NaN	NaN	NaN	NaN	NaN	NaN	NaN	NaN	NaN	NaN	NaN	NaN	NaN	NaN	NaN	NaN	NaN	NaN	NaN	NaN	NaN	NaN
732	P0ADP9	yihD	Protein YihD	>sp|P0ADP9|YIHD_ECOLI Protein YihD OS=Escherichia coli (strain K12) GN=yihD PE=1 SV=1	2	2	2	4.5017	10.273	89	0	0	27	16.9	0	0	0	27	27	27	0	0	0	10.1	10.1		NaN	NaN	0.234992	NaN	NaN	NaN	NaN	0.283211	0.134615	0.241718	NaN	NaN	NaN	NaN	NaN	NaN	NaN	1.2694	NaN	NaN	NaN	NaN	1.2175
733	P0ADQ2	yiiD	Uncharacterized protein YiiD	>sp|P0ADQ2|YIID_ECOLI Uncharacterized protein YiiD OS=Escherichia coli (strain K12) GN=yiiD PE=4 SV=1	5	5	5	41.713	37.094	329	0	0	5.5	9.7	5.5	0	0	8.8	12.2	5.5	0	0	0	5.5	5.5		NaN	NaN	NaN	-0.65806	NaN	NaN	NaN	0.326537	-0.0788075	NaN	NaN	NaN	NaN	NaN	NaN	NaN	NaN	NaN	0.61979	NaN	NaN	NaN	1.228
734	P0ADQ7	ygaM	Uncharacterized protein YgaM	>sp|P0ADQ7|YGAM_ECOLI Uncharacterized protein YgaM OS=Escherichia coli (strain K12) GN=ygaM PE=1 SV=2	4	4	4	64.761	11.847	109	12.8	0	40.4	53.2	10.1	10.1	0	10.1	22.9	22.9	0	0	10.1	10.1	10.1		NaN	NaN	0.226385	0.253263	NaN	NaN	NaN	NaN	0.415542	0.201258	NaN	NaN	NaN	NaN	NaN	NaN	NaN	1.3313	1.1247	NaN	NaN	NaN	NaN
735	P0ADR6	rlmM	Ribosomal RNA large subunit methyltransferase M	>sp|P0ADR6|RLMM_ECOLI Ribosomal RNA large subunit methyltransferase M OS=Escherichia coli (strain K12) GN=rlmM PE=1 SV=1	4	4	4	5.5762	41.905	366	3.8	5.7	0	0	1.9	3.8	0	3	1.9	0	1.9	0	0	0	0		-0.0777565	NaN	NaN	NaN	NaN	-0.305574	NaN	NaN	NaN	NaN	NaN	NaN	NaN	NaN	NaN	0.8303	NaN	NaN	NaN	NaN	0.68374	NaN	NaN
736	P0ADR8	ygdH	LOG family protein YgdH	>sp|P0ADR8|PPNN_ECOLI Pyrimidine/purine nucleotide 5-monophosphate nucleosidase OS=Escherichia coli (strain K12) GN=ppnN PE=1 SV=1	13	13	13	74.967	50.971	454	16.1	8.8	14.1	10.1	23.1	4.8	5.5	10.6	23.1	8.8	7.9	8.1	17	11.9	11		0.23952	-0.0053479	-0.309359	-0.14535	-0.0529997	-0.320468	-0.298584	-0.230076	-0.289563	-0.116051	0.0780633	0.0164963	-0.0611496	-0.591832	-0.161008	1.0916	0.93152	0.88588	0.81212	0.84438	0.6878	0.77832	0.86446
737	P0ADS2	zapA	Cell division protein ZapA	>sp|P0ADS2|ZAPA_ECOLI Cell division protein ZapA OS=Escherichia coli (strain K12) GN=zapA PE=1 SV=1	3	3	3	22.65	12.594	109	0	0	10.1	10.1	11.9	11.9	13.8	11.9	11.9	11.9	11.9	13.8	0	0	11.9		NaN	NaN	NaN	NaN	NaN	NaN	NaN	NaN	NaN	NaN	NaN	NaN	NaN	NaN	NaN	NaN	NaN	NaN	NaN	NaN	NaN	NaN	NaN
738	P0ADS6	yggE	Uncharacterized protein YggE	>sp|P0ADS6|YGGE_ECOLI Uncharacterized protein YggE OS=Escherichia coli (strain K12) GN=yggE PE=4 SV=1	13	13	13	143.92	26.635	246	33.7	33.7	36.6	43.1	43.1	43.1	28.5	43.1	43.1	42.7	27.6	32.9	36.6	31.3	33.3		0.0765591	-0.305432	0.0122111	0.0308304	-0.112615	-0.143118	-0.0805608	-0.130539	0.111432	0.00100953	0.0157831	-0.0647817	-0.279249	0.064469	-0.317373	0.98009	0.80684	1.1587	0.92293	0.72519	0.76898	0.90334	0.93028
739	P0ADS9	yggN	Uncharacterized protein YggN	>sp|P0ADS9|YGGN_ECOLI Uncharacterized protein YggN OS=Escherichia coli (strain K12) GN=yggN PE=4 SV=1	6	6	6	18.899	26.429	239	13	12.1	13	15.9	4.6	8.4	9.2	16.7	13	16.7	8.4	13.8	4.6	4.6	4.6		-0.0275132	-0.327222	-0.325033	-0.227996	NaN	-0.0730897	-0.12573	-0.421361	-0.430295	-0.540925	-0.0428283	-0.000894759	NaN	NaN	NaN	0.85038	0.77279	0.87569	0.76132	NaN	0.81165	0.87796	0.73292
740	P0ADT2	ygiB	UPF0441 protein YgiB	>sp|P0ADT2|YGIB_ECOLI UPF0441 protein YgiB OS=Escherichia coli (strain K12) GN=ygiB PE=3 SV=2	3	3	3	45.087	23.479	223	12.6	5.8	13.5	0	5.8	20.2	0	0	7.6	0	5.8	7.6	13.5	7.6	0		0.86576	NaN	0.00317045	NaN	-0.0543923	0.763582	NaN	NaN	NaN	NaN	NaN	NaN	0.0190613	NaN	NaN	1.6315	NaN	1.0852	NaN	0.8871	1.505	NaN	NaN
741	P0ADT5	ygiC	Putative acid--amine ligase YgiC	>sp|P0ADT5|YGIC_ECOLI Putative acid--amine ligase YgiC OS=Escherichia coli (strain K12) GN=ygiC PE=1 SV=1	10	10	10	121.46	45.025	386	14	14.2	13.7	15.8	14.2	9.6	16.8	10.9	10.1	16.3	10.6	8.3	19.7	11.4	11.4		-0.0192873	-0.093171	0.127765	-0.0265136	-0.399768	0.156267	0.0411028	0.103397	-0.0549767	-0.0642838	-0.0667899	-0.0330085	-0.095435	-0.831692	-0.0671376	0.92877	0.9275	1.1537	0.92205	0.63834	0.95967	1.0029	1.0678
742	P0ADT8	ygiM	Uncharacterized protein YgiM	>sp|P0ADT8|YGIM_ECOLI Uncharacterized protein YgiM OS=Escherichia coli (strain K12) GN=ygiM PE=3 SV=1	7	7	7	37.423	23.076	206	8.7	14.6	19.9	24.3	3.4	3.4	24.3	8.7	8.7	3.4	3.4	9.2	14.6	5.3	3.4		0.427499	0.15069	-0.502035	-0.286656	NaN	NaN	-0.521515	-0.225059	-0.365834	NaN	NaN	-0.0319757	-0.937519	NaN	NaN	1.2651	1.0618	0.76294	0.77383	NaN	NaN	0.6637	0.87932
743	P0ADU2	ygiN	Probable quinol monooxygenase YgiN	>sp|P0ADU2|YGIN_ECOLI Probable quinol monooxygenase YgiN OS=Escherichia coli (strain K12) GN=ygiN PE=1 SV=1	4	4	4	17.384	11.532	104	24	24	24	24	17.3	24	15.4	24	24	32.7	15.4	24	15.4	24	24		-0.479211	-0.41523	0.0451634	-0.0144705	-0.316672	-0.0508909	-0.18572	-0.0802404	-0.0416399	-0.0809116	0.157044	-0.0983357	-0.395625	-0.184966	-0.435027	0.66117	0.74067	1.0563	0.89337	0.65111	0.82918	0.8222	0.98385
744	P0ADU5	ygiW	Protein YgiW	>sp|P0ADU5|YGIW_ECOLI Protein YgiW OS=Escherichia coli (strain K12) GN=ygiW PE=1 SV=1	6	6	6	85.62	14.011	130	49.2	30.8	49.2	49.2	49.2	31.5	24.6	49.2	49.2	49.2	40.8	22.3	49.2	49.2	49.2		-0.362269	-0.106141	-0.641874	-0.917488	-0.760015	0.0419438	-0.0145287	-0.301764	-0.31432	-0.791333	-0.00948076	0.000576886	-0.498749	-0.529947	-0.801632	0.71803	0.91935	0.73783	0.50315	0.50331	0.89212	1.0203	0.83896
745	P0ADV1	lptA	Lipopolysaccharide export system protein LptA	>sp|P0ADV1|LPTA_ECOLI Lipopolysaccharide export system protein LptA OS=Escherichia coli (strain K12) GN=lptA PE=1 SV=1	3	3	3	9.2314	20.127	185	7.6	14.1	7.6	11.9	11.9	18.4	18.4	18.4	18.4	18.4	7.6	11.9	11.9	7.6	7.6		NaN	0.140124	NaN	-0.136173	NaN	-0.0433039	0.512176	0.340961	0.0953169	0.48944	NaN	NaN	0.0900404	NaN	NaN	NaN	1.0608	NaN	0.9569	NaN	0.83892	1.3751	1.2378
746	P0ADV5	yhbW	Uncharacterized protein YhbW	>sp|P0ADV5|YHBW_ECOLI Luciferase-like monooxygenase OS=Escherichia coli (strain K12) GN=yhbW PE=4 SV=1	3	3	3	24.432	37.129	335	0	5.4	2.1	7.8	5.4	0	3.3	11	7.8	7.8	0	0	3.3	5.4	7.8		NaN	0.805458	NaN	0.224534	0.641084	NaN	NaN	0.716596	0.726221	0.248656	NaN	NaN	NaN	0.124196	0.487486	NaN	1.6242	NaN	1.053	1.472	NaN	NaN	1.6249
747	P0ADV7	mlaC	Probable phospholipid-binding protein MlaC	>sp|P0ADV7|MLAC_ECOLI Probable phospholipid-binding protein MlaC OS=Escherichia coli (strain K12) GN=mlaC PE=1 SV=1	9	9	9	218.8	23.962	211	43.6	38.9	36	47.4	43.6	43.6	43.6	37.4	37	47.4	43.6	43.6	31.8	37.4	43.6		-0.0185419	-0.0728621	0.215119	-0.687823	0.304511	-0.106871	-0.0909412	0.0204844	0.130667	-0.598326	0.0265876	-0.00969855	-0.147218	-0.356347	-0.594748	0.91544	0.9125	1.2622	0.57647	1.0063	0.80303	0.89765	1.0747
748	P0ADW3	yhcB	Inner membrane protein YhcB	>sp|P0ADW3|YHCB_ECOLI Inner membrane protein YhcB OS=Escherichia coli (strain K12) GN=yhcB PE=1 SV=2	9	9	9	206	14.961	132	44.7	44.7	72	67.4	44.7	46.2	44.7	46.2	46.2	44.7	44.7	44.7	63.6	49.2	44.7		0.305095	0.0299829	0.136848	0.124461	-0.249119	-0.0390287	-0.167766	0.0878702	0.0113525	-0.0724372	-0.0169645	0.0193461	0.259423	0.0639171	0.205142	1.1176	0.98265	1.2185	0.98301	0.69749	0.86072	0.85802	1.0881
749	P0ADX1	yhfA	Protein YhfA	>sp|P0ADX1|YHFA_ECOLI Protein YhfA OS=Escherichia coli (strain K12) GN=yhfA PE=1 SV=1	2	2	2	13.168	14.517	134	17.9	9.7	9.7	9.7	17.9	9.7	9.7	9.7	9.7	9.7	9.7	0	17.9	8.2	17.9		0.531569	NaN	NaN	NaN	-0.0598558	NaN	NaN	NaN	NaN	-0.0147036	NaN	NaN	0.303225	NaN	0.214125	1.3213	NaN	NaN	NaN	0.79281	NaN	NaN	NaN
750	P0ADX5	yhfG	Uncharacterized protein YhfG	>sp|P0ADX5|YHFG_ECOLI Uncharacterized protein YhfG OS=Escherichia coli (strain K12) GN=yhfG PE=1 SV=1	1	1	1	1.8691	6.5985	55	0	0	0	14.5	0	0	0	0	0	0	0	0	0	0	0		NaN	NaN	NaN	NaN	NaN	NaN	NaN	NaN	NaN	NaN	NaN	NaN	NaN	NaN	NaN	NaN	NaN	NaN	NaN	NaN	NaN	NaN	NaN
751	P0ADX7	yhhA	Uncharacterized protein YhhA	>sp|P0ADX7|YHHA_ECOLI Uncharacterized protein YhhA OS=Escherichia coli (strain K12) GN=yhhA PE=1 SV=1	5	5	5	166.74	16.624	146	22.6	0	49.3	43.8	13.7	0	0	8.9	22.6	49.3	13.7	0	0	13.7	22.6		NaN	NaN	0.668936	-1.93236	NaN	NaN	NaN	NaN	0.423632	-0.0708604	NaN	NaN	NaN	NaN	NaN	NaN	NaN	1.7449	0.25407	NaN	NaN	NaN	NaN
752	P0ADX9	rsmD	Ribosomal RNA small subunit methyltransferase D	>sp|P0ADX9|RSMD_ECOLI Ribosomal RNA small subunit methyltransferase D OS=Escherichia coli (strain K12) GN=rsmD PE=1 SV=1	2	2	2	5.4006	21.677	198	6.6	0	0	5.1	0	6.6	6.6	0	0	0	0	0	0	0	0		NaN	NaN	NaN	NaN	NaN	NaN	NaN	NaN	NaN	NaN	NaN	NaN	NaN	NaN	NaN	NaN	NaN	NaN	NaN	NaN	NaN	NaN	NaN
753	P0ADY1	ppiD	Peptidyl-prolyl cis-trans isomerase D	>sp|P0ADY1|PPID_ECOLI Peptidyl-prolyl cis-trans isomerase D OS=Escherichia coli (strain K12) GN=ppiD PE=1 SV=1	26	26	26	323.31	68.149	623	42.1	40.4	32.4	36.1	40.1	43.2	39	32.1	36.9	33.2	39	44.1	41.4	26.3	29.4		-0.112912	-0.0286312	-0.285741	-0.152949	-0.0393993	-0.0232991	-0.0678027	-0.176202	-0.371982	-0.0447318	-0.0558912	-0.017125	-0.301195	-0.410984	-0.217407	0.84834	0.94388	0.87283	0.8154	0.81024	0.84553	0.92998	0.90426
754	P0ADY3	rplN	50S ribosomal protein L14	>sp|P0ADY3|RL14_ECOLI 50S ribosomal protein L14 OS=Escherichia coli (strain K12) GN=rplN PE=1 SV=1	9	9	9	266.55	13.541	123	58.5	58.5	58.5	58.5	58.5	58.5	58.5	58.5	58.5	52	57.7	57.7	52	57.7	58.5		0.0167816	0.276437	0.202762	0.140648	-0.207861	0.0945064	0.0668125	0.119688	0.211386	0.144699	-0.027822	0.109962	0.066537	0.0669503	0.269273	0.98338	1.2168	1.3678	1.0164	0.73129	0.93158	1.0103	1.1933
755	P0ADY7	rplP	50S ribosomal protein L16	>sp|P0ADY7|RL16_ECOLI 50S ribosomal protein L16 OS=Escherichia coli (strain K12) GN=rplP PE=1 SV=1	6	6	6	141.26	15.281	136	44.1	39.7	39.7	39.7	39.7	41.2	41.2	41.2	39.7	39.7	39.7	39.7	39.7	39.7	39.7		-0.0202088	0.0747794	0.0862402	0.23585	0.229711	-0.0180305	0.128821	0.0962619	0.0339339	0.15782	0.067088	0.15017	0.253626	0.189919	0.293841	0.94577	1.0502	1.2891	1.0874	1.0023	0.86188	1.0664	1.1798
756	P0ADZ0	rplW	50S ribosomal protein L23	>sp|P0ADZ0|RL23_ECOLI 50S ribosomal protein L23 OS=Escherichia coli (strain K12) GN=rplW PE=1 SV=1	6	6	6	38.16	11.199	100	36	44	51	29	44	36	53	36	29	29	29	29	29	29	29		0.0941009	0.289598	0.29678	0.313362	0.795933	-0.305753	0.346191	0.881743	0.541614	1.51051	0.205267	0.368713	0.342555	-0.04792	0.190678	0.98759	1.2026	1.3911	1.1663	1.49	0.70206	1.1967	1.8798
757	P0ADZ4	rpsO	30S ribosomal protein S15	>sp|P0ADZ4|RS15_ECOLI 30S ribosomal protein S15 OS=Escherichia coli (strain K12) GN=rpsO PE=1 SV=2	8	8	8	264.89	10.269	89	69.7	69.7	60.7	68.5	60.7	69.7	69.7	69.7	60.7	60.7	69.7	60.7	60.7	60.7	60.7		0.329296	0.356933	0.133827	0.0522768	-0.073788	0.0366088	0.232047	0.25689	0.366476	0.40523	0.131589	-0.0337024	-0.1922	0.0866479	0.376513	1.212	1.2914	1.2771	0.96957	0.78772	0.87794	1.1469	1.3232
758	P0ADZ7	yajC	UPF0092 membrane protein YajC	>sp|P0ADZ7|YAJC_ECOLI Sec translocon accessory complex subunit YajC OS=Escherichia coli (strain K12) GN=yajC PE=1 SV=1	7	7	7	90.975	11.887	110	27.3	46.4	28.2	27.3	45.5	28.2	28.2	28.2	27.3	28.2	27.3	27.3	27.3	27.3	27.3		-0.140555	-0.0219215	-0.117365	-0.0224783	0.063779	-0.181019	-0.0455506	0.0662615	-0.0619024	-0.124943	-0.259824	0.0174944	-0.196244	-0.201062	-0.143437	0.8444	0.98819	1.011	0.89703	0.8822	0.76747	0.9196	1.1272
759	P0AE01	trmJ	tRNA (cytidine/uridine-2-O-)-methyltransferase TrmJ	>sp|P0AE01|TRMJ_ECOLI tRNA (cytidine/uridine-2-O-)-methyltransferase TrmJ OS=Escherichia coli (strain K12) GN=trmJ PE=1 SV=1	7	7	7	121.87	27.048	246	30.9	30.9	24.4	19.5	26.8	37.4	33.3	26.8	19.9	24	37.4	26.8	26.8	19.9	19.9		0.00891703	-0.0980885	-0.0574367	-0.0272486	-0.202207	-0.181346	-0.118962	-0.27425	-0.187707	-0.24643	-0.220328	0.154065	0.0147838	-0.293235	0.00460933	0.92648	0.9173	1.0405	0.95643	0.63667	0.76369	0.88093	0.85689
760	P0AE06;P24180	acrA	Multidrug efflux pump subunit AcrA	>sp|P0AE06|ACRA_ECOLI Multidrug efflux pump subunit AcrA OS=Escherichia coli (strain K12) GN=acrA PE=1 SV=1	22;1	22;1	22;1	323.31	42.196	397	53.7	44.6	42.8	41.3	39.3	47.9	45.8	39.3	46.1	43.6	47.4	38.5	35.5	36.3	38		-0.0449551	-0.15563	-0.406388	-0.233939	-0.170394	-0.0327723	-0.123921	-0.432941	-0.18945	-0.248039	0.093425	0.00388999	-0.380521	-0.508506	-0.0980268	0.91396	0.85264	0.80782	0.81745	0.68678	0.85097	0.87635	0.76746
761	P0AE08	ahpC	Alkyl hydroperoxide reductase subunit C	>sp|P0AE08|AHPC_ECOLI Alkyl hydroperoxide reductase C OS=Escherichia coli (strain K12) GN=ahpC PE=1 SV=2	13	13	13	323.31	20.761	187	57.2	57.2	57.2	57.2	57.2	57.2	57.2	57.2	51.9	69.5	69.5	57.2	57.2	69.5	57.2		-0.124189	0.0703893	-0.0822551	-0.0621585	0.0515809	0.00834347	-0.0535536	-0.124818	0.0608775	0.000288558	-0.00416092	-0.0826522	-0.202921	-0.051743	-0.178339	0.86651	1.0455	1.0942	0.91568	0.88045	0.86507	0.93643	1.0234
762	P0AE12	amn	AMP nucleosidase	>sp|P0AE12|AMN_ECOLI AMP nucleosidase OS=Escherichia coli (strain K12) GN=amn PE=1 SV=1	11	11	11	84.55	53.994	484	3.9	9.1	16.9	23.3	20.7	5.4	10.1	15.5	15.5	16.9	3.9	3.9	12	15.1	15.1		NaN	-0.157094	-0.601234	-0.472749	-0.582037	-0.131187	-0.304184	-0.666966	-0.503896	-0.394202	NaN	NaN	-0.133638	-1.16282	-0.54614	NaN	0.86835	0.68867	0.68052	0.6619	0.82726	0.77009	0.64957
763	P0AE18	map	Methionine aminopeptidase	>sp|P0AE18|MAP1_ECOLI Methionine aminopeptidase OS=Escherichia coli (strain K12) GN=map PE=1 SV=1	14	14	14	137.84	29.33	264	39.8	47.3	39.4	23.1	33	32.2	28	31.1	23.5	29.2	35.6	31.8	23.5	32.2	22.3		0.230572	0.171079	0.457752	0.363115	0.024887	-0.146228	-0.0410756	0.324235	0.316146	0.267116	-0.0999583	-0.00484117	0.246226	0.403922	0.328951	1.1023	1.0944	1.5158	1.145	0.8476	0.7734	0.93241	1.3205
764	P0AE22	aphA	Class B acid phosphatase	>sp|P0AE22|APHA_ECOLI Class B acid phosphatase OS=Escherichia coli (strain K12) GN=aphA PE=1 SV=1	7	7	7	69.597	26.103	237	23.6	30.4	35.4	23.6	18.6	35.4	35.4	38.4	38.4	35.4	20.3	23.6	35.4	19	19		-0.0531194	-0.197352	0.0514416	0.174406	-0.377857	0.215119	-0.0426797	-0.0249275	-0.314087	-0.274791	-0.216149	-0.0711029	0.320658	0.361656	-0.013407	0.87641	0.85899	1.1037	1.0325	0.63064	1.0087	0.90098	1.0302
765	P0AE24	araE	Arabinose-proton symporter	>sp|P0AE24|ARAE_ECOLI Arabinose-proton symporter OS=Escherichia coli (strain K12) GN=araE PE=1 SV=1	8	8	8	67.301	51.684	472	0	11.7	0	0	8.7	0	11.7	8.7	0	0	0	11.7	6.1	0	0		NaN	-0.149953	NaN	NaN	0.329181	NaN	0.410233	0.247928	NaN	NaN	NaN	0.339821	-0.0273221	NaN	NaN	NaN	0.88351	NaN	NaN	1.0083	NaN	1.2519	1.1402
766	P0AE26	araH	L-arabinose transport system permease protein AraH	>sp|P0AE26|ARAH_ECOLI L-arabinose transport system permease protein AraH OS=Escherichia coli (strain K12) GN=araH PE=3 SV=2	2	2	2	12.89	34.211	328	0	7	4	4	4	0	7	7	4	0	0	7	7	0	0		NaN	-1.22624	-0.669602	NaN	NaN	NaN	-0.568324	-1.14877	-0.926317	NaN	NaN	-1.19529	-1.11566	NaN	NaN	NaN	0.42647	0.67239	NaN	NaN	NaN	0.63705	0.46427
767	P0AE28	aroM	Protein AroM	>sp|P0AE28|AROM_ECOLI Protein AroM OS=Escherichia coli (strain K12) GN=aroM PE=4 SV=1	2	2	2	5.8661	24.917	225	0	0	0	13.8	0	0	0	0	7.1	0	0	0	0	0	7.1		NaN	NaN	NaN	-1.52147	NaN	NaN	NaN	NaN	NaN	NaN	NaN	NaN	NaN	NaN	NaN	NaN	NaN	NaN	0.34387	NaN	NaN	NaN	NaN
768	P0AE34	artQ	Arginine ABC transporter permease protein ArtQ	>sp|P0AE34|ARTQ_ECOLI Arginine ABC transporter permease protein ArtQ OS=Escherichia coli (strain K12) GN=artQ PE=1 SV=1	2	2	2	12.965	26.217	238	0	0	0	3.4	0	0	0	0	0	0	0	0	0	0	7.1		NaN	NaN	NaN	NaN	NaN	NaN	NaN	NaN	NaN	NaN	NaN	NaN	NaN	NaN	NaN	NaN	NaN	NaN	NaN	NaN	NaN	NaN	NaN
769	P0AE37	astA	Arginine N-succinyltransferase	>sp|P0AE37|ASTA_ECOLI Arginine N-succinyltransferase OS=Escherichia coli (strain K12) GN=astA PE=2 SV=1	6	6	6	44.115	38.455	344	0	0	12.2	12.2	0	0	0	0	8.7	16.9	0	0	0	0	13.7		NaN	NaN	-0.391891	-0.230177	NaN	NaN	NaN	NaN	-0.131708	-0.451603	NaN	NaN	NaN	NaN	-0.560132	NaN	NaN	0.82253	0.78103	NaN	NaN	NaN	NaN
770	P0AE45	ytfL	UPF0053 inner membrane protein YtfL	>sp|P0AE45|YTFL_ECOLI UPF0053 inner membrane protein YtfL OS=Escherichia coli (strain K12) GN=ytfL PE=1 SV=1	1	1	1	2.8197	49.762	447	2.7	0	0	0	0	2.7	0	0	0	0	2.7	0	0	0	0		NaN	NaN	NaN	NaN	NaN	NaN	NaN	NaN	NaN	NaN	NaN	NaN	NaN	NaN	NaN	NaN	NaN	NaN	NaN	NaN	NaN	NaN	NaN
771	P0AE48	ytfP	Gamma-glutamylcyclotransferase family protein YtfP	>sp|P0AE48|YTFP_ECOLI Gamma-glutamylcyclotransferase family protein YtfP OS=Escherichia coli (strain K12) GN=ytfP PE=1 SV=1	2	2	2	21.158	12.866	113	11.5	0	10.6	10.6	0	11.5	22.1	11.5	11.5	10.6	11.5	22.1	22.1	22.1	22.1		NaN	NaN	NaN	NaN	NaN	NaN	-0.163737	NaN	NaN	NaN	NaN	0.332393	NaN	0.269512	0.0836559	NaN	NaN	NaN	NaN	NaN	NaN	0.86391	NaN
772	P0AE52	bcp	Putative peroxiredoxin bcp	>sp|P0AE52|BCP_ECOLI Peroxiredoxin Bcp OS=Escherichia coli (strain K12) GN=bcp PE=1 SV=1	10	10	10	212.87	17.634	156	55.8	55.8	55.8	55.8	55.8	55.8	55.8	55.8	60.3	55.8	50.6	41.7	41.7	50.6	46.2		-0.052895	0.178874	-0.0799507	-0.212835	-0.126045	0.03492	-0.0644196	-0.0989999	0.0196308	-0.132815	0.0391384	-0.0234603	-0.142799	0.0911243	0.12618	0.88514	1.1242	1.0278	0.78411	0.74221	0.87366	0.92198	0.9943
773	P0AE60	cedA	Cell division activator CedA	>sp|P0AE60|CEDA_ECOLI Cell division activator CedA OS=Escherichia coli (strain K12) GN=cedA PE=1 SV=2	2	2	2	2.183	9.3767	80	13.8	13.8	15	0	0	13.8	13.8	0	0	13.8	0	0	0	0	13.8		NaN	NaN	NaN	NaN	NaN	NaN	NaN	NaN	NaN	NaN	NaN	NaN	NaN	NaN	NaN	NaN	NaN	NaN	NaN	NaN	NaN	NaN	NaN
774	P0AE63	chaB	Cation transport regulator ChaB	>sp|P0AE63|CHAB_ECOLI Putative cation transport regulator ChaB OS=Escherichia coli (strain K12) GN=chaB PE=3 SV=1	1	1	1	11.912	8.9447	76	0	0	0	15.8	0	0	0	0	15.8	15.8	0	0	0	0	0		NaN	NaN	NaN	-1.68436	NaN	NaN	NaN	NaN	NaN	NaN	NaN	NaN	NaN	NaN	NaN	NaN	NaN	NaN	0.33302	NaN	NaN	NaN	NaN
775	P0AE78	corC	Magnesium and cobalt efflux protein CorC	>sp|P0AE78|CORC_ECOLI Magnesium and cobalt efflux protein CorC OS=Escherichia coli (strain K12) GN=corC PE=1 SV=1	8	8	8	50.604	33.298	292	21.9	12.7	15.1	16.1	15.1	16.1	15.1	16.1	19.2	16.8	12.7	9.2	12	9.2	12		-0.143437	-0.00996002	0.091666	0.500598	0.499476	0.145351	0.254352	-0.0574367	0.109294	-0.0940638	0.0200577	0.128425	-0.257925	0.0144981	-0.140555	0.8341	0.92695	1.1301	1.2907	1.2317	0.92122	1.1555	0.98719
776	P0AE82	cpxA	Sensor protein CpxA	>sp|P0AE82|CPXA_ECOLI Sensor histidine kinase CpxA OS=Escherichia coli (strain K12) GN=cpxA PE=1 SV=1	1	1	1	1.6627	51.624	457	0	0	0	0	0	2.2	0	0	0	0	0	0	0	0	0		NaN	NaN	NaN	NaN	NaN	NaN	NaN	NaN	NaN	NaN	NaN	NaN	NaN	NaN	NaN	NaN	NaN	NaN	NaN	NaN	NaN	NaN	NaN
777	P0AE85	cpxP	Periplasmic protein CpxP	>sp|P0AE85|CPXP_ECOLI Periplasmic protein CpxP OS=Escherichia coli (strain K12) GN=cpxP PE=1 SV=1	3	3	3	16.038	18.965	166	0	0	7.8	17.5	0	0	0	0	0	9.6	0	7.2	0	0	0		NaN	NaN	NaN	-0.853319	NaN	NaN	NaN	NaN	NaN	NaN	NaN	NaN	NaN	NaN	NaN	NaN	NaN	NaN	0.52316	NaN	NaN	NaN	NaN
778	P0AE88	cpxR	Transcriptional regulatory protein CpxR	>sp|P0AE88|CPXR_ECOLI Transcriptional regulatory protein CpxR OS=Escherichia coli (strain K12) GN=cpxR PE=1 SV=1	10	10	10	72.393	26.312	232	14.7	16.8	27.2	30.2	24.1	24.1	21.1	27.2	29.7	27.6	24.1	24.1	29.7	41.8	36.2		-0.115535	-0.0242231	0.212507	0.406101	0.576184	0.0201999	-0.083019	0.239765	0.0946415	0.148999	-0.000389593	0.024887	0.264717	0.198368	0.168129	0.84339	0.94832	1.2792	1.2525	1.1935	0.85945	0.89272	1.2477
779	P0AE91	creA	Protein CreA	>sp|P0AE91|CREA_ECOLI Protein CreA OS=Escherichia coli (strain K12) GN=creA PE=3 SV=1	3	3	3	23.257	17.108	157	15.9	7.6	15.9	15.9	12.7	21	7.6	15.9	7.6	7.6	0	15.9	8.3	0	0		NaN	NaN	0.219215	0.219215	0.8062	NaN	NaN	0.103128	-0.352787	NaN	NaN	NaN	NaN	NaN	NaN	NaN	NaN	1.2474	1.0848	1.4261	NaN	NaN	1.1023
780	P0AEB2	dacA	D-alanyl-D-alanine carboxypeptidase DacA	>sp|P0AEB2|DACA_ECOLI D-alanyl-D-alanine carboxypeptidase DacA OS=Escherichia coli (strain K12) GN=dacA PE=1 SV=1	21	21	20	211.8	44.443	403	44.9	42.7	37.7	34.2	34.2	36	45.7	42.4	30.5	39	37.5	37	24.8	28.5	31.3		-0.0964372	0.0143553	-0.143213	-0.158285	0.0567222	-0.161331	-0.0572115	-0.227354	-0.26195	-0.373832	-0.0645704	-0.0350174	-0.208494	-0.210262	-0.285442	0.85918	0.98307	0.97158	0.81082	0.87422	0.76426	0.93232	0.90686
781	P0AEB7	yoaB	RutC family protein YoaB	>sp|P0AEB7|YOAB_ECOLI RutC family protein YoaB OS=Escherichia coli (strain K12) GN=yoaB PE=3 SV=1	3	3	3	36.712	12.493	114	21.9	21.9	21.9	21.9	21.9	21.9	21.9	33.3	33.3	21.9	21.9	21.9	21.9	21.9	21.9		0.0447438	0.0663992	-0.386902	0.032524	0.196355	0.512581	0.16543	-0.310576	-0.169907	-0.138219	0.333882	0.261591	-0.270939	0.0717627	-0.0800421	0.95301	1.0386	0.82654	0.93077	0.9513	1.2407	1.0949	0.83674
782	P0AEC3	arcB	Aerobic respiration control sensor protein ArcB	>sp|P0AEC3|ARCB_ECOLI Aerobic respiration control sensor protein ArcB OS=Escherichia coli (strain K12) GN=arcB PE=1 SV=1	5	5	5	16.763	87.982	778	0	1.3	1.4	3	1.4	2.7	2.7	3.1	0	1.4	1.5	3.2	1.7	0	1.4		NaN	NaN	NaN	-0.637177	NaN	-1.48032	-0.395777	NaN	NaN	NaN	NaN	0.0100636	NaN	NaN	NaN	NaN	NaN	NaN	0.61808	NaN	0.3146	0.75202	NaN
783	P0AED0	uspA	Universal stress protein A	>sp|P0AED0|USPA_ECOLI Universal stress protein A OS=Escherichia coli (strain K12) GN=uspA PE=1 SV=2	5	5	5	89.42	16.066	144	43.1	30.6	43.1	70.8	43.1	43.1	43.1	43.1	43.1	43.1	29.2	29.2	43.1	43.1	43.1		0.54498	0.012068	0.0563061	-0.0409569	0.0238941	0.435202	0.170566	0.434028	-0.0390287	0.156655	0.0150693	-0.330629	0.0997664	0.255561	0.221692	1.3578	0.9851	1.2055	0.88476	0.84607	1.1637	1.0854	1.4255
784	P0AED5	uvrY	Response regulator UvrY	>sp|P0AED5|UVRY_ECOLI Response regulator UvrY OS=Escherichia coli (strain K12) GN=uvrY PE=1 SV=1	10	10	10	69.81	23.892	218	24.8	39	23.4	43.1	24.8	17.4	36.7	35.3	45	37.6	12.4	33.5	6	25.2	27.1		0.223793	0.067501	-0.466158	-0.247303	-0.878454	-0.0292788	-0.0286165	-0.428255	-0.716647	-0.0200332	0.125651	-0.156113	NaN	-0.735836	-0.318848	1.0345	1.005	0.75927	0.77633	0.48859	0.85986	0.94547	0.73502
785	P0AED7	dapE	Succinyl-diaminopimelate desuccinylase	>sp|P0AED7|DAPE_ECOLI Succinyl-diaminopimelate desuccinylase OS=Escherichia coli (strain K12) GN=dapE PE=1 SV=1	6	6	6	27.132	41.269	375	5.6	2.4	2.4	2.4	2.4	15.2	10.1	2.4	2.4	5.3	8.3	0	0	0	0		-0.21932	NaN	NaN	NaN	NaN	-0.170248	-0.44603	NaN	NaN	0.406428	NaN	NaN	NaN	NaN	NaN	0.77151	NaN	NaN	NaN	NaN	0.74067	0.69628	NaN
786	P0AED9	dcm	DNA-cytosine methyltransferase	>sp|P0AED9|DCM_ECOLI DNA-cytosine methyltransferase OS=Escherichia coli (strain K12) GN=dcm PE=1 SV=1	3	3	3	4.4338	53.464	472	0	2.8	0	2.3	2.8	0	0	0	0	0	0	2.3	0	0	0		NaN	NaN	NaN	NaN	NaN	NaN	NaN	NaN	NaN	NaN	NaN	NaN	NaN	NaN	NaN	NaN	NaN	NaN	NaN	NaN	NaN	NaN	NaN
787	P0AEE1	dcrB	Protein DcrB	>sp|P0AEE1|DCRB_ECOLI Protein DcrB OS=Escherichia coli (strain K12) GN=dcrB PE=3 SV=1	6	6	6	72.393	19.787	185	40.5	30.3	30.3	30.3	40.5	30.3	24.3	30.3	24.3	30.3	24.3	24.3	36.2	30.3	36.2		-0.144999	-0.116098	0.360982	0.171847	0.462576	0.161436	-0.0765237	0.27011	0.253384	0.258097	0.0291349	0.00460933	0.431249	0.367036	0.541317	0.84637	0.88127	1.3939	1.0432	1.081	0.97049	0.91309	1.251
788	P0AEE3	degS	Serine endoprotease DegS	>sp|P0AEE3|DEGS_ECOLI Serine endoprotease DegS OS=Escherichia coli (strain K12) GN=degS PE=1 SV=1	2	2	2	2.25	37.581	355	0	0	0	0	3.7	0	0	3.1	0	0	0	0	0	0	0		NaN	NaN	NaN	NaN	NaN	NaN	NaN	NaN	NaN	NaN	NaN	NaN	NaN	NaN	NaN	NaN	NaN	NaN	NaN	NaN	NaN	NaN	NaN
789	P0AEE5	mglB	D-galactose-binding periplasmic protein	>sp|P0AEE5|DGAL_ECOLI D-galactose-binding periplasmic protein OS=Escherichia coli (strain K12) GN=mglB PE=1 SV=1	24	24	24	323.31	35.712	332	44.9	58.4	58.4	67.2	61.4	59.6	67.5	64.2	67.2	70.5	43.1	63.9	58.1	60.2	64.5		-0.106809	-0.51773	-0.49877	-0.53437	-0.563923	0.0714881	-0.115973	-0.495085	-0.468052	-0.756989	-0.532888	-0.381649	-0.620867	-0.567169	-0.6975	0.8676	0.68037	0.7927	0.63495	0.5517	0.90895	0.89004	0.74337
790	P0AEF0	dnaC	DNA replication protein DnaC	>sp|P0AEF0|DNAC_ECOLI DNA replication protein DnaC OS=Escherichia coli (strain K12) GN=dnaC PE=1 SV=1	1	1	1	2.1958	27.935	245	4.1	4.1	4.1	4.1	0	0	0	0	0	0	0	0	0	0	0		NaN	NaN	NaN	NaN	NaN	NaN	NaN	NaN	NaN	NaN	NaN	NaN	NaN	NaN	NaN	NaN	NaN	NaN	NaN	NaN	NaN	NaN	NaN
791	P0AEF8	dppB	Dipeptide transport system permease protein DppB	>sp|P0AEF8|DPPB_ECOLI Dipeptide transport system permease protein DppB OS=Escherichia coli (strain K12) GN=dppB PE=1 SV=1	3	3	3	12.919	37.497	339	0	0	9.7	3.5	0	0	0	0	5.9	2.4	0	0	5.9	5.9	5.9		NaN	NaN	0.17594	NaN	NaN	NaN	NaN	NaN	-0.280142	NaN	NaN	NaN	-0.25608	-0.148945	0.0264459	NaN	NaN	1.2628	NaN	NaN	NaN	NaN	NaN
792	P0AEG1	dppC	Dipeptide transport system permease protein DppC	>sp|P0AEG1|DPPC_ECOLI Dipeptide transport system permease protein DppC OS=Escherichia coli (strain K12) GN=dppC PE=1 SV=1	2	2	2	6.8499	32.308	300	0	0	0	5.3	0	0	0	0	0	0	0	0	0	3	3		NaN	NaN	NaN	NaN	NaN	NaN	NaN	NaN	NaN	NaN	NaN	NaN	NaN	NaN	NaN	NaN	NaN	NaN	NaN	NaN	NaN	NaN	NaN
793	P0AEG4	dsbA	Thiol:disulfide interchange protein DsbA	>sp|P0AEG4|DSBA_ECOLI Thiol:disulfide interchange protein DsbA OS=Escherichia coli (strain K12) GN=dsbA PE=1 SV=1	8	8	8	104.96	23.104	208	45.7	33.7	33.7	28.8	29.8	33.7	41.8	33.7	33.7	33.7	27.9	33.7	33.7	33.7	33.7		0.0380147	0.0182068	0.180275	-0.290992	0.554736	0.0196308	0.121679	0.399226	0.0727232	-0.29108	0.00877379	0.183836	0.249385	0.0652966	0.109561	0.94852	0.98597	1.2513	0.73904	1.1941	0.85647	1.0554	1.3861
794	P0AEG6	dsbC	Thiol:disulfide interchange protein DsbC	>sp|P0AEG6|DSBC_ECOLI Thiol:disulfide interchange protein DsbC OS=Escherichia coli (strain K12) GN=dsbC PE=1 SV=1	5	5	5	79.615	25.621	236	16.1	9.3	9.3	9.3	9.3	19.5	9.3	12.7	12.3	8.9	9.3	9.3	16.1	9.3	12.3		-0.170345	-0.19904	-0.310755	-0.296882	0.346191	0.155361	0.0243196	-0.241185	-0.188644	0.69635	0.0805212	0.0651587	-0.122978	-0.553595	NaN	0.82798	0.86099	0.87132	0.73569	1.0653	0.95934	0.95106	0.88833
795	P0AEH1	rseP	Regulator of sigma-E protease RseP	>sp|P0AEH1|RSEP_ECOLI Regulator of sigma-E protease RseP OS=Escherichia coli (strain K12) GN=rseP PE=1 SV=1	3	3	3	5.7542	49.071	450	4.7	2.7	0	0	3.1	1.6	0	2.7	1.6	1.6	0	0	0	0	0		-0.0149368	NaN	NaN	NaN	NaN	NaN	NaN	NaN	NaN	NaN	NaN	NaN	NaN	NaN	NaN	0.87888	NaN	NaN	NaN	NaN	NaN	NaN	NaN
796	P0AEH5	elaB	Protein ElaB	>sp|P0AEH5|ELAB_ECOLI Protein ElaB OS=Escherichia coli (strain K12) GN=elaB PE=1 SV=1	6	6	6	115.3	11.306	101	11.9	11.9	49.5	49.5	11.9	11.9	11.9	11.9	28.7	36.6	11.9	11.9	11.9	28.7	28.7		-0.7413	-0.137949	-0.414826	-0.271165	-0.899238	-0.0922017	-0.263352	-0.895368	-0.2411	-0.296634	0.247806	-0.188545	-0.937961	-0.414518	-0.426373	0.54587	0.89106	0.83831	0.82759	0.4328	0.82427	0.79759	0.5597
797	P0AEI1	miaB	tRNA-2-methylthio-N(6)-dimethylallyladenosine synthase	>sp|P0AEI1|MIAB_ECOLI tRNA-2-methylthio-N(6)-dimethylallyladenosine synthase OS=Escherichia coli (strain K12) GN=miaB PE=1 SV=1	22	22	22	157.46	53.662	474	28.1	26.2	20.7	17.3	17.3	32.1	41.1	26.2	18.8	16	25.3	23	20	16.5	10.1		0.128293	0.1145	0.0918014	-0.225987	-0.100933	0.0361869	-0.133717	-0.0628515	-0.300271	0.0464211	-0.0339535	0.0323829	-0.0330676	0.0603242	0.117961	0.99517	1.0657	1.1099	0.7546	0.82154	0.8743	0.8861	0.97204
798	P0AEI4	rimO	Ribosomal protein S12 methylthiotransferase RimO	>sp|P0AEI4|RIMO_ECOLI Ribosomal protein S12 methylthiotransferase RimO OS=Escherichia coli (strain K12) GN=rimO PE=1 SV=1	13	13	13	133.75	49.581	441	31.1	22.9	13.2	13.8	20.2	29.7	29.9	17	10.2	0	35.4	22.2	8.4	8.4	2		0.383939	0.0965318	-0.283913	-0.609222	-0.574713	-0.0655666	-0.0256322	-0.00588373	0.132379	NaN	-0.139824	0.0870554	-0.281772	-0.555163	NaN	1.2119	1.0517	0.86414	0.69148	0.58413	0.8203	0.94636	1.0164
799	P0AEI6	nudJ	Phosphatase NudJ	>sp|P0AEI6|NUDJ_ECOLI Phosphatase NudJ OS=Escherichia coli (strain K12) GN=nudJ PE=1 SV=1	1	1	1	1.5946	17.433	153	11.1	0	0	11.1	0	0	11.1	0	0	0	0	0	0	11.1	0		NaN	NaN	NaN	NaN	NaN	NaN	NaN	NaN	NaN	NaN	NaN	NaN	NaN	NaN	NaN	NaN	NaN	NaN	NaN	NaN	NaN	NaN	NaN
800	P0AEJ2	entC	Isochorismate synthase EntC	>sp|P0AEJ2|ENTC_ECOLI Isochorismate synthase EntC OS=Escherichia coli (strain K12) GN=entC PE=1 SV=1	3	3	3	16.928	42.931	391	8.4	6.4	0	3.1	0	3.1	0	0	0	3.1	5.1	3.1	0	0	0		0.60065	NaN	NaN	NaN	NaN	NaN	NaN	NaN	NaN	NaN	0.227864	NaN	NaN	NaN	NaN	1.3387	NaN	NaN	NaN	NaN	NaN	NaN	NaN
801	P0AEJ6	eutB	Ethanolamine ammonia-lyase heavy chain	>sp|P0AEJ6|EUTB_ECOLI Ethanolamine ammonia-lyase heavy chain OS=Escherichia coli (strain K12) GN=eutB PE=1 SV=1	5	5	5	19.27	49.403	453	0	2.6	3.3	3.3	2.2	0	0	0	0	0	0	0	0	5.1	0		NaN	NaN	NaN	NaN	NaN	NaN	NaN	NaN	NaN	NaN	NaN	NaN	NaN	-0.00404519	NaN	NaN	NaN	NaN	NaN	NaN	NaN	NaN	NaN
802	P0AEK2	fabG	3-oxoacyl-[acyl-carrier-protein] reductase FabG	>sp|P0AEK2|FABG_ECOLI 3-oxoacyl-[acyl-carrier-protein] reductase FabG OS=Escherichia coli (strain K12) GN=fabG PE=1 SV=1	10	10	10	323.31	25.56	244	38.1	41	38.1	38.1	38.1	45.5	45.5	38.1	45.5	41.8	34.4	45.5	30.3	37.7	26.6		0.0827026	0.0546401	-0.0306635	0.0912597	-0.0188196	-0.514264	0.0471196	0.126709	-0.129939	-0.0823773	-0.1882	0.0639171	-0.13174	0.0690147	0.127237	0.99468	1.0313	1.0998	0.96385	0.8608	0.61204	0.99336	1.1835
803	P0AEK4	fabI	Enoyl-[acyl-carrier-protein] reductase [NADH] FabI	>sp|P0AEK4|FABI_ECOLI Enoyl-[acyl-carrier-protein] reductase [NADH] FabI OS=Escherichia coli (strain K12) GN=fabI PE=1 SV=2	15	15	15	248.73	27.864	262	56.5	53.1	54.6	50	60.7	53.1	60.3	60.3	53.4	60.7	60.7	47.7	60.7	60.7	60.7		0.0953169	-0.0195945	0.115166	0.0315363	0.418784	-0.0754592	0.111566	0.194087	0.0788831	0.0666747	0.121015	0.00719549	0.106348	-0.0196383	-0.09985	0.98918	0.99096	1.2497	1.006	1.1195	0.82457	1.0516	1.158
804	P0AEL0	fdoI	Formate dehydrogenase, cytochrome b556(fdo) subunit	>sp|P0AEL0|FDOI_ECOLI Formate dehydrogenase, cytochrome b556(fdo) subunit OS=Escherichia coli (strain K12) GN=fdoI PE=1 SV=1	2	2	2	5.2004	24.606	211	3.3	0	0	0	0	9	0	0	0	0	0	3.3	3.3	0	0		NaN	NaN	NaN	NaN	NaN	-0.618451	NaN	NaN	NaN	NaN	NaN	NaN	NaN	NaN	NaN	NaN	NaN	NaN	NaN	NaN	0.58151	NaN	NaN
805	P0AEM0	fkpB	FKBP-type 16 kDa peptidyl-prolyl cis-trans isomerase	>sp|P0AEM0|FKBX_ECOLI FKBP-type 16 kDa peptidyl-prolyl cis-trans isomerase OS=Escherichia coli (strain K12) GN=fkpB PE=1 SV=2	1	1	1	64.106	16.081	149	12.1	12.1	12.1	12.1	12.1	12.1	12.1	12.1	12.1	12.1	12.1	12.1	12.1	0	12.1		NaN	NaN	NaN	NaN	NaN	NaN	NaN	NaN	NaN	NaN	NaN	NaN	NaN	NaN	NaN	NaN	NaN	NaN	NaN	NaN	NaN	NaN	NaN
806	P0AEM9	fliY	Cystine-binding periplasmic protein	>sp|P0AEM9|FLIY_ECOLI L-cystine-binding protein FliY OS=Escherichia coli (strain K12) GN=fliY PE=1 SV=1	22	22	22	212.68	29.039	266	26.3	3	49.2	67.3	42.9	44.7	11.7	55.3	72.2	71.4	33.8	10.5	45.9	54.9	64.7		0.0977456	NaN	-0.614514	-0.738698	-0.361657	-0.0100762	0.0207689	-0.425288	-0.637536	-0.731087	0.0270125	-0.0515636	-0.966489	-1.13549	-0.634106	0.99487	NaN	0.72855	0.55636	0.64211	0.86143	0.96182	0.76023
807	P0AEN1	fre	NAD(P)H-flavin reductase	>sp|P0AEN1|FRE_ECOLI NAD(P)H-flavin reductase OS=Escherichia coli (strain K12) GN=fre PE=1 SV=2	7	7	7	73.882	26.242	233	28.3	22.3	32.6	32.6	28.3	27.5	26.6	17.2	33	30.5	21.5	17.2	21.5	22.3	26.6		0.0582473	0.169668	0.241962	0.232047	0.268554	0.0745054	0.116498	0.441271	0.300065	0.067501	-0.0740158	0.163241	0.462681	0.0822938	0.0440444	0.97332	1.0931	1.2709	1.0479	1.011	0.93343	1.042	1.338
808	P0AEN8	fucU	L-fucose mutarotase	>sp|P0AEN8|FUCM_ECOLI L-fucose mutarotase OS=Escherichia coli (strain K12) GN=fucU PE=1 SV=1	4	4	4	23.314	15.473	140	0	0	20.7	20.7	5	0	8.6	29.3	41.4	20.7	0	0	8.6	8.6	41.4		NaN	NaN	-0.307448	-0.0832941	NaN	NaN	NaN	0.0687396	-0.0782438	-0.0231379	NaN	NaN	NaN	NaN	-0.00131343	NaN	NaN	0.87823	0.87832	NaN	NaN	NaN	1.0419
809	P0AEP1	galP	Galactose-proton symporter	>sp|P0AEP1|GALP_ECOLI Galactose-proton symporter OS=Escherichia coli (strain K12) GN=galP PE=1 SV=1	2	2	2	3.9877	50.982	464	0	3.7	0	0	0	0	1.7	0	0	0	0	1.7	1.7	0	0		NaN	NaN	NaN	NaN	NaN	NaN	NaN	NaN	NaN	NaN	NaN	NaN	NaN	NaN	NaN	NaN	NaN	NaN	NaN	NaN	NaN	NaN	NaN
810	P0AEP3	galU	UTP--glucose-1-phosphate uridylyltransferase	>sp|P0AEP3|GALU_ECOLI UTP--glucose-1-phosphate uridylyltransferase OS=Escherichia coli (strain K12) GN=galU PE=1 SV=2	11	11	11	92.619	32.942	302	27.5	20.5	30.1	30.1	37.7	23.5	33.1	26.2	27.5	33.1	27.5	20.5	27.5	24.5	24.5		-0.119463	0.0226164	-0.140682	-0.0176215	0.0698396	-0.000259717	-0.174524	-0.00555066	-0.166033	0.0186342	0.0316775	-0.204399	-0.284985	-0.236588	-0.165467	0.84826	0.98893	0.98839	0.90485	0.87376	0.84529	0.85557	1.0484
811	P0AEP7	gcl	Glyoxylate carboligase	>sp|P0AEP7|GCL_ECOLI Glyoxylate carboligase OS=Escherichia coli (strain K12) GN=gcl PE=1 SV=2	1	1	1	3.0632	64.731	593	0	0	2.4	2.4	2.4	0	0	0	2.4	0	0	0	0	0	0		NaN	NaN	NaN	NaN	NaN	NaN	NaN	NaN	NaN	NaN	NaN	NaN	NaN	NaN	NaN	NaN	NaN	NaN	NaN	NaN	NaN	NaN	NaN
812	P0AEQ1	glcG	Protein GlcG	>sp|P0AEQ1|GLCG_ECOLI Protein GlcG OS=Escherichia coli (strain K12) GN=glcG PE=3 SV=1	4	4	4	81.345	13.737	134	0	0	34.3	18.7	50	0	0	34.3	18.7	50	0	0	18.7	34.3	18.7		NaN	NaN	-0.618406	-0.493317	-1.4589	NaN	NaN	-0.763636	-0.279616	-0.41523	NaN	NaN	-1.49285	-0.635181	-0.482432	NaN	NaN	0.72038	0.67508	0.3371	NaN	NaN	0.64553
813	P0AEQ3	glnH	Glutamine-binding periplasmic protein	>sp|P0AEQ3|GLNH_ECOLI Glutamine-binding periplasmic protein OS=Escherichia coli (strain K12) GN=glnH PE=1 SV=1	16	16	16	303.65	27.19	248	29	32.7	60.1	52	48	35.5	48	41.9	56.5	60.1	32.7	39.1	46.8	53.2	56		0.0840642	-0.160105	-0.389017	-0.626959	-0.0991235	0.0321009	-0.118398	-0.325684	-0.435202	-0.783663	-0.0517132	-0.203602	-0.404955	-0.533096	-0.877632	1.0085	0.87326	0.82579	0.61569	0.75824	0.88721	0.88207	0.82186
814	P0AEQ6	glnP	Glutamine transport system permease protein GlnP	>sp|P0AEQ6|GLNP_ECOLI Glutamine transport system permease protein GlnP OS=Escherichia coli (strain K12) GN=glnP PE=1 SV=1	3	3	3	9.5834	24.364	219	0	0	8.7	8.7	0	4.1	4.1	8.7	4.1	4.1	4.1	0	4.1	9.1	13.7		NaN	NaN	NaN	-0.599331	NaN	NaN	NaN	NaN	NaN	NaN	NaN	NaN	NaN	-0.620579	-0.251195	NaN	NaN	NaN	0.63383	NaN	NaN	NaN	NaN
815	P0AER8	gltS	Sodium/glutamate symport carrier protein	>sp|P0AER8|GLTS_ECOLI Sodium/glutamate symporter OS=Escherichia coli (strain K12) GN=gltS PE=1 SV=1	1	1	1	1.5107	42.425	401	0	0	0	0	0	0	2.2	0	0	0	0	0	0	0	0		NaN	NaN	NaN	NaN	NaN	NaN	NaN	NaN	NaN	NaN	NaN	NaN	NaN	NaN	NaN	NaN	NaN	NaN	NaN	NaN	NaN	NaN	NaN
816	P0AES0	gss	Bifunctional glutathionylspermidine synthetase/amidase;Glutathionylspermidine amidase;Glutathionylspermidine synthetase	>sp|P0AES0|GSP_ECOLI Bifunctional glutathionylspermidine synthetase/amidase OS=Escherichia coli (strain K12) GN=gss PE=1 SV=1	11	11	11	54.734	70.531	619	19.2	5.5	0	0	3.1	9	3.6	1.1	0	0	6.8	3.1	0	3.1	0		-0.0482183	-0.392024	NaN	NaN	NaN	-0.0162785	-0.158687	NaN	NaN	NaN	-0.0297059	NaN	NaN	NaN	NaN	0.89595	0.74375	NaN	NaN	NaN	0.86471	0.86259	NaN
817	P0AES4	gyrA	DNA gyrase subunit A	>sp|P0AES4|GYRA_ECOLI DNA gyrase subunit A OS=Escherichia coli (strain K12) GN=gyrA PE=1 SV=1	40	40	40	323.31	96.962	875	39.5	40.7	36	32.9	37.6	35.4	37.1	36.8	35.5	38.1	34.4	36.5	31.8	24.7	23.1		-0.0606229	0.00245056	-0.0907722	-0.0904343	-0.0738639	-0.0508162	-0.0302361	-0.119589	-0.239464	-0.131977	0.107286	0.0507454	-0.13454	-0.165887	-0.178894	0.86689	0.98186	0.97559	0.84979	0.80904	0.82805	0.95188	0.92776
818	P0AES6	gyrB	DNA gyrase subunit B	>sp|P0AES6|GYRB_ECOLI DNA gyrase subunit B OS=Escherichia coli (strain K12) GN=gyrB PE=1 SV=2	32	32	32	272.81	89.949	804	39.8	37.4	35.7	22	31.3	33.3	33.7	27.7	27.7	23.8	30	28.4	33.6	32.1	24		-0.151731	-0.0200624	0.235114	0.110497	0.326882	-0.0444045	-0.0170666	0.224658	0.0603242	0.0635029	0.0453032	0.0251707	0.302524	0.133564	0.108223	0.84077	0.97466	1.259	0.97077	1.1206	0.83447	0.96529	1.2238
819	P0AES9	hdeA	Acid stress chaperone HdeA	>sp|P0AES9|HDEA_ECOLI Acid stress chaperone HdeA OS=Escherichia coli (strain K12) GN=hdeA PE=1 SV=1	1	1	1	25.922	11.857	110	0	0	25.5	25.5	0	0	0	0	25.5	25.5	0	0	0	25.5	25.5		NaN	NaN	NaN	NaN	NaN	NaN	NaN	NaN	NaN	NaN	NaN	NaN	NaN	NaN	NaN	NaN	NaN	NaN	NaN	NaN	NaN	NaN	NaN
820	P0AET2	hdeB	Acid stress chaperone HdeB	>sp|P0AET2|HDEB_ECOLI Acid stress chaperone HdeB OS=Escherichia coli (strain K12) GN=hdeB PE=1 SV=1	3	3	3	132.81	12.043	108	15.7	0	27.8	43.5	0	0	0	0	27.8	43.5	0	0	0	27.8	43.5		NaN	NaN	-0.0902346	-0.772308	NaN	NaN	NaN	NaN	0.169412	-0.456009	NaN	NaN	NaN	0.180657	0.228603	NaN	NaN	1.0015	0.54234	NaN	NaN	NaN	NaN
821	P0AET5	hdeD	Protein HdeD	>sp|P0AET5|HDED_ECOLI Protein HdeD OS=Escherichia coli (strain K12) GN=hdeD PE=1 SV=1	2	2	2	3.5321	20.903	190	0	0	0	4.2	0	4.2	0	0	4.2	4.2	4.2	0	0	3.7	4.2		NaN	NaN	NaN	-0.665294	NaN	NaN	NaN	NaN	NaN	0.553754	NaN	NaN	NaN	NaN	0.139862	NaN	NaN	NaN	0.56921	NaN	NaN	NaN	NaN
822	P0AET8	hdhA	7-alpha-hydroxysteroid dehydrogenase	>sp|P0AET8|HDHA_ECOLI 7-alpha-hydroxysteroid dehydrogenase OS=Escherichia coli (strain K12) GN=hdhA PE=1 SV=1	14	14	14	155.68	26.778	255	31.4	20.4	47.5	47.5	32.2	34.9	20.4	34.9	47.5	47.5	26.3	7.1	27.8	45.9	45.9		-0.0338058	-0.146372	-0.680729	-0.237779	-0.334971	0.00992034	-0.521805	-0.677057	-0.319568	-0.126077	0.10286	0.226508	-0.99094	-0.663214	-0.348666	0.89254	0.8678	0.72249	0.83203	0.64256	0.87224	0.67261	0.66653
823	P0AEU0	hisJ	Histidine-binding periplasmic protein	>sp|P0AEU0|HISJ_ECOLI Histidine-binding periplasmic protein OS=Escherichia coli (strain K12) GN=hisJ PE=1 SV=1	12	12	12	107.89	28.483	260	26.5	38.8	38.8	42.7	38.8	38.5	36.2	42.7	46.5	47.7	9.6	5	14.2	14.2	32.7		0.0958569	-0.133211	-0.496387	-0.752048	-0.327023	0.0440444	0.273217	-0.320054	-0.382006	-0.927441	-0.148433	NaN	-0.233329	-0.603358	-0.848557	0.96503	0.88608	0.73422	0.55832	0.63463	0.89269	1.1452	0.81819
824	P0AEU7	skp	Chaperone protein Skp	>sp|P0AEU7|SKP_ECOLI Chaperone protein Skp OS=Escherichia coli (strain K12) GN=skp PE=1 SV=1	6	6	6	152.94	17.688	161	47.8	47.8	42.9	47.8	47.8	47.8	47.8	47.8	42.9	47.8	32.3	22.4	32.3	22.4	22.4		-0.0433039	-0.204316	-0.0262933	0.121148	-0.336373	-0.0140916	0.0160683	-0.0845938	-0.0399776	-0.123293	-0.0688768	0.121944	0.319849	-0.112974	0.0706641	0.91246	0.86888	1.2073	1.0527	0.69435	0.86097	0.98577	1.0222
825	P0AEV1	rssB	Regulator of RpoS	>sp|P0AEV1|RSSB_ECOLI Regulator of RpoS OS=Escherichia coli (strain K12) GN=rssB PE=1 SV=1	3	3	3	10.436	37.302	337	0	5	5	6.5	0	0	0	0	0	0	0	0	0	0	0		NaN	NaN	NaN	-0.237064	NaN	NaN	NaN	NaN	NaN	NaN	NaN	NaN	NaN	NaN	NaN	NaN	NaN	NaN	0.89426	NaN	NaN	NaN	NaN
826	P0AEW4	cpdA	3,5-cyclic adenosine monophosphate phosphodiesterase CpdA	>sp|P0AEW4|CPDA_ECOLI 3,5-cyclic adenosine monophosphate phosphodiesterase CpdA OS=Escherichia coli (strain K12) GN=cpdA PE=1 SV=1	1	1	1	1.5177	30.938	275	0	0	0	4.7	0	0	0	0	0	4.7	0	0	0	0	0		NaN	NaN	NaN	NaN	NaN	NaN	NaN	NaN	NaN	NaN	NaN	NaN	NaN	NaN	NaN	NaN	NaN	NaN	NaN	NaN	NaN	NaN	NaN
827	P0AEW6	gsk	Inosine-guanosine kinase	>sp|P0AEW6|INGK_ECOLI Inosine-guanosine kinase OS=Escherichia coli (strain K12) GN=gsk PE=1 SV=1	9	9	9	75.809	48.448	434	15.4	17.1	5.8	2.8	17.1	12.4	13.8	5.8	3	0	20.7	13.4	3.5	5.1	0		0.240497	-0.342122	-0.37632	NaN	-0.141669	0.040121	-0.0515786	-0.35032	NaN	NaN	0.119688	-0.0112681	NaN	-0.448804	NaN	1.0923	0.76904	0.83218	NaN	0.76891	0.87894	0.9096	0.79132
828	P0AEW9	fruK	1-phosphofructokinase	>sp|P0AEW9|K1PF_ECOLI 1-phosphofructokinase OS=Escherichia coli (strain K12) GN=fruK PE=3 SV=1	7	7	7	13.972	33.755	312	23.4	3.2	0	0	3.2	9.6	5.4	0	3.2	0	12.8	3.2	2.6	0	0		-0.526597	NaN	NaN	NaN	NaN	0.0844725	NaN	NaN	NaN	NaN	0.1956	NaN	NaN	NaN	NaN	0.65818	NaN	NaN	NaN	NaN	0.9245	NaN	NaN
829	P0AEX3	kgtP	Alpha-ketoglutarate permease	>sp|P0AEX3|KGTP_ECOLI Alpha-ketoglutarate permease OS=Escherichia coli (strain K12) GN=kgtP PE=1 SV=1	2	2	2	2.7355	47.052	432	2.1	2.1	4.4	2.1	2.1	2.1	2.1	2.1	2.1	2.1	0	2.1	2.1	2.1	2.1		NaN	NaN	NaN	NaN	NaN	NaN	NaN	NaN	NaN	NaN	NaN	NaN	NaN	NaN	NaN	NaN	NaN	NaN	NaN	NaN	NaN	NaN	NaN
830	P0AEX9	malE	Maltose-binding periplasmic protein	>sp|P0AEX9|MALE_ECOLI Maltose-binding periplasmic protein OS=Escherichia coli (strain K12) GN=malE PE=1 SV=1	23	23	23	323.31	43.387	396	59.8	63.4	58.8	59.1	64.4	61.4	62.1	59.3	50	52.5	64.1	55.3	61.6	59.6	53.5		-0.461819	-0.0937097	-0.320018	-0.28914	-0.0193166	-0.0198138	0.015212	-0.202904	-0.299578	-0.566763	-0.906169	0.0323829	-0.175827	-0.156949	-0.505267	0.6739	0.9316	0.89655	0.7686	0.84582	0.85681	0.98057	0.91166
831	P0AEY5	mdaB	Modulator of drug activity B	>sp|P0AEY5|MDAB_ECOLI Modulator of drug activity B OS=Escherichia coli (strain K12) GN=mdaB PE=1 SV=1	4	4	4	14.127	21.891	193	18.1	14.5	14.5	18.1	13	18.1	29	13	9.3	18.1	29	13	9.3	9.3	20.2		0	0.109962	0.262553	0.100709	NaN	0.257011	-0.129876	NaN	NaN	0.146134	0.205393	0.198117	NaN	NaN	NaN	0.93237	1.0457	1.2884	1.0274	NaN	1.0241	0.88793	NaN
832	P0AEZ3	minD	Septum site-determining protein MinD	>sp|P0AEZ3|MIND_ECOLI Septum site-determining protein MinD OS=Escherichia coli (strain K12) GN=minD PE=1 SV=2	12	12	12	176.63	29.614	270	36.3	36.3	36.3	41.9	35.9	34.8	36.3	35.9	31.1	38.9	33.3	35.9	38.9	38.9	33		-0.265171	-0.293996	-0.48556	-0.338488	-0.424281	-0.076326	-0.25379	-0.477	-0.471969	-0.445244	-0.0790665	-0.111009	-0.633636	-0.498403	-0.506189	0.77498	0.79328	0.78028	0.75011	0.59316	0.82745	0.80627	0.76221
833	P0AEZ9	moaB	Molybdenum cofactor biosynthesis protein B	>sp|P0AEZ9|MOAB_ECOLI Molybdenum cofactor biosynthesis protein B OS=Escherichia coli (strain K12) GN=moaB PE=1 SV=2	9	9	9	86.477	18.665	170	43.5	12.9	51.8	57.1	36.5	37.1	12.9	27.1	29.4	48.8	36.5	12.9	30	51.8	30		0.0067647	-0.0605026	-0.122334	-0.295819	-0.0583528	-0.071588	-0.759991	-0.737278	-0.287431	0.328377	0.0187766	1.33948	-0.723777	-0.44438	-0.500667	0.93335	0.93196	0.94584	0.82427	0.81049	0.84156	0.57311	0.63351
834	P0AF03	mog	Molybdopterin adenylyltransferase	>sp|P0AF03|MOG_ECOLI Molybdopterin adenylyltransferase OS=Escherichia coli (strain K12) GN=mog PE=1 SV=1	5	5	5	39.167	21.222	195	25.1	25.1	25.1	13.3	29.7	25.1	25.1	25.1	25.1	25.1	13.3	25.1	29.7	25.1	25.1		-0.206961	-0.129213	0.286999	-0.250646	-0.427964	-0.184818	-0.281702	0.158466	0.365021	0.198871	0.0173518	-0.000404044	0.171719	0.289008	-0.0648571	0.80605	0.88842	1.2531	0.76259	0.65093	0.76523	0.8036	1.161
835	P0AF08	mrp	Protein mrp	>sp|P0AF08|APBC_ECOLI Iron-sulfur cluster carrier protein OS=Escherichia coli (strain K12) GN=mrp PE=3 SV=1	7	7	7	93.442	39.938	369	11.7	17.3	19.8	19.8	14.9	22.2	19.2	19.2	16.8	14.9	19.8	19.8	17.3	17.3	11.7		-0.390226	-0.118257	-0.346225	0.18574	0.261591	0.0507454	0.422664	0.0532504	-0.159412	-0.199918	-0.0210576	0.0837921	-0.0173148	-0.0925094	-0.0657175	0.72137	0.88658	0.82682	1.0284	0.96918	0.8703	1.2659	1.0747
836	P0AF12	mtnN	5-methylthioadenosine/S-adenosylhomocysteine nucleosidase	>sp|P0AF12|MTNN_ECOLI 5-methylthioadenosine/S-adenosylhomocysteine nucleosidase OS=Escherichia coli (strain K12) GN=mtnN PE=1 SV=1	4	4	4	63.233	24.354	232	23.3	28	20.3	20.3	28	20.3	20.3	20.3	20.3	28	20.3	20.3	20.3	20.3	20.3		0.0430645	-0.0434228	0.166073	0.148869	-0.108565	-0.0316069	0.00561564	0.211261	0.171335	0.0506061	0.0691523	0.090718	0.1995	0.378179	0.250477	0.94865	0.93239	1.2016	0.96891	0.76027	0.83955	0.97898	1.1539
837	P0AF18	nagA	N-acetylglucosamine-6-phosphate deacetylase	>sp|P0AF18|NAGA_ECOLI N-acetylglucosamine-6-phosphate deacetylase OS=Escherichia coli (strain K12) GN=nagA PE=1 SV=1	6	6	6	40.526	40.949	382	11.8	8.6	10.7	20.2	17.3	17.3	7.1	8.6	8.6	9.4	8.6	7.9	7.9	11.5	4.7		-0.114738	-0.0349287	-0.687869	-0.500851	-0.927085	-0.150353	-0.295889	-0.449828	-0.212267	0.221692	0.201634	-0.203602	NaN	-0.17041	NaN	0.84335	0.94587	0.65679	0.65036	0.43848	0.76705	0.77426	0.7459
838	P0AF20	nagC	N-acetylglucosamine repressor	>sp|P0AF20|NAGC_ECOLI N-acetylglucosamine repressor OS=Escherichia coli (strain K12) GN=nagC PE=2 SV=1	6	6	6	23.165	44.541	406	2.5	4.9	0	3.9	2.5	10.8	2.5	2.5	0	4.7	2.5	6.4	0	2.5	4.9		NaN	0.013355	NaN	NaN	NaN	0.359071	NaN	NaN	NaN	NaN	NaN	-0.136854	NaN	NaN	NaN	NaN	0.99231	NaN	NaN	NaN	1.0988	NaN	NaN
839	P0AF24	nagD	Ribonucleotide monophosphatase NagD	>sp|P0AF24|NAGD_ECOLI Ribonucleotide monophosphatase NagD OS=Escherichia coli (strain K12) GN=nagD PE=1 SV=1	6	6	6	71.428	27.163	250	30.4	30.4	24	30.4	30.4	20	18	24	24	20	14.4	20.4	20.4	20.4	20.4		-0.250234	0.0437644	-0.0824384	0.010923	-0.149137	0.0596321	0.0471196	-0.0827592	0.0361869	0.0194884	-0.0817817	0.20964	0.0192037	-0.0177384	-0.384282	0.78008	0.99607	0.98768	0.91304	0.91176	0.90285	0.97983	0.91871
840	P0AF28	narL	Nitrate/nitrite response regulator protein NarL	>sp|P0AF28|NARL_ECOLI Nitrate/nitrite response regulator protein NarL OS=Escherichia coli (strain K12) GN=narL PE=1 SV=1	9	9	9	64.415	23.927	216	31.5	33.3	45.8	41.7	27.3	27.3	31.5	45.8	23.1	41.7	27.3	27.3	31.5	23.1	22.7		0.00216244	-0.216703	-0.246875	0.227125	0.0339339	-0.0759153	0.253263	-0.334989	0.151339	0.156785	0.180912	0.0576928	-0.544014	-0.187921	-0.174621	0.90448	0.84591	0.91418	1.0571	0.7921	0.81705	1.1338	0.79142
841	P0AF48	yjbQ	UPF0047 protein YjbQ	>sp|P0AF48|YJBQ_ECOLI UPF0047 protein YjbQ OS=Escherichia coli (strain K12) GN=yjbQ PE=3 SV=1	3	3	3	15.702	15.656	138	16.7	0	16.7	16.7	16.7	0	0	0	16.7	16.7	0	0	0	0	21		NaN	NaN	-0.0197846	NaN	NaN	NaN	NaN	NaN	NaN	NaN	NaN	NaN	NaN	NaN	-0.683484	NaN	NaN	1.0565	NaN	NaN	NaN	NaN	NaN
842	P0AF50	yjbR	Uncharacterized protein YjbR	>sp|P0AF50|YJBR_ECOLI Uncharacterized protein YjbR OS=Escherichia coli (strain K12) GN=yjbR PE=1 SV=1	3	3	3	13.611	13.519	118	0	0	26.3	26.3	8.5	0	0	16.9	16.9	16.9	0	0	9.3	26.3	26.3		NaN	NaN	0.202386	-0.57921	NaN	NaN	NaN	NaN	0.140517	-0.0422042	NaN	NaN	NaN	0.0150693	0.482642	NaN	NaN	1.2346	0.61946	NaN	NaN	NaN	NaN
843	P0AF52;Q46817	ghxP;ghxQ	Guanine/hypoxanthine permease GhxP;Guanine/hypoxanthine permease GhxQ	>sp|P0AF52|GHXP_ECOLI Guanine/hypoxanthine permease GhxP OS=Escherichia coli (strain K12) GN=ghxP PE=1 SV=1;>sp|Q46817|GHXQ_ECOLI Guanine/hypoxanthine permease GhxQ OS=Escherichia coli (strain K12) GN=ghxQ PE=1 SV=2	2;1	2;1	2;1	6.8958	45.711	449	0	2.2	0	0	0	0	2.2	0	0	0	0	2.4	0	0	0		NaN	NaN	NaN	NaN	NaN	NaN	NaN	NaN	NaN	NaN	NaN	NaN	NaN	NaN	NaN	NaN	NaN	NaN	NaN	NaN	NaN	NaN	NaN
844	P0AF54	yjcH	Inner membrane protein YjcH	>sp|P0AF54|YJCH_ECOLI Inner membrane protein YjcH OS=Escherichia coli (strain K12) GN=yjcH PE=1 SV=1	4	4	4	13.369	11.671	104	0	0	18.3	33.7	11.5	0	0	11.5	26.9	33.7	0	0	18.3	11.5	18.3		NaN	NaN	0.55454	-0.00688366	NaN	NaN	NaN	NaN	0.120883	-0.00186231	NaN	NaN	NaN	NaN	-0.239498	NaN	NaN	1.5333	1.033	NaN	NaN	NaN	NaN
845	P0AF59	yjdI	Uncharacterized protein YjdI	>sp|P0AF59|YJDI_ECOLI Uncharacterized protein YjdI OS=Escherichia coli (strain K12) GN=yjdI PE=4 SV=1	3	3	3	12.384	8.5498	76	0	0	51.3	28.9	51.3	0	0	14.5	28.9	14.5	0	0	14.5	14.5	14.5		NaN	NaN	0.184725	-0.11115	-0.644307	NaN	NaN	NaN	-0.240657	NaN	NaN	NaN	NaN	NaN	NaN	NaN	NaN	1.2251	0.89995	0.58381	NaN	NaN	NaN
846	P0AF63	nsrR	HTH-type transcriptional repressor NsrR	>sp|P0AF63|NSRR_ECOLI HTH-type transcriptional repressor NsrR OS=Escherichia coli (strain K12) GN=nsrR PE=3 SV=1	1	1	1	7.2759	15.593	141	0	0	0	0	0	0	0	8.5	0	0	0	0	0	0	8.5		NaN	NaN	NaN	NaN	NaN	NaN	NaN	NaN	NaN	NaN	NaN	NaN	NaN	NaN	NaN	NaN	NaN	NaN	NaN	NaN	NaN	NaN	NaN
847	P0AF67	tsaE	tRNA threonylcarbamoyladenosine biosynthesis protein TsaE	>sp|P0AF67|TSAE_ECOLI tRNA threonylcarbamoyladenosine biosynthesis protein TsaE OS=Escherichia coli (strain K12) GN=tsaE PE=1 SV=1	4	4	4	28.006	16.853	153	9.2	19	26.1	19	9.2	17.6	17.6	9.2	17.6	9.2	9.2	0	9.2	9.2	9.2		NaN	0.360645	-0.106467	NaN	NaN	-0.177294	-0.120279	NaN	0.0440444	NaN	NaN	NaN	NaN	NaN	NaN	NaN	1.2068	0.97302	NaN	NaN	0.77063	0.88849	NaN
848	P0AF70	yjeI	Uncharacterized protein YjeI	>sp|P0AF70|YJEI_ECOLI Uncharacterized protein YjeI OS=Escherichia coli (strain K12) GN=yjeI PE=3 SV=1	2	2	2	53.086	11.958	117	30.8	30.8	30.8	30.8	30.8	16.2	16.2	30.8	30.8	30.8	16.2	16.2	30.8	16.2	30.8		-0.0145578	0.215492	0.302758	-0.254565	-0.0840432	NaN	0.00949053	0.562181	0.387583	0.0540844	NaN	NaN	0.620868	NaN	0.0828389	0.91221	1.1361	1.317	0.77351	0.76354	NaN	0.95405	1.5059
849	P0AF90	rraB	Regulator of ribonuclease activity B	>sp|P0AF90|RRAB_ECOLI Regulator of ribonuclease activity B OS=Escherichia coli (strain K12) GN=rraB PE=1 SV=1	1	1	1	22.636	15.603	138	10.1	10.1	10.1	10.1	10.1	10.1	10.1	10.1	10.1	10.1	10.1	10.1	10.1	10.1	10.1		NaN	NaN	NaN	NaN	NaN	NaN	NaN	NaN	NaN	NaN	NaN	NaN	NaN	NaN	NaN	NaN	NaN	NaN	NaN	NaN	NaN	NaN	NaN
850	P0AF93	ridA	2-iminobutanoate/2-iminopropanoate deaminase	>sp|P0AF93|RIDA_ECOLI 2-iminobutanoate/2-iminopropanoate deaminase OS=Escherichia coli (strain K12) GN=ridA PE=1 SV=2	8	8	8	85.652	13.611	128	32.8	32.8	38.3	65.6	32.8	52.3	32.8	60.2	60.2	32.8	25	52.3	52.3	52.3	45.3		-0.118163	-0.214257	0.37729	-0.346958	0.27011	0.190678	0.0909888	0.463622	0.110898	0.200128	0.185359	0.067914	0.497331	0.310922	0.205267	0.83765	0.84201	1.4642	0.75283	1.0364	0.99283	1.0321	1.509
851	P0AF96	tabA	Toxin-antitoxin biofilm protein TabA	>sp|P0AF96|TABA_ECOLI Toxin-antitoxin biofilm protein TabA OS=Escherichia coli (strain K12) GN=tabA PE=1 SV=1	5	5	5	62.613	16.865	150	0	0	27.3	38	20.7	0	10.7	8	20	20	0	0	8	8	15.3		NaN	NaN	0.368936	0.160791	-0.138743	NaN	NaN	NaN	0.328377	0.700884	NaN	NaN	NaN	NaN	-0.220782	NaN	NaN	1.4163	1.0341	0.72906	NaN	NaN	NaN
852	P0AF98	lptF	Lipopolysaccharide export system permease protein LptF	>sp|P0AF98|LPTF_ECOLI Lipopolysaccharide export system permease protein LptF OS=Escherichia coli (strain K12) GN=lptF PE=1 SV=1	4	4	4	22.978	40.357	366	5.2	2.7	6.3	6.3	11.5	0	5.2	6.3	7.9	13.9	3.6	0	0	2.7	2.7		NaN	NaN	0.624054	0.376957	-0.132357	NaN	NaN	NaN	0.204767	-0.521784	NaN	NaN	NaN	NaN	NaN	NaN	NaN	1.633	1.2102	0.79656	NaN	NaN	NaN
853	P0AFA7	nhaB	Na(+)/H(+) antiporter NhaB	>sp|P0AFA7|NHAB_ECOLI Na(+)/H(+) antiporter NhaB OS=Escherichia coli (strain K12) GN=nhaB PE=1 SV=1	6	6	6	27.892	56.728	513	6	6	3.9	1.4	4.7	5.7	6	3.5	3.5	3.5	4.5	6.6	4.3	0	0		0.180912	-0.0239883	-0.18146	NaN	-0.50363	0.222681	-0.139824	1.58588	1.48429	1.97732	2.36239	NaN	NaN	NaN	NaN	1.0368	0.93482	0.9428	NaN	0.60765	0.97853	0.86553	3.1497
854	P0AFB8	glnG	Nitrogen regulation protein NR(I)	>sp|P0AFB8|NTRC_ECOLI DNA-binding transcriptional regulator NtrC OS=Escherichia coli (strain K12) GN=glnG PE=1 SV=1	6	6	6	9.2793	52.254	469	5.1	2.6	6.2	4.3	2.6	4.3	2.6	2.6	2.6	6.8	0	0	2.6	2.6	2.6		NaN	NaN	0.167358	-0.00446486	NaN	0.306845	NaN	NaN	NaN	NaN	NaN	NaN	NaN	NaN	NaN	NaN	NaN	1.202	1.0693	NaN	1.112	NaN	NaN
855	P0AFC3	nuoA	NADH-quinone oxidoreductase subunit A	>sp|P0AFC3|NUOA_ECOLI NADH-quinone oxidoreductase subunit A OS=Escherichia coli (strain K12) GN=nuoA PE=3 SV=1	4	4	4	28.929	16.457	147	24.5	24.5	24.5	19	25.9	24.5	25.9	24.5	24.5	24.5	17.7	14.3	17.7	17.7	17.7		-0.421148	-0.307733	-0.348152	-0.0443598	0.191942	-0.692175	-0.202705	-0.532366	-0.515027	-0.183785	-0.489241	-0.261379	-0.488674	-0.756672	-0.431481	0.68049	0.79832	0.83249	0.91101	0.9218	0.52971	0.82973	0.72055
856	P0AFC7	nuoB	NADH-quinone oxidoreductase subunit B	>sp|P0AFC7|NUOB_ECOLI NADH-quinone oxidoreductase subunit B OS=Escherichia coli (strain K12) GN=nuoB PE=1 SV=1	12	12	12	97.366	25.056	220	28.6	43.2	41.4	41.4	41.4	27.7	33.6	35	27.7	28.6	15.9	39.1	20	10.5	19.1		-0.337448	-0.235484	-0.564051	-0.197501	-0.247525	0.037593	-0.0263667	-0.35899	-0.525663	-0.449099	-0.318974	-0.164173	-0.279266	-0.341793	-0.263144	0.73716	0.83751	0.71712	0.79902	0.68608	0.89243	0.93166	0.79904
857	P0AFD1	nuoE	NADH-quinone oxidoreductase subunit E	>sp|P0AFD1|NUOE_ECOLI NADH-quinone oxidoreductase subunit E OS=Escherichia coli (strain K12) GN=nuoE PE=1 SV=1	8	8	8	131.79	18.59	166	51.8	64.5	56	56	64.5	49.4	69.3	69.3	55.4	28.3	8.4	25.3	24.7	24.7	24.7		0.167229	0.104605	-0.286902	-0.20088	-0.573252	0.0701146	0.1644	-0.0438541	-0.6361	-0.401101	0.0203421	0.372061	0.0172092	-0.552008	0.48944	1.0497	1.0506	0.89511	0.78746	0.57519	0.90504	1.1048	0.92971
858	P0AFD4	nuoH	NADH-quinone oxidoreductase subunit H	>sp|P0AFD4|NUOH_ECOLI NADH-quinone oxidoreductase subunit H OS=Escherichia coli (strain K12) GN=nuoH PE=1 SV=1	5	5	5	15.391	36.219	325	8.6	3.1	5.5	2.5	2.5	3.1	3.1	2.5	2.5	2.5	4.9	8.3	8	4.9	5.5		-0.0596302	NaN	-0.254221	NaN	NaN	NaN	NaN	NaN	NaN	NaN	NaN	0.00791302	-0.70557	-0.794307	-0.176153	0.87803	NaN	0.91421	NaN	NaN	NaN	NaN	NaN
859	P0AFD6	nuoI	NADH-quinone oxidoreductase subunit I	>sp|P0AFD6|NUOI_ECOLI NADH-quinone oxidoreductase subunit I OS=Escherichia coli (strain K12) GN=nuoI PE=1 SV=1	9	9	9	39.734	20.538	180	18.9	47.8	47.8	41.1	43.3	30.6	47.8	37.2	38.3	30.6	25.6	41.7	41.1	25.6	32.2		0.101112	-0.157608	-0.405031	-0.110869	-0.0889144	-0.131218	-0.00135681	-0.372767	-0.543467	-0.548797	-0.207078	-0.140396	-0.441556	-0.3363	-0.385808	0.99378	0.88322	0.80161	0.8372	0.74182	0.76552	0.94952	0.79731
860	P0AFE4	nuoK	NADH-quinone oxidoreductase subunit K	>sp|P0AFE4|NUOK_ECOLI NADH-quinone oxidoreductase subunit K OS=Escherichia coli (strain K12) GN=nuoK PE=1 SV=1	2	2	2	17.005	10.845	100	0	13	13	0	13	13	13	13	0	13	13	0	0	0	13		NaN	NaN	NaN	NaN	NaN	NaN	NaN	NaN	NaN	NaN	NaN	NaN	NaN	NaN	NaN	NaN	NaN	NaN	NaN	NaN	NaN	NaN	NaN
861	P0AFE8	nuoM	NADH-quinone oxidoreductase subunit M	>sp|P0AFE8|NUOM_ECOLI NADH-quinone oxidoreductase subunit M OS=Escherichia coli (strain K12) GN=nuoM PE=1 SV=1	2	2	2	3.8336	56.524	509	3.1	3.1	3.1	1.6	1.6	1.6	1.6	1.6	1.6	1.6	1.6	1.6	1.6	0	1.6		-0.355258	-0.402378	0.243791	NaN	NaN	NaN	NaN	NaN	NaN	NaN	NaN	NaN	NaN	NaN	NaN	0.72806	0.75344	1.2999	NaN	NaN	NaN	NaN	NaN
862	P0AFF0	nuoN	NADH-quinone oxidoreductase subunit N	>sp|P0AFF0|NUON_ECOLI NADH-quinone oxidoreductase subunit N OS=Escherichia coli (strain K12) GN=nuoN PE=1 SV=2	1	1	1	11.224	52.043	485	2.3	2.3	2.3	2.3	2.3	2.3	2.3	2.3	2.3	2.3	2.3	2.3	2.3	2.3	2.3		NaN	NaN	NaN	NaN	NaN	NaN	NaN	NaN	NaN	NaN	NaN	NaN	NaN	NaN	-0.196508	NaN	NaN	NaN	NaN	NaN	NaN	NaN	NaN
863	P0AFF2	nupC	Nucleoside permease NupC	>sp|P0AFF2|NUPC_ECOLI Nucleoside permease NupC OS=Escherichia coli (strain K12) GN=nupC PE=1 SV=1	5	5	5	41.245	43.475	400	5	8.8	3	3	3	7	5	6.5	3	3	8.8	8.8	5	5	5		-0.425947	-0.184425	NaN	NaN	NaN	-0.357067	-0.396156	0.251446	NaN	NaN	-0.140269	-0.0676364	-0.719091	-0.451662	-0.192546	0.6937	0.85567	NaN	NaN	NaN	0.67993	0.72403	1.1425
864	P0AFF6	nusA	Transcription termination/antitermination protein NusA	>sp|P0AFF6|NUSA_ECOLI Transcription termination/antitermination protein NusA OS=Escherichia coli (strain K12) GN=nusA PE=1 SV=1	28	28	28	323.31	54.87	495	48.5	43	46.9	41.6	55.8	40.6	41.8	38.8	36.4	38.8	48.9	41.4	33.3	35.2	36.4		-0.266056	0.0862402	0.0874628	0.0924781	0.1129	0.0681893	-0.138807	-0.10431	-0.0555913	0.0453032	-0.0582626	-0.00254139	-0.0167164	0.03492	0.0736831	0.78235	1.0375	1.1624	0.96055	0.8759	0.89606	0.86268	0.99862
865	P0AFG0	nusG	Transcription termination/antitermination protein NusG	>sp|P0AFG0|NUSG_ECOLI Transcription termination/antitermination protein NusG OS=Escherichia coli (strain K12) GN=nusG PE=1 SV=2	10	10	10	86.799	20.531	181	51.4	51.4	51.4	51.4	51.4	51.4	51.4	45.3	39.8	37.6	56.9	39.8	39.8	39.8	45.9		0.0680517	-0.0453421	0.567545	0.121281	0.232292	-0.0954967	0.0408223	0.461738	0.191689	0.133169	-0.0256322	0.0543624	0.363339	0.234747	0.235114	0.97133	0.95397	1.586	1.0597	1.0246	0.8176	0.99303	1.4784
866	P0AFG3	sucA	2-oxoglutarate dehydrogenase E1 component	>sp|P0AFG3|ODO1_ECOLI 2-oxoglutarate dehydrogenase E1 component OS=Escherichia coli (strain K12) GN=sucA PE=1 SV=1	43	43	43	323.31	105.06	933	45.9	48.9	52.6	51.7	49.9	48.2	50.2	48.8	51.4	49.3	36.3	43.5	45.8	48.6	46.4		0.0473989	-0.122052	-0.0623242	0.0335111	-0.201609	-0.0498302	-0.0284546	-0.0389843	-0.135982	-0.0942948	-0.237217	-0.105939	-0.218313	-0.098243	-0.0985673	0.96592	0.88489	1.0422	0.95128	0.71252	0.83852	0.93967	1.0064
867	P0AFG6	sucB	Dihydrolipoyllysine-residue succinyltransferase component of 2-oxoglutarate dehydrogenase complex	>sp|P0AFG6|ODO2_ECOLI Dihydrolipoyllysine-residue succinyltransferase component of 2-oxoglutarate dehydrogenase complex OS=Escherichia coli (strain K12) GN=sucB PE=1 SV=2	20	20	20	323.31	44.011	405	33.3	33.3	47.4	41.2	41.2	33.3	39.3	41.2	41.2	35.3	41	41.2	41.2	35.3	33.1		-0.0538531	0.00360232	-0.108814	0.0652966	-0.216233	-0.0506219	0.0568609	-0.0253385	-0.119808	-0.0978878	-0.239294	-0.171011	-0.206828	-0.0652797	-0.0872428	0.8968	0.99357	1.0832	0.97485	0.72996	0.83553	1.012	1.064
868	P0AFG8	aceE	Pyruvate dehydrogenase E1 component	>sp|P0AFG8|ODP1_ECOLI Pyruvate dehydrogenase E1 component OS=Escherichia coli (strain K12) GN=aceE PE=1 SV=2	67	67	67	323.31	99.667	887	72.3	63.8	57.4	50.1	61.8	66.4	64.6	57.7	55.5	50.6	64.3	66.7	47.1	52.4	48.7		0.0054719	0.190678	-0.0197699	0.0503276	-0.135301	0.0467006	0.0592169	0.00187425	0.00360232	-0.0032931	0.196859	0.0280033	0.0625362	0.03492	0.101784	0.9406	1.1338	1.1109	0.96181	0.75041	0.89312	1.0212	1.0633
869	P0AFH2	oppB	Oligopeptide transport system permease protein OppB	>sp|P0AFH2|OPPB_ECOLI Oligopeptide transport system permease protein OppB OS=Escherichia coli (strain K12) GN=oppB PE=1 SV=1	6	6	6	44.992	33.443	306	4.2	3.9	23.2	22.5	13.7	8.2	9.5	13.7	17.3	9.8	3.9	3.9	8.2	13.4	17.6		NaN	NaN	-0.419353	-0.645345	-0.294243	NaN	0.0874628	-0.0408233	-0.557773	-0.0123008	NaN	NaN	1.43269	-0.825977	-0.35113	NaN	NaN	0.81252	0.5843	0.6367	NaN	1.0136	1.0008
870	P0AFH6	oppC	Oligopeptide transport system permease protein OppC	>sp|P0AFH6|OPPC_ECOLI Oligopeptide transport system permease protein OppC OS=Escherichia coli (strain K12) GN=oppC PE=1 SV=1	3	3	3	25.403	33.022	302	4	3.6	3.6	4	4	4	3.6	3.6	3.6	6	0	3.6	4	3.6	4		-0.13984	NaN	NaN	-0.0655212	-0.0873961	0.556797	NaN	NaN	NaN	-0.183523	NaN	NaN	-0.208278	NaN	0.179511	0.8137	NaN	NaN	0.9383	0.7688	1.2451	NaN	NaN
871	P0AFH8	osmY	Osmotically-inducible protein Y	>sp|P0AFH8|OSMY_ECOLI Osmotically-inducible protein Y OS=Escherichia coli (strain K12) GN=osmY PE=1 SV=1	10	10	10	323.31	21.073	201	42.3	42.3	55.2	58.7	51.7	42.3	42.3	51.7	51.7	55.2	23.4	23.4	37.8	55.2	55.2		0.19711	-0.139697	0.45586	-0.409834	0.297367	0.27011	-0.0777108	0.580339	0.967833	-0.135142	0.407625	-0.448784	0.111966	0.391548	0.0795658	1.0849	0.89064	1.565	0.71416	1.1056	1.0357	0.89504	1.6162
872	P0AFI2	parC	DNA topoisomerase 4 subunit A	>sp|P0AFI2|PARC_ECOLI DNA topoisomerase 4 subunit A OS=Escherichia coli (strain K12) GN=parC PE=1 SV=1	13	13	13	50.071	83.83	752	13.8	7	3.3	0	9.2	10	12.6	5.2	3.5	3.3	9.8	5.3	3.7	5.2	1.9		0.0500489	-0.0665634	-0.119761	NaN	-0.178616	-0.0282781	-0.0315185	-0.0704059	-0.117631	NaN	-0.0103959	0.0244615	0.0425042	0.0287106	NaN	0.90643	0.9199	0.97033	NaN	0.80954	0.85607	0.91521	0.93641
873	P0AFI5	pbpG	D-alanyl-D-alanine endopeptidase	>sp|P0AFI5|PBP7_ECOLI D-alanyl-D-alanine endopeptidase OS=Escherichia coli (strain K12) GN=pbpG PE=1 SV=2	3	3	3	2.713	33.887	310	4.5	4.5	0	0	0	0	0	3.5	0	0	0	5.2	0	0	0		NaN	NaN	NaN	NaN	NaN	NaN	NaN	NaN	NaN	NaN	NaN	NaN	NaN	NaN	NaN	NaN	NaN	NaN	NaN	NaN	NaN	NaN	NaN
874	P0AFI7	pdxH	Pyridoxine/pyridoxamine 5-phosphate oxidase	>sp|P0AFI7|PDXH_ECOLI Pyridoxine/pyridoxamine 5-phosphate oxidase OS=Escherichia coli (strain K12) GN=pdxH PE=1 SV=2	6	6	6	42.805	25.545	218	12.4	22	6	22	27.1	27.1	20.2	20.2	20.2	22	31.7	26.1	20.2	15.1	22		0.119821	-0.139506	NaN	-0.489828	0.431356	-0.382062	0.0558898	-0.28444	-0.663328	-0.273901	-0.217239	-0.210379	-0.392024	-0.143739	-0.468831	0.98864	0.89622	NaN	0.6577	1.0793	0.676	0.99297	0.84636
875	P0AFJ1	phnA	Protein PhnA	>sp|P0AFJ1|PHNA_ECOLI Protein PhnA OS=Escherichia coli (strain K12) GN=phnA PE=4 SV=1	3	3	3	31.282	12.345	111	15.3	22.5	32.4	32.4	25.2	32.4	32.4	32.4	32.4	32.4	32.4	22.5	32.4	32.4	32.4		NaN	NaN	0.466236	0.896931	0.116764	-0.141526	-0.0365703	0.0489336	-0.0259701	-0.158462	-0.0860326	-0.0867525	0.624054	0.285698	0.504163	NaN	NaN	1.4984	1.7438	0.82841	0.78861	0.92114	1.051
876	P0AFJ7	pitA	Low-affinity inorganic phosphate transporter 1	>sp|P0AFJ7|PITA_ECOLI Low-affinity inorganic phosphate transporter 1 OS=Escherichia coli (strain K12) GN=pitA PE=1 SV=1	5	5	5	30.934	53.388	499	4.4	2.4	2.4	0	9.4	13	2.4	2.4	2.4	2.4	2.4	6.4	0	0	0		NaN	NaN	NaN	NaN	-0.252982	0.0913952	NaN	NaN	NaN	NaN	NaN	-0.0296175	NaN	NaN	NaN	NaN	NaN	NaN	NaN	0.70235	0.9284	NaN	NaN
877	P0AFK0	pmbA	Metalloprotease PmbA	>sp|P0AFK0|PMBA_ECOLI Metalloprotease PmbA OS=Escherichia coli (strain K12) GN=pmbA PE=1 SV=1	18	18	18	249.41	48.369	450	38.2	36	35.3	35.3	36	36.2	36	36	33.1	40.4	29.1	35.3	26.2	28.9	40		0.148218	0.0683268	0.338681	0.135141	0.220206	-0.00933552	0.0709388	0.272143	0.365021	0.190046	-0.0232697	-0.0112099	0.267835	0.262072	0.165172	1.0221	1.0303	1.3114	0.99733	0.95372	0.87944	0.99487	1.1936
878	P0AFK4	potB	Spermidine/putrescine transport system permease protein PotB	>sp|P0AFK4|POTB_ECOLI Spermidine/putrescine transport system permease protein PotB OS=Escherichia coli (strain K12) GN=potB PE=1 SV=1	1	1	1	4.2225	31.062	275	3.6	3.6	0	0	0	3.6	3.6	0	0	0	3.6	0	0	0	0		NaN	NaN	NaN	NaN	NaN	NaN	NaN	NaN	NaN	NaN	NaN	NaN	NaN	NaN	NaN	NaN	NaN	NaN	NaN	NaN	NaN	NaN	NaN
879	P0AFK6	potC	Spermidine/putrescine transport system permease protein PotC	>sp|P0AFK6|POTC_ECOLI Spermidine/putrescine transport system permease protein PotC OS=Escherichia coli (strain K12) GN=potC PE=3 SV=1	1	1	1	1.6999	29.111	264	0	0	0	0	0	0	0	0	0	0	4.2	0	0	0	0		NaN	NaN	NaN	NaN	NaN	NaN	NaN	NaN	NaN	NaN	NaN	NaN	NaN	NaN	NaN	NaN	NaN	NaN	NaN	NaN	NaN	NaN	NaN
880	P0AFK9	potD	Spermidine/putrescine-binding periplasmic protein	>sp|P0AFK9|POTD_ECOLI Spermidine/putrescine-binding periplasmic protein OS=Escherichia coli (strain K12) GN=potD PE=1 SV=1	17	17	17	300.36	38.867	348	53.4	47.1	38.5	44.5	46	39.4	42.5	46	45.7	40.2	42.8	35.1	35.3	38.2	39.4		-0.12986	-0.00874027	-0.49354	-0.56273	0.164143	-0.0722248	-0.0303687	-0.183228	-0.382043	-0.717809	0.0430645	-0.0763868	-0.327294	-0.676826	-0.412673	0.8517	0.98179	0.77998	0.62785	0.89526	0.82037	0.91864	0.88596
881	P0AFL3	ppiA	Peptidyl-prolyl cis-trans isomerase A	>sp|P0AFL3|PPIA_ECOLI Peptidyl-prolyl cis-trans isomerase A OS=Escherichia coli (strain K12) GN=ppiA PE=1 SV=1	3	3	3	38.142	20.431	190	14.7	4.7	14.7	14.7	0	14.7	25.3	14.7	25.3	14.7	14.7	14.7	4.7	14.7	14.7		-0.202157	NaN	-0.0702393	-0.487217	NaN	-0.180953	-0.168107	-0.402207	-0.227929	-0.489119	0.307662	0.0569996	NaN	NaN	-0.490537	0.80349	NaN	0.99003	0.66005	NaN	0.76332	0.86055	0.78622
882	P0AFL6	ppx	Exopolyphosphatase	>sp|P0AFL6|PPX_ECOLI Exopolyphosphatase OS=Escherichia coli (strain K12) GN=ppx PE=1 SV=2	8	8	8	40.229	58.135	513	9.2	9.4	10.1	8.2	9.2	5.1	7.4	8.8	11.7	5.1	7.2	7.2	5.8	5.5	3.3		0.260387	-0.152805	-0.925906	-0.138442	-0.652198	NaN	0.00647761	-0.45178	-0.191574	-0.168204	0.105946	-0.0738487	-0.0404227	-0.540946	NaN	1.1252	0.84502	0.54505	0.88914	0.56507	NaN	0.95541	0.7756
883	P0AFM2	proX	Glycine betaine-binding periplasmic protein	>sp|P0AFM2|PROX_ECOLI Glycine betaine/proline betaine-binding periplasmic protein OS=Escherichia coli (strain K12) GN=proX PE=1 SV=1	10	10	10	256.18	36.022	330	33.3	40.3	33.3	33	40.3	33.3	33.3	45.2	45.2	33.3	20.6	22.7	23.6	23.6	30.6		-0.0518776	-0.164706	-0.277307	-0.670842	-0.814717	0.121944	0.0370308	0.111165	-0.0788379	-0.39085	0.00877379	0.015212	-0.207728	-0.21885	-0.370639	0.90201	0.86153	0.91555	0.57843	0.50003	0.94649	0.99241	1.1503
884	P0AFM4	psiF	Phosphate starvation-inducible protein PsiF	>sp|P0AFM4|PSIF_ECOLI Phosphate starvation-inducible protein PsiF OS=Escherichia coli (strain K12) GN=psiF PE=1 SV=1	4	4	4	40.795	11.686	106	0	0	26.4	26.4	0	0	0	0	13.2	40.6	0	0	0	13.2	13.2		NaN	NaN	1.54067	-0.793282	NaN	NaN	NaN	NaN	NaN	-0.319928	NaN	NaN	NaN	NaN	NaN	NaN	NaN	3.0288	0.52835	NaN	NaN	NaN	NaN
885	P0AFM6	pspA	Phage shock protein A	>sp|P0AFM6|PSPA_ECOLI Phage shock protein A OS=Escherichia coli (strain K12) GN=pspA PE=1 SV=2	6	6	6	71.363	25.493	222	28.8	9.9	15.8	21.6	23	15.8	28.8	23	17.1	19.4	17.1	9.9	17.1	9.9	9.9		0.0586628	-0.0320641	-0.303241	0.0939657	-0.0393697	0.0219061	0.13606	-0.118476	-0.121691	-0.0186441	0.268913	0.101516	-0.0983974	-0.170832	-0.159863	0.97718	0.93475	0.86094	0.94591	0.78326	0.87521	1.0499	0.91146
886	P0AFM9	pspB	Phage shock protein B	>sp|P0AFM9|PSPB_ECOLI Phage shock protein B OS=Escherichia coli (strain K12) GN=pspB PE=1 SV=1	2	2	2	4.4168	8.763	74	0	0	0	0	0	0	0	0	0	21.6	0	12.2	0	12.2	12.2		NaN	NaN	NaN	NaN	NaN	NaN	NaN	NaN	NaN	NaN	NaN	NaN	NaN	NaN	NaN	NaN	NaN	NaN	NaN	NaN	NaN	NaN	NaN
887	P0AFN6	yadH	Inner membrane transport permease YadH	>sp|P0AFN6|YADH_ECOLI Inner membrane transport permease YadH OS=Escherichia coli (strain K12) GN=yadH PE=1 SV=1	1	1	1	1.1878	28.516	256	0	3.9	3.9	3.9	3.9	3.9	3.9	3.9	3.9	3.9	3.9	3.9	3.9	3.9	0		NaN	NaN	NaN	NaN	NaN	NaN	NaN	NaN	NaN	NaN	NaN	NaN	NaN	NaN	NaN	NaN	NaN	NaN	NaN	NaN	NaN	NaN	NaN
888	P0AFP4	ybbO	Uncharacterized oxidoreductase YbbO	>sp|P0AFP4|YBBO_ECOLI Uncharacterized oxidoreductase YbbO OS=Escherichia coli (strain K12) GN=ybbO PE=3 SV=1	2	2	2	7.2965	29.41	269	0	8.2	0	8.2	8.2	0	0	0	0	4.5	0	0	0	0	0		NaN	NaN	NaN	NaN	NaN	NaN	NaN	NaN	NaN	NaN	NaN	NaN	NaN	NaN	NaN	NaN	NaN	NaN	NaN	NaN	NaN	NaN	NaN
889	P0AFP6	ybgI	Putative GTP cyclohydrolase 1 type 2	>sp|P0AFP6|GCH1L_ECOLI GTP cyclohydrolase 1 type 2 homolog OS=Escherichia coli (strain K12) GN=ybgI PE=1 SV=1	8	8	8	162.77	26.892	247	38.5	31.6	38.5	52.6	44.5	38.5	31.6	52.6	52.6	52.6	38.5	25.1	25.1	38.5	44.5		0.0156403	-0.148529	-0.234635	-0.129292	-0.361064	0.28404	0.133037	0.17645	0.102053	-0.172766	0.148218	-0.0194044	-0.175419	0.140386	-0.127384	0.94379	0.87532	0.92189	0.84601	0.60792	1.0811	1.048	1.1485
890	P0AFQ7	ycfH	Uncharacterized deoxyribonuclease YcfH	>sp|P0AFQ7|YCFH_ECOLI Uncharacterized metal-dependent hydrolase YcfH OS=Escherichia coli (strain K12) GN=ycfH PE=1 SV=1	8	8	8	48.503	29.808	265	29.8	20.4	13.2	13.2	8.3	26.8	18.1	10.2	6	0	10.2	16.6	0	0	0		-0.252965	0.0156403	0.452068	-0.158751	0.325386	0.017922	-0.124676	0.265317	NaN	NaN	-0.134825	-0.103798	NaN	NaN	NaN	0.73885	0.97185	1.4472	0.91476	1.0945	0.87436	0.87697	1.1878
891	P0AFR4	yciO	Uncharacterized protein YciO	>sp|P0AFR4|YCIO_ECOLI Uncharacterized protein YciO OS=Escherichia coli (strain K12) GN=yciO PE=1 SV=1	7	7	7	74.397	23.211	206	31.1	22.8	31.1	31.1	31.1	19.9	26.2	31.1	37.4	37.4	15	11.7	22.8	32.5	37.4		0.226015	-0.0361856	-0.0614658	-0.209378	0.419323	-0.107834	0.315798	-0.0369106	0.0984196	0.0928839	NaN	-0.00028853	-0.302991	0.124196	0.107286	1.0706	0.94888	1.0322	0.78498	1.1718	0.78783	1.2058	1.0185
892	P0AFU4	glrR	Transcriptional regulatory protein GlrR	>sp|P0AFU4|GLRR_ECOLI Transcriptional regulatory protein GlrR OS=Escherichia coli (strain K12) GN=glrR PE=1 SV=1	1	1	1	1.053	49.148	444	1.6	0	0	0	0	1.6	1.6	1.6	0	0	1.6	0	0	0	0		NaN	NaN	NaN	NaN	NaN	NaN	NaN	NaN	NaN	NaN	NaN	NaN	NaN	NaN	NaN	NaN	NaN	NaN	NaN	NaN	NaN	NaN	NaN
893	P0AFU8	ribC	Riboflavin synthase	>sp|P0AFU8|RISA_ECOLI Riboflavin synthase OS=Escherichia coli (strain K12) GN=ribC PE=1 SV=1	7	7	7	87.496	23.445	213	39	39	30.5	39	39	33.8	39	39	33.8	42.7	19.2	39	28.6	24.4	20.2		0.274172	0.0856966	-0.0332004	-0.149169	-0.142513	0.0499095	0.0716254	0.0104934	-0.184228	-0.027719	-0.134778	-0.00249806	-0.322596	-0.110511	-0.289457	1.1305	1.031	1.0094	0.80516	0.6964	0.88948	1.0044	1.0317
894	P0AFW0	rfaH	Transcription antitermination protein RfaH	>sp|P0AFW0|RFAH_ECOLI Transcription antitermination protein RfaH OS=Escherichia coli (strain K12) GN=rfaH PE=1 SV=1	1	1	1	4.5123	18.34	162	8	0	0	0	0	0	0	0	0	0	0	0	0	0	0		NaN	NaN	NaN	NaN	NaN	NaN	NaN	NaN	NaN	NaN	NaN	NaN	NaN	NaN	NaN	NaN	NaN	NaN	NaN	NaN	NaN	NaN	NaN
895	P0AFW2	rmf	Ribosome modulation factor	>sp|P0AFW2|RMF_ECOLI Ribosome modulation factor OS=Escherichia coli (strain K12) GN=rmf PE=1 SV=1	4	4	4	30.401	6.5074	55	0	0	50.9	69.1	34.5	0	0	34.5	54.5	69.1	0	0	34.5	50.9	54.5		NaN	NaN	-0.0923248	-0.720897	-0.475134	NaN	NaN	-0.293094	0.418352	-0.721254	NaN	NaN	-0.327511	-0.207411	-0.337539	NaN	NaN	1.0234	0.5649	0.56285	NaN	NaN	0.82662
896	P0AFW4	rnk	Regulator of nucleoside diphosphate kinase	>sp|P0AFW4|RNK_ECOLI Regulator of nucleoside diphosphate kinase OS=Escherichia coli (strain K12) GN=rnk PE=1 SV=1	1	1	1	4.2434	14.927	136	7.4	7.4	7.4	0	0	0	7.4	7.4	0	7.4	0	0	0	0	7.4		NaN	NaN	NaN	NaN	NaN	NaN	NaN	NaN	NaN	NaN	NaN	NaN	NaN	NaN	NaN	NaN	NaN	NaN	NaN	NaN	NaN	NaN	NaN
897	P0AFW8	rof	Protein rof	>sp|P0AFW8|ROF_ECOLI Protein rof OS=Escherichia coli (strain K12) GN=rof PE=1 SV=1	2	2	2	30.105	9.4795	84	0	0	16.7	20.2	20.2	0	0	0	0	20.2	0	0	0	0	0		NaN	NaN	NaN	NaN	NaN	NaN	NaN	NaN	NaN	NaN	NaN	NaN	NaN	NaN	NaN	NaN	NaN	NaN	NaN	NaN	NaN	NaN	NaN
898	P0AFX0	hpf	Ribosome hibernation promoting factor	>sp|P0AFX0|HPF_ECOLI Ribosome hibernation promoting factor OS=Escherichia coli (strain K12) GN=hpf PE=1 SV=1	6	6	6	47.175	10.75	95	16.8	16.8	16.8	16.8	34.7	34.7	17.9	34.7	71.6	41.1	16.8	34.7	16.8	16.8	34.7		NaN	-0.538346	-0.0947261	-0.50496	-0.902632	0.225892	NaN	-0.387223	-0.347729	-0.339984	0.369048	-0.283632	-0.626669	-0.598042	-0.210329	NaN	0.67515	1.0239	0.64794	0.42635	1.0283	NaN	0.7955
899	P0AFX4	rsd	Regulator of sigma D	>sp|P0AFX4|RSD_ECOLI Regulator of sigma D OS=Escherichia coli (strain K12) GN=rsd PE=1 SV=1	2	2	2	12.593	18.243	158	0	0	7	7	8.2	0	0	7	7	7	0	0	0	0	7		NaN	NaN	NaN	NaN	0.57599	NaN	NaN	NaN	0.0478175	NaN	NaN	NaN	NaN	NaN	NaN	NaN	NaN	NaN	NaN	1.1794	NaN	NaN	NaN
900	P0AFX7	rseA	Anti-sigma-E factor RseA	>sp|P0AFX7|RSEA_ECOLI Anti-sigma-E factor RseA OS=Escherichia coli (strain K12) GN=rseA PE=1 SV=1	3	3	3	19.061	24.321	216	0	0	0	4.2	25.5	0	0	0	0	0	0	0	0	0	0		NaN	NaN	NaN	NaN	-0.424843	NaN	NaN	NaN	NaN	NaN	NaN	NaN	NaN	NaN	NaN	NaN	NaN	NaN	NaN	0.5941	NaN	NaN	NaN
901	P0AFX9	rseB	Sigma-E factor regulatory protein RseB	>sp|P0AFX9|RSEB_ECOLI Sigma-E factor regulatory protein RseB OS=Escherichia coli (strain K12) GN=rseB PE=1 SV=1	4	4	4	5.9931	35.749	318	0	0	0	10.7	4.7	0	0	0	4.7	3.5	0	4.4	0	0	12.6		NaN	NaN	NaN	-0.460529	NaN	NaN	NaN	NaN	NaN	NaN	NaN	NaN	NaN	NaN	-0.271235	NaN	NaN	NaN	0.7057	NaN	NaN	NaN	NaN
902	P0AFY8	seqA	Negative modulator of initiation of replication	>sp|P0AFY8|SEQA_ECOLI Negative modulator of initiation of replication OS=Escherichia coli (strain K12) GN=seqA PE=1 SV=1	8	8	8	91.17	20.315	181	37.6	51.9	26	35.9	51.9	40.3	35.9	29.3	35.9	37.6	7.2	35.9	20.4	13.8	13.8		-0.207195	-0.014077	0.341075	0.126312	0.0321009	-0.355258	-0.139283	-0.32525	-0.107166	-0.162783	NaN	-0.0139605	0.00705191	-0.461661	-0.105691	0.80904	0.94204	1.3192	1.0338	0.82009	0.67449	0.86711	0.83907
903	P0AFZ1	sseB	Protein SseB	>sp|P0AFZ1|SSEB_ECOLI Protein SseB OS=Escherichia coli (strain K12) GN=sseB PE=4 SV=1	5	5	5	26.306	28.642	258	17.8	11.2	5	5	5	11.2	14.3	11.2	5	5	16.3	14.7	8.5	11.2	5		-0.0371919	0.147697	NaN	NaN	NaN	-0.191557	-0.293978	0.136716	NaN	NaN	0.154713	0.171975	NaN	0.152638	NaN	0.87847	1.0797	NaN	NaN	NaN	0.76647	0.793	1.1177
904	P0AFZ3	sspB	Stringent starvation protein B	>sp|P0AFZ3|SSPB_ECOLI Stringent starvation protein B OS=Escherichia coli (strain K12) GN=sspB PE=1 SV=1	3	3	3	25.747	18.262	165	6.7	12.1	0	5.5	0	14.5	0	6.7	6.7	7.9	7.9	7.9	7.9	7.9	6.7		NaN	0.238298	NaN	NaN	NaN	0.306146	NaN	NaN	NaN	NaN	NaN	NaN	NaN	0.000576886	NaN	NaN	1.1206	NaN	NaN	NaN	1.0614	NaN	NaN
905	P0AG00	wzzE	Lipopolysaccharide biosynthesis protein WzzE	>sp|P0AG00|WZZE_ECOLI ECA polysaccharide chain length modulation protein OS=Escherichia coli (strain K12) GN=wzzE PE=1 SV=2	9	9	9	76.953	39.489	348	11.2	13.8	9.8	10.9	21.6	17.8	12.4	12.1	9.5	6.6	6.6	9.5	6.9	4	4		0.0487942	0.182565	0.5144	0.511367	0.0994973	0.0499095	-0.0550966	0.206893	-0.151506	0.041243	-0.311685	NaN	0.41446	NaN	NaN	0.94488	1.1035	1.5228	1.2932	0.82889	0.9092	0.92398	1.1958
906	P0AG07	rpe	Ribulose-phosphate 3-epimerase	>sp|P0AG07|RPE_ECOLI Ribulose-phosphate 3-epimerase OS=Escherichia coli (strain K12) GN=rpe PE=1 SV=1	5	5	5	29.506	24.554	225	17.8	24.4	19.6	19.6	19.6	11.1	19.6	19.6	19.6	23.1	11.1	19.6	11.1	11.1	19.6		-0.932802	0.0984196	0.0199154	-0.147106	-0.416654	NaN	0.256407	0.182057	-0.302048	-0.0518178	NaN	-0.147937	NaN	NaN	0.075738	0.45437	1.0268	1.1498	0.81495	0.61779	NaN	1.1315	1.2029
907	P0AG14	sohB	Probable protease SohB	>sp|P0AG14|SOHB_ECOLI Probable protease SohB OS=Escherichia coli (strain K12) GN=sohB PE=1 SV=1	9	9	9	40.804	39.366	349	18.3	17.2	18.3	17.2	19.5	26.1	18.3	13.8	12.6	20.6	13.8	4.9	4.9	10.6	8		0.0646069	0.123534	0.00446549	0.0305479	0.0586628	-0.201443	0.0654344	0.207643	0.00230651	0.375735	0.106214	0.164014	-0.181804	-0.177898	-0.0375916	0.95773	1.0533	1.0571	0.92484	0.82184	0.75623	0.99881	1.1199
908	P0AG16	purF	Amidophosphoribosyltransferase	>sp|P0AG16|PUR1_ECOLI Amidophosphoribosyltransferase OS=Escherichia coli (strain K12) GN=purF PE=1 SV=2	4	4	4	11.142	56.487	505	0	2.4	0	4.6	0	2	8.7	0	0	0	0	4.2	2	0	2.2		NaN	NaN	NaN	-0.47321	NaN	NaN	-0.130318	NaN	NaN	NaN	NaN	NaN	NaN	NaN	-0.518763	NaN	NaN	NaN	0.68891	NaN	NaN	0.86544	NaN
909	P0AG18	purE	N5-carboxyaminoimidazole ribonucleotide mutase	>sp|P0AG18|PURE_ECOLI N5-carboxyaminoimidazole ribonucleotide mutase OS=Escherichia coli (strain K12) GN=purE PE=1 SV=2	3	3	3	44.214	17.78	169	0	14.2	11.2	11.2	7.7	0	25.4	0	0	0	0	18.9	0	0	0		NaN	-0.258805	NaN	NaN	NaN	NaN	-0.0737273	NaN	NaN	NaN	NaN	NaN	NaN	NaN	NaN	NaN	0.79172	NaN	NaN	NaN	NaN	0.91961	NaN
910	P0AG20	relA	GTP pyrophosphokinase	>sp|P0AG20|RELA_ECOLI GTP pyrophosphokinase OS=Escherichia coli (strain K12) GN=relA PE=1 SV=1	7	7	7	16.013	83.875	744	3.6	4.3	2.3	2.3	3.6	3.6	3.6	4.6	3.6	3.6	2.3	6.2	3.6	2.3	2.3		-0.0864461	-0.135348	NaN	-0.0861551	-0.529739	-0.239583	-0.237149	-0.50177	-0.615751	-0.30961	NaN	-0.20078	-0.543509	NaN	NaN	0.8191	0.87117	NaN	1.0046	0.66811	0.75101	0.80843	0.74202
911	P0AG24	spoT	Bifunctional (p)ppGpp synthase/hydrolase SpoT;GTP pyrophosphokinase;Guanosine-3,5-bis(diphosphate) 3-pyrophosphohydrolase	>sp|P0AG24|SPOT_ECOLI Bifunctional (p)ppGpp synthase/hydrolase SpoT OS=Escherichia coli (strain K12) GN=spoT PE=1 SV=1	8	8	8	11.369	79.342	702	5.1	1	0	1.4	1.6	2.6	1	2.6	1.6	1	1	0	0	0	1.6		-0.179629	NaN	NaN	NaN	NaN	-0.367881	NaN	-0.496265	NaN	NaN	NaN	NaN	NaN	NaN	NaN	0.76807	NaN	NaN	NaN	NaN	0.66038	NaN	0.74817
912	P0AG27	yibN	Uncharacterized protein YibN	>sp|P0AG27|YIBN_ECOLI Uncharacterized protein YibN OS=Escherichia coli (strain K12) GN=yibN PE=1 SV=1	6	6	6	108.3	15.596	143	53.1	44.1	53.1	39.9	53.1	53.1	53.1	53.1	44.1	44.1	53.1	53.1	50.3	50.3	44.1		0.255199	0.146655	0.724738	0.399663	0.592158	0.119954	0.269033	0.666302	0.572599	0.409147	0.0130691	0.19774	0.713256	0.485633	0.660929	1.1379	1.0788	1.777	1.1927	1.2072	0.93404	1.1625	1.6765
913	P0AG30	rho	Transcription termination factor Rho	>sp|P0AG30|RHO_ECOLI Transcription termination factor Rho OS=Escherichia coli (strain K12) GN=rho PE=1 SV=1	25	25	25	323.31	47.004	419	50.6	48.9	50.4	43.9	51.3	53	48.7	48.4	48.4	52.5	52.5	46.1	47.7	43.7	41.1		-0.0765237	0.0304067	0.289716	0.220206	0.398898	-0.0221119	0.0443242	0.111699	0.116897	0.0443242	-0.0204136	0.0839282	0.268913	0.134747	0.126312	0.89571	1.0121	1.3441	1.0603	1.1081	0.84361	0.99923	1.1305
914	P0AG40	ribF	Riboflavin biosynthesis protein RibF;Riboflavin kinase;FMN adenylyltransferase	>sp|P0AG40|RIBF_ECOLI Riboflavin biosynthesis protein RibF OS=Escherichia coli (strain K12) GN=ribF PE=1 SV=1	3	3	3	3.0181	34.734	313	2.6	0	2.9	0	0	0	0	2.6	0	0	0	6.1	0	0	0		NaN	NaN	NaN	NaN	NaN	NaN	NaN	NaN	NaN	NaN	NaN	NaN	NaN	NaN	NaN	NaN	NaN	NaN	NaN	NaN	NaN	NaN	NaN
915	P0AG44	rplQ	50S ribosomal protein L17	>sp|P0AG44|RL17_ECOLI 50S ribosomal protein L17 OS=Escherichia coli (strain K12) GN=rplQ PE=1 SV=1	8	8	8	98.778	14.364	127	48.8	41.7	48.8	41.7	48.8	48.8	42.5	48.8	42.5	42.5	48.8	48.8	48.8	42.5	42.5		0.119688	0.0896338	0.120883	0.103263	0.146264	0.0291349	0.137504	0.0850168	0.217355	0.100305	-0.0431553	0.186754	0.167358	0.226015	0.382059	1.0465	1.0609	1.336	1.0563	0.92592	0.88652	1.072	1.1376
916	P0AG48	rplU	50S ribosomal protein L21	>sp|P0AG48|RL21_ECOLI 50S ribosomal protein L21 OS=Escherichia coli (strain K12) GN=rplU PE=1 SV=1	10	10	10	87.801	11.564	103	72.8	77.7	72.8	62.1	72.8	75.7	72.8	69.9	62.1	72.8	69.9	69.9	46.6	38.8	46.6		-0.0639369	-0.175436	0.0229004	0.290188	0.231555	0.41511	-0.0270575	0.0882773	-0.131819	0.239398	0.116631	0.0886844	-0.0380064	-0.0873501	0.00532815	0.91952	0.88645	1.1591	1.1234	0.9388	1.1361	0.95798	1.145
917	P0AG51	rpmD	50S ribosomal protein L30	>sp|P0AG51|RL30_ECOLI 50S ribosomal protein L30 OS=Escherichia coli (strain K12) GN=rpmD PE=1 SV=2	7	7	7	71.06	6.5417	59	72.9	72.9	72.9	72.9	72.9	81.4	72.9	72.9	72.9	72.9	72.9	72.9	72.9	59.3	59.3		0.121811	-0.0373843	0.220578	0.239765	-0.0305308	0.193709	0.124857	-0.00553615	0.0567222	-0.10743	-0.0363631	0.0553346	0.265317	0.0648829	0.14952	1.0347	0.95753	1.3634	1.1096	0.85369	0.98172	1.0443	1.1034
918	P0AG55	rplF	50S ribosomal protein L6	>sp|P0AG55|RL6_ECOLI 50S ribosomal protein L6 OS=Escherichia coli (strain K12) GN=rplF PE=1 SV=2	15	15	15	323.31	18.904	177	61	80.8	57.1	80.8	80.8	87	80.8	61	61	80.8	71.8	75.7	75.7	52	75.7		0.157044	-0.0536734	0.0561673	0.243791	0.243669	-0.271061	0.0855606	0.15082	0.0521377	-0.0207648	-0.13261	0.040121	0.121015	0.244644	0.237686	1.0306	0.96263	1.23	1.1086	1.0404	0.7343	1.0356	1.1779
919	P0AG59	rpsN	30S ribosomal protein S14	>sp|P0AG59|RS14_ECOLI 30S ribosomal protein S14 OS=Escherichia coli (strain K12) GN=rpsN PE=1 SV=2	10	10	10	173.72	11.58	101	44.6	44.6	43.6	43.6	43.6	44.6	58.4	44.6	43.6	43.6	43.6	43.6	42.6	37.6	42.6		0.0237522	-0.0451039	0.343578	0.0209111	-0.326299	0.164915	0.307195	0.354114	0.0813396	0.232538	0.0816123	0.0526941	0.25882	-0.0472191	0.182438	0.96004	0.97399	1.33	0.95997	0.67506	0.96463	1.2134	1.3211
920	P0AG63	rpsQ	30S ribosomal protein S17	>sp|P0AG63|RS17_ECOLI 30S ribosomal protein S17 OS=Escherichia coli (strain K12) GN=rpsQ PE=1 SV=2	6	6	6	89.698	9.7043	84	53.6	41.7	32.1	32.1	50	65.5	41.7	41.7	32.1	32.1	50	41.7	32.1	32.1	32.1		0.0896338	0.570269	1.17345	0.018919	-0.16592	-0.0555163	0.0639171	0.589572	0.859572	0.296663	0.0666747	0.0851526	0.403813	0.683292	0.381837	0.9907	1.4823	2.6138	0.98836	0.78241	0.82788	1.0122	1.5823
921	P0AG67	rpsA	30S ribosomal protein S1	>sp|P0AG67|RS1_ECOLI 30S ribosomal protein S1 OS=Escherichia coli (strain K12) GN=rpsA PE=1 SV=1	44	44	44	323.31	61.157	557	63.7	63.4	61.4	61.4	61.2	63.7	61.2	62.5	60	58.9	58.9	60.1	60	60.1	56.4		-0.0388805	0.0871912	-0.0829273	0.0299829	-0.349162	0.0492126	0.090718	0.049352	-0.0290286	0.0780633	0.00173014	-0.00773913	0.158466	0.153546	0.0839282	0.90757	1.0453	1.1555	0.99751	0.67841	0.91388	1.0287	1.1566
922	P0AG71	rmuC	DNA recombination protein RmuC	>sp|P0AG71|RMUC_ECOLI DNA recombination protein RmuC OS=Escherichia coli (strain K12) GN=rmuC PE=3 SV=1	9	9	9	20.412	54.764	475	0	0	6.7	4.4	11.4	0	0	0	0	2.5	6.3	0	0	8	1.9		NaN	NaN	NaN	NaN	0.171719	NaN	NaN	NaN	NaN	NaN	NaN	NaN	NaN	NaN	NaN	NaN	NaN	NaN	NaN	0.86041	NaN	NaN	NaN
923	P0AG78	sbp	Sulfate-binding protein	>sp|P0AG78|SUBI_ECOLI Sulfate-binding protein OS=Escherichia coli (strain K12) GN=sbp PE=1 SV=1	9	9	9	65.407	36.659	329	0	0	10.9	31.6	0	0	0	4	25.8	27.1	0	0	3	16.1	14		NaN	NaN	3.129	0.411426	NaN	NaN	NaN	NaN	-1.5277	-0.023607	NaN	NaN	NaN	-0.4935	0.430071	NaN	NaN	9.5552	1.2101	NaN	NaN	NaN	NaN
924	P0AG80	ugpB	sn-glycerol-3-phosphate-binding periplasmic protein UgpB	>sp|P0AG80|UGPB_ECOLI sn-glycerol-3-phosphate-binding periplasmic protein UgpB OS=Escherichia coli (strain K12) GN=ugpB PE=1 SV=1	18	18	18	181.29	48.448	438	0	0	40.9	43.2	28.3	0	0	35.4	44.1	43.4	0	0	12.3	31.7	33.8		NaN	NaN	-0.074669	-0.606145	-0.300182	NaN	NaN	0.165815	0.0947765	-0.561707	NaN	NaN	-0.606716	-0.354243	-0.85504	NaN	NaN	0.99544	0.60192	0.70085	NaN	NaN	1.14
925	P0AG82	pstS	Phosphate-binding protein PstS	>sp|P0AG82|PSTS_ECOLI Phosphate-binding protein PstS OS=Escherichia coli (strain K12) GN=pstS PE=1 SV=1	11	11	11	66.351	37.023	346	26.9	26.6	21.7	17.1	26.9	25.1	24.6	11.8	12.4	9.8	19.7	19.7	12.4	6.1	6.1		-0.0478305	0.0243196	0.147307	-0.0939407	0.213752	-0.02116	0.129876	-0.200067	-0.0313858	-0.327312	-0.273622	0.10809	0.068602	NaN	NaN	0.87556	0.98573	1.2264	0.91627	0.96795	0.861	1.0403	0.8881
926	P0AG84	yghA	Uncharacterized oxidoreductase YghA	>sp|P0AG84|YGHA_ECOLI Uncharacterized oxidoreductase YghA OS=Escherichia coli (strain K12) GN=yghA PE=1 SV=1	12	12	12	221.35	31.488	294	0	0	38.8	43.5	23.8	0	0	3.7	34.7	46.6	4.1	0	7.5	31.6	37.8		NaN	NaN	-0.0810643	-0.19281	-0.608276	NaN	NaN	NaN	0.599603	0.239642	NaN	NaN	0.051024	0.65828	-0.0850222	NaN	NaN	1.0061	0.79318	0.55952	NaN	NaN	NaN
927	P0AG86	secB	Protein-export protein SecB	>sp|P0AG86|SECB_ECOLI Protein-export protein SecB OS=Escherichia coli (strain K12) GN=secB PE=1 SV=1	4	4	4	125.68	17.277	155	29	29	20	20	29	24.5	29	29	20	20	23.2	29	29	29	20		-0.00517408	0.109829	0.422556	0.28948	0.891575	-0.530072	0.249263	0.477574	0.165558	0.224658	-0.111072	0.068602	0.359071	0.0824301	0.118493	0.92053	1.0603	1.604	1.1904	1.8111	0.60562	1.1499	1.4523
928	P0AG90	secD	Protein translocase subunit SecD	>sp|P0AG90|SECD_ECOLI Protein translocase subunit SecD OS=Escherichia coli (strain K12) GN=secD PE=1 SV=1	28	28	28	323.31	66.631	615	45.7	47.2	30.7	30.1	40	42	38.9	37.6	31.1	26.2	31.7	28.9	23.4	23.3	18.9		0.0457225	0.0479571	-0.0733022	-0.0557862	0.0200577	-0.0558612	0.0139266	0.00460933	-0.171677	0.0646069	0.0264459	0.0911243	0.0200577	0.0984196	0.0437644	0.95349	1.0068	1.0373	0.90944	0.83717	0.84085	0.97596	1.0282
929	P0AG93	secF	Protein translocase subunit SecF	>sp|P0AG93|SECF_ECOLI Protein translocase subunit SecF OS=Escherichia coli (strain K12) GN=secF PE=1 SV=1	7	7	7	144.25	35.382	323	19.8	25.7	14.2	14.2	19.8	22.9	25.4	23.5	14.2	14.2	16.4	19.5	14.6	14.2	14.2		-0.211932	-0.0838291	-0.154891	0.380619	0.212009	0.0924781	0.293253	0.171079	0.0482362	0.0103502	-0.102791	0.140909	0.310456	-0.0582626	-0.183638	0.79455	0.95823	0.94231	1.1354	0.89747	0.90397	1.181	1.1707
930	P0AG96	secE	Protein translocase subunit SecE	>sp|P0AG96|SECE_ECOLI Protein translocase subunit SecE OS=Escherichia coli (strain K12) GN=secE PE=1 SV=1	1	1	1	1.6927	13.643	127	0	5.5	0	0	0	5.5	5.5	0	0	0	0	0	0	0	5.5		NaN	NaN	NaN	NaN	NaN	NaN	NaN	NaN	NaN	NaN	NaN	NaN	NaN	NaN	NaN	NaN	NaN	NaN	NaN	NaN	NaN	NaN	NaN
931	P0AG99	secG	Protein-export membrane protein SecG	>sp|P0AG99|SECG_ECOLI Protein-export membrane protein SecG OS=Escherichia coli (strain K12) GN=secG PE=1 SV=1	3	3	3	111.23	11.365	110	27.3	27.3	27.3	27.3	27.3	27.3	48.2	27.3	27.3	27.3	27.3	27.3	27.3	27.3	27.3		-0.057767	0.024036	0.0844725	0.0402613	-0.336756	-0.138346	-0.122036	-0.194774	-0.0150826	0.1145	-0.34639	-0.419237	-0.0777869	-0.0641631	0.0402613	0.89884	0.9674	1.0903	0.95894	0.64272	0.77943	0.88549	0.95784
932	P0AGA2	secY	Protein translocase subunit SecY	>sp|P0AGA2|SECY_ECOLI Protein translocase subunit SecY OS=Escherichia coli (strain K12) GN=secY PE=1 SV=1	7	7	7	41.337	48.511	443	9.3	14.7	7.2	7.2	9.3	10.8	7.2	10.8	10.8	10.8	7.2	6.8	10.4	6.5	5.6		-0.291804	-0.112085	-0.0234897	0.25532	0.165944	-0.435398	-0.123858	0.111833	-0.0963755	0.121148	-0.163882	0.254231	0.164658	0.00662125	0.100843	0.7611	0.87982	1.0318	1.0522	0.98552	0.63865	0.8854	1.1258
933	P0AGB0	serB	Phosphoserine phosphatase	>sp|P0AGB0|SERB_ECOLI Phosphoserine phosphatase OS=Escherichia coli (strain K12) GN=serB PE=1 SV=1	4	4	4	24.268	35.042	322	11.2	11.2	11.2	7.8	11.2	7.8	11.2	7.8	7.8	4.3	3.4	13.7	3.4	0	0		-0.289827	-0.217759	0.14496	0.232047	-0.0980577	-0.122177	-0.111305	0.132643	-0.180283	NaN	NaN	-0.00171784	NaN	NaN	NaN	0.72943	0.8164	1.1698	1.1403	0.80782	0.78965	0.89215	1.1014
934	P0AGB6	rpoE	ECF RNA polymerase sigma-E factor	>sp|P0AGB6|RPOE_ECOLI ECF RNA polymerase sigma-E factor OS=Escherichia coli (strain K12) GN=rpoE PE=1 SV=1	2	2	2	16.349	21.695	191	0	0	11.5	11.5	11.5	0	0	0	0	0	11.5	7.9	7.9	0	19.4		NaN	NaN	NaN	NaN	NaN	NaN	NaN	NaN	NaN	NaN	NaN	NaN	NaN	NaN	NaN	NaN	NaN	NaN	NaN	NaN	NaN	NaN	NaN
935	P0AGC3	slt	Soluble lytic murein transglycosylase	>sp|P0AGC3|SLT_ECOLI Soluble lytic murein transglycosylase OS=Escherichia coli (strain K12) GN=slt PE=1 SV=1	12	12	12	51.35	73.352	645	3.9	1.9	13.2	12.9	3.9	1.9	0	5.1	8.4	16.4	0	0	5.1	8.4	10.7		-0.105178	NaN	-0.143532	-0.0329495	-0.0815221	NaN	NaN	-0.0019634	-0.294774	-0.241441	NaN	NaN	-0.597693	-0.273954	-0.0671073	0.84705	NaN	0.97807	0.93665	0.84114	NaN	NaN	1.0208
936	P0AGD1	sodC	Superoxide dismutase [Cu-Zn]	>sp|P0AGD1|SODC_ECOLI Superoxide dismutase [Cu-Zn] OS=Escherichia coli (strain K12) GN=sodC PE=1 SV=1	9	9	9	133.28	17.681	173	0	0	56.1	60.1	15.6	0	0	15.6	42.8	56.1	0	0	10.4	20.8	51.4		NaN	NaN	-0.771101	-1.29173	-1.25367	NaN	NaN	NaN	0.00460933	-0.840009	NaN	NaN	NaN	-0.705029	-0.869069	NaN	NaN	0.62017	0.37598	0.378	NaN	NaN	NaN
937	P0AGD3	sodB	Superoxide dismutase [Fe]	>sp|P0AGD3|SODF_ECOLI Superoxide dismutase [Fe] OS=Escherichia coli (strain K12) GN=sodB PE=1 SV=2	11	11	11	245.71	21.265	193	44.6	48.2	48.2	77.2	94.8	44.6	48.2	65.8	44.6	44.6	48.2	44.6	44.6	59.1	59.1		-0.0846703	-0.0260581	-0.543341	-0.449927	-0.318146	0.0213375	-0.0547219	-0.471729	-0.706559	-0.555333	-0.0937251	-0.0289403	-0.318434	-0.276345	-0.348758	0.88103	0.99007	0.80709	0.70865	0.66566	0.87787	0.95113	0.81141
938	P0AGD7	ffh	Signal recognition particle protein	>sp|P0AGD7|SRP54_ECOLI Signal recognition particle protein OS=Escherichia coli (strain K12) GN=ffh PE=1 SV=1	13	13	13	88.303	49.787	453	31.1	31.1	19.6	23.8	28.7	26.7	28.5	25.4	21.4	25.4	26.3	25.8	23	21.4	18.5		-0.0625803	-0.0213065	-0.102884	-0.0809269	0.326077	0.0494913	-0.035801	-0.0976253	-0.223155	-0.100082	0.141694	-0.107057	0.229219	-0.245215	-0.328272	0.87809	0.98004	0.99488	0.83749	1.0039	0.90349	0.94723	0.94051
939	P0AGE0	ssb	Single-stranded DNA-binding protein	>sp|P0AGE0|SSB_ECOLI Single-stranded DNA-binding protein OS=Escherichia coli (strain K12) GN=ssb PE=1 SV=2	4	4	4	39.929	18.975	178	14	14	14	14	14	14	14	14	14	14	14	14	14	21.3	14		0.0861043	0.220578	0.603976	0.603502	0.487383	-0.0270427	0.394295	0.436695	0.47633	0.311271	0.138421	0.113034	0.417488	0.433066	0.545375	1.0077	1.1193	1.6803	1.422	1.2371	0.83471	1.2707	1.4551
940	P0AGE6	chrR	Chromate reductase	>sp|P0AGE6|CHRR_ECOLI Quinone reductase OS=Escherichia coli (strain K12) GN=chrR PE=1 SV=1	4	4	4	38.484	20.375	188	6.4	6.4	21.8	21.8	6.4	6.4	6.4	6.4	21.8	21.8	10.6	10.6	6.4	35.1	21.8		NaN	NaN	0.32987	0.299245	NaN	NaN	NaN	NaN	0.308011	0.214871	0.0368901	-0.259167	NaN	0.215865	0.153416	NaN	NaN	1.3327	1.1127	NaN	NaN	NaN	NaN
941	P0AGE9	sucD	Succinyl-CoA ligase [ADP-forming] subunit alpha	>sp|P0AGE9|SUCD_ECOLI Succinate--CoA ligase [ADP-forming] subunit alpha OS=Escherichia coli (strain K12) GN=sucD PE=1 SV=2	17	17	17	261.75	29.777	289	64	64	71.3	64	71.3	55	51.6	71.3	71.3	64	43.3	62.3	58.1	62.3	62.3		-0.0146453	-0.234975	0.0546401	0.0993626	0.263275	-0.0210429	0.00432164	0.233397	0.18053	0.201634	-0.258753	-0.214023	-0.210696	-0.143676	-0.0633338	0.93967	0.8376	1.1413	1.0383	1.0675	0.83656	0.97448	1.2538
942	P0AGG2	tesB	Acyl-CoA thioesterase 2	>sp|P0AGG2|TESB_ECOLI Acyl-CoA thioesterase 2 OS=Escherichia coli (strain K12) GN=tesB PE=1 SV=2	5	5	5	34.744	31.966	286	0	0	21.7	21.7	6.6	12.2	0	6.6	14.7	20.3	0	0	6.6	5.6	18.5		NaN	NaN	-0.0939407	-0.254788	NaN	0.12499	NaN	NaN	0.269512	0.0962619	NaN	NaN	NaN	NaN	-0.174279	NaN	NaN	0.9972	0.7958	NaN	0.93103	NaN	NaN
943	P0AGG4	trxC	Thioredoxin-2	>sp|P0AGG4|THIO2_ECOLI Thioredoxin 2 OS=Escherichia coli (strain K12) GN=trxC PE=1 SV=1	3	3	3	6.7237	15.555	139	18	15.8	18	15.1	0	9.4	6.5	9.4	8.6	0	24.5	9.4	8.6	0	9.4		0.24062	0.364572	0.103531	-0.280142	NaN	NaN	NaN	NaN	NaN	NaN	0.0798389	NaN	NaN	NaN	NaN	1.0918	1.2597	1.184	0.80404	NaN	NaN	NaN	NaN
944	P0AGG8	tldD	Metalloprotease TldD	>sp|P0AGG8|TLDD_ECOLI Metalloprotease TldD OS=Escherichia coli (strain K12) GN=tldD PE=1 SV=1	8	8	8	77.867	51.363	481	18.1	19.5	14.3	19.5	10.2	19.5	12.9	12.3	4.8	14.3	8.1	8.1	5	8.1	10.8		0.0727232	0.209266	0.104605	-0.0215701	0.231924	0.1153	-0.261673	0.18954	NaN	0.0291349	0.193835	0.00100953	NaN	0.0440444	0.0126402	0.97898	1.0982	1.1459	0.94716	0.99973	0.95478	0.80865	1.1838
945	P0AGI1	rbsC	Ribose transport system permease protein RbsC	>sp|P0AGI1|RBSC_ECOLI Ribose import permease protein RbsC OS=Escherichia coli (strain K12) GN=rbsC PE=1 SV=1	1	1	1	3.4812	33.451	321	0	0	0	0	0	4	0	0	4	0	0	0	0	0	0		NaN	NaN	NaN	NaN	NaN	NaN	NaN	NaN	NaN	NaN	NaN	NaN	NaN	NaN	NaN	NaN	NaN	NaN	NaN	NaN	NaN	NaN	NaN
946	P0AGI8	trkA	Trk system potassium uptake protein TrkA	>sp|P0AGI8|TRKA_ECOLI Trk system potassium uptake protein TrkA OS=Escherichia coli (strain K12) GN=trkA PE=1 SV=1	1	1	1	6.0141	50.367	458	0	0	0	3.9	0	0	0	0	0	0	0	0	0	0	0		NaN	NaN	NaN	NaN	NaN	NaN	NaN	NaN	NaN	NaN	NaN	NaN	NaN	NaN	NaN	NaN	NaN	NaN	NaN	NaN	NaN	NaN	NaN
947	P0AGJ2	trmH	tRNA (guanosine(18)-2-O)-methyltransferase	>sp|P0AGJ2|TRMH_ECOLI tRNA (guanosine(18)-2-O)-methyltransferase OS=Escherichia coli (strain K12) GN=trmH PE=1 SV=1	5	5	5	9.0089	25.343	229	12.2	9.6	4.4	4.4	19.2	16.6	9.6	5.2	0	0	9.6	0	16.6	0	0		-0.124645	-0.304986	NaN	NaN	0.516419	-0.0119952	0.0250289	NaN	NaN	NaN	0.289008	NaN	-0.0978724	NaN	NaN	0.84377	0.77538	NaN	NaN	1.2297	0.86857	0.96495	NaN
948	P0AGJ5	yfiF	Uncharacterized tRNA/rRNA methyltransferase YfiF	>sp|P0AGJ5|YFIF_ECOLI Uncharacterized tRNA/rRNA methyltransferase YfiF OS=Escherichia coli (strain K12) GN=yfiF PE=1 SV=1	11	11	11	116.73	37.784	345	32.8	23.2	31	38.6	29	27.8	23.5	23.5	19.7	23.5	7.2	13.9	23.2	23.2	19.7		0.346645	0.0958569	0.125387	0.0255958	-0.518453	0.160404	0.225398	0.0643311	0.127897	0.000576886	-0.0291022	-0.147026	-0.00434902	-0.105256	0.0187766	1.1711	1.0518	1.153	0.92874	0.55731	0.95774	1.13	1.0777
949	P0AGJ7	trmL	tRNA (cytidine(34)-2-O)-methyltransferase	>sp|P0AGJ7|TRML_ECOLI tRNA (cytidine(34)-2-O)-methyltransferase OS=Escherichia coli (strain K12) GN=trmL PE=1 SV=1	3	3	3	8.8654	17.726	157	12.7	0	0	0	0	6.4	0	4.5	0	0	0	0	0	0	0		NaN	NaN	NaN	NaN	NaN	NaN	NaN	NaN	NaN	NaN	NaN	NaN	NaN	NaN	NaN	NaN	NaN	NaN	NaN	NaN	NaN	NaN	NaN
950	P0AGJ9	tyrS	Tyrosine--tRNA ligase	>sp|P0AGJ9|SYY_ECOLI Tyrosine--tRNA ligase OS=Escherichia coli (strain K12) GN=tyrS PE=1 SV=2	17	17	17	195.66	47.526	424	38	28.5	34	37.7	40.1	31.6	34.2	28.1	31.8	25.9	27.8	29.7	20.8	24.1	24.1		0.0192037	0.209266	0.134484	0.220825	0.320658	0.138028	0.0954519	0.194844	0.00776951	0.0850168	0.0753272	0.119423	0.147697	0.00360232	0.0824301	0.96171	1.1577	1.2066	1.0608	1.0119	0.92908	1.0365	1.1914
951	P0AGK4	yhbY	RNA-binding protein YhbY	>sp|P0AGK4|YHBY_ECOLI RNA-binding protein YhbY OS=Escherichia coli (strain K12) GN=yhbY PE=1 SV=1	3	3	3	29.337	10.784	97	30.9	30.9	30.9	30.9	30.9	30.9	30.9	30.9	30.9	30.9	30.9	30.9	30.9	30.9	30.9		-0.0623694	-0.206778	0.457647	0.266517	0.484396	-0.0963755	-0.185934	-0.0550816	-0.0331118	-0.0487405	0.0514416	0.00432164	-0.0195067	-0.0831565	-0.162961	0.86846	0.85031	1.4861	1.097	1.1227	0.79281	0.85089	0.99738
952	P0AGK8	iscR	HTH-type transcriptional regulator IscR	>sp|P0AGK8|ISCR_ECOLI HTH-type transcriptional regulator IscR OS=Escherichia coli (strain K12) GN=iscR PE=1 SV=1	3	3	3	7.0903	17.336	162	6.2	6.2	0	6.2	0	6.2	6.2	6.2	0	11.1	11.1	6.2	0	0	6.2		NaN	NaN	NaN	NaN	NaN	NaN	NaN	NaN	NaN	0.486148	0.147828	NaN	NaN	NaN	NaN	NaN	NaN	NaN	NaN	NaN	NaN	NaN	NaN
953	P0AGL2	tdcF	Putative reactive intermediate deaminase TdcF	>sp|P0AGL2|TDCF_ECOLI Putative reactive intermediate deaminase TdcF OS=Escherichia coli (strain K12) GN=tdcF PE=1 SV=1	1	1	1	4.1364	14.007	129	7	7	7	7	7	7	7	7	7	7	7	7	7	7	7		NaN	NaN	NaN	NaN	-0.546098	NaN	NaN	NaN	NaN	NaN	NaN	NaN	NaN	NaN	NaN	NaN	NaN	NaN	NaN	0.61454	NaN	NaN	NaN
954	P0AGL5	ratA	Ribosome association toxin RatA	>sp|P0AGL5|RATA_ECOLI Ribosome association toxin RatA OS=Escherichia coli (strain K12) GN=ratA PE=1 SV=1	1	1	1	2.3449	17.726	158	0	10.8	0	0	0	0	10.8	0	0	0	0	0	0	0	0		NaN	NaN	NaN	NaN	NaN	NaN	NaN	NaN	NaN	NaN	NaN	NaN	NaN	NaN	NaN	NaN	NaN	NaN	NaN	NaN	NaN	NaN	NaN
955	P0AGL7	rsmE	Ribosomal RNA small subunit methyltransferase E	>sp|P0AGL7|RSME_ECOLI Ribosomal RNA small subunit methyltransferase E OS=Escherichia coli (strain K12) GN=rsmE PE=1 SV=1	3	3	3	16.359	26.978	243	5.8	4.5	2.9	0	0	2.9	5.8	0	0	0	5.8	0	0	0	0		NaN	NaN	NaN	NaN	NaN	NaN	NaN	NaN	NaN	NaN	NaN	NaN	NaN	NaN	NaN	NaN	NaN	NaN	NaN	NaN	NaN	NaN	NaN
956	P0C018	rplR	50S ribosomal protein L18	>sp|P0C018|RL18_ECOLI 50S ribosomal protein L18 OS=Escherichia coli (strain K12) GN=rplR PE=1 SV=1	8	8	8	85.677	12.769	117	54.7	54.7	47.9	54.7	47.9	54.7	59.8	47.9	40.2	47.9	54.7	47.9	47.9	47	20.5		0.186627	0.245009	0.256528	0.00690831	0.83293	-0.211381	0.483674	0.81032	0.822852	1.63255	0.016639	0.227495	0.139862	-0.629813	0.529171	1.0551	1.154	1.2331	0.94723	1.4413	0.74444	1.3029	1.843
957	P0C037	yaiE	UPF0345 protein YaiE	>sp|P0C037|PPNP_ECOLI Pyrimidine/purine nucleoside phosphorylase OS=Escherichia coli (strain K12) GN=ppnP PE=1 SV=1	2	2	2	27.853	10.234	94	11.7	23.4	23.4	23.4	23.4	11.7	23.4	23.4	23.4	23.4	23.4	11.7	23.4	23.4	23.4		NaN	-0.437936	0.0177795	0.134089	-0.142927	NaN	0.135141	-0.0866146	-0.142401	-0.180201	0.0122111	NaN	-0.31233	-0.16741	-0.109686	NaN	0.71299	1.0716	1.01	0.72964	NaN	1.0613	1.0077
958	P0C054	ibpA	Small heat shock protein IbpA	>sp|P0C054|IBPA_ECOLI Small heat shock protein IbpA OS=Escherichia coli (strain K12) GN=ibpA PE=1 SV=1	8	8	8	120.32	15.774	137	51.8	46	44.5	43.1	46	51.8	46.7	44.5	29.2	7.3	50.4	51.8	44.5	35.8	29.2		-0.729268	-0.0292347	0.0697021	-0.148641	-0.307626	-0.241083	0.107822	0.196733	0.106348	NaN	-1.11516	-0.205214	-0.325033	-0.175387	0.395172	0.5545	0.95779	1.0926	0.90644	0.64786	0.73834	1.0608	1.1033
959	P0C058	ibpB	Small heat shock protein IbpB	>sp|P0C058|IBPB_ECOLI Small heat shock protein IbpB OS=Escherichia coli (strain K12) GN=ibpB PE=1 SV=1	7	7	7	36.433	16.093	142	26.8	26.1	7.7	0	7.7	48.6	48.6	19	12.7	0	19	26.1	7.7	4.9	0		-0.983447	-0.0943872	NaN	NaN	1.12677	-0.148049	-0.230719	0.0754641	-0.506045	NaN	-1.51107	-0.685756	NaN	NaN	NaN	0.45113	0.93847	NaN	NaN	1.7475	0.79122	0.82229	1.1327
960	P0C093	slmA	Nucleoid occlusion factor SlmA	>sp|P0C093|SLMA_ECOLI Nucleoid occlusion factor SlmA OS=Escherichia coli (strain K12) GN=slmA PE=1 SV=1	2	2	2	3.2271	22.836	198	0	0	0	0	0	0	0	7.1	0	0	5.1	5.1	5.1	5.1	0		NaN	NaN	NaN	NaN	NaN	NaN	NaN	NaN	NaN	NaN	NaN	NaN	NaN	NaN	NaN	NaN	NaN	NaN	NaN	NaN	NaN	NaN	NaN
961	P0C0K3	rdoA	Protein RdoA	>sp|P0C0K3|SRKA_ECOLI Stress response kinase A OS=Escherichia coli (strain K12) GN=srkA PE=1 SV=1	2	2	2	3.4614	38.12	328	4	4	0	4	0	4	4	0	0	4	0	0	0	0	0		NaN	NaN	NaN	NaN	NaN	NaN	NaN	NaN	NaN	NaN	NaN	NaN	NaN	NaN	NaN	NaN	NaN	NaN	NaN	NaN	NaN	NaN	NaN
962	P0C0L2	osmC	Peroxiredoxin OsmC	>sp|P0C0L2|OSMC_ECOLI Peroxiredoxin OsmC OS=Escherichia coli (strain K12) GN=osmC PE=1 SV=2	8	8	8	323.31	15.088	143	45.5	26.6	58.7	58.7	58.7	51	27.3	44.1	58.7	58.7	47.6	21	40.6	55.2	58.7		0.189666	-0.534433	-0.446148	-0.15756	-0.711984	0.0100636	-0.282719	-0.378325	0.231432	0.237319	0.276199	NaN	-0.745575	-0.210696	-0.243865	1.0663	0.66649	0.86046	0.85609	0.50335	0.85325	0.80391	0.82119
963	P0C0L7	proP	Proline/betaine transporter	>sp|P0C0L7|PROP_ECOLI Proline/betaine transporter OS=Escherichia coli (strain K12) GN=proP PE=1 SV=1	6	6	6	66.381	54.845	500	10.2	10.2	12.6	10	13	9.8	7.2	13	13	13	7.2	10.2	10	12.6	13		-0.147474	-0.409125	-0.189763	0.329411	0.0060466	-0.357899	-0.272576	-0.38272	-0.276171	-0.324202	-0.227658	-0.516904	-0.0257644	0.0461418	-0.228064	0.82431	0.74476	0.91019	1.19	0.81061	0.66599	0.79755	0.73251
[truncated: 820 more rows]
[truncated: 70 more columns]

## Sheet: Sheet 2
SILAC-based, YjjJ native background - Protein groups (Fig.3, Fig.S3)
SILAC labels description
Label	L	M	H
	Empty vector (2h induction)	YjjJ (no induction)	YjjJ (2h induction)
[truncated: 2,100 more rows]
[truncated: 16 more columns]

## Sheet: Sheet 3
SILAC-based, YjjJ native background - phosphorylation sites (Fig.3, Fig.S3)
[truncated: 192 more rows]
[truncated: 34 more columns]

[truncated: 7 more sheets: Sheet 4, Sheet 5, Sheet 6, Sheet 7, Sheet 8, Sheet 9, Sheet 10]
